# Supplementary material for: Continuous Metabolic Syndrome Scores for Children Using Salivary Biomarkers
Source: PLoS One. 2015 Sep 29;10(9):e0138979. doi: 10.1371/journal.pone.0138979 (PMC4587796; doi:10.1371/journal.pone.0138979)
Supplement: S1 Dataset — (XLS) [file pone.0138979.s002.xls]

## Sheet: entire_cohort
subjectid	age	Sex	Gov	waist_cm	ObW	BMI	WHOcat	OBWHO	DiaBP	SysBP	HIBP	Fitness	Weekday_sleep	GlucoseSaliva	HiGlucose	HDLCSaliva	Lohdlc	mets2	MS2
0010210111	9.15616	1	6	130	1	17.7515	2	0	79	97	0	34.5	9	0.198566	0	1.28277	0	1	0
0020210111	8.90685	1	6	58.42	0	16.9095	2	0	59	88	0	0	9	0.232506	0	1.35236	0	0	0
0030210111	9.39452	1	6	73.66	0	21.6333	3	0	68	105	0	2.5	8	0.194712	0	1.22355	0	0	0
0040210111	8.73425	1	6	88.9	1	25.3331	4	1	65	86	0	16	8	0.190635	0	1.09642	0	1	0
0050210111	9.53699	1	6	60.96	0	18.3785	2	0	68	109	0	21	8.5	0.206473	0	0.871465	0	0	0
0070210111	8.86301	1	6	63.5	0	20.1562	3	0	92	121	1	26	7	0.202545	0	1.48022	0	1	0
0080210111	9.29863	1	6	66.04	0	18.8776	3	0	45	81	0	0	7	0.196851	0	0.777545	0	0	0
0090210111	9.37808	1	6	63.5	0	19.0349	4	1	71	95	0	4	8	0.197597	0	1.67372	0	0	0
0110210111	8.66301	1	6	96.52	1	27.3052	4	1	79	132	1	69.5	8	0.200357	0	0.866195	0	2	0
0120210111	9.25479	1	6	60.96	0	17.8213	2	0	69	85	0	4	10	0.290912	0	1.08096	0	0	0
0130210111	9.05479	1	6	78.74	1	17.0494	2	0	62	85	0	34.5	10	0.205851	0	1.05802	0	1	0
0140210111	8.99726	1	6	86.36	1	24.6786	4	1	79	112	0	24.5	6	0.200954	0	0.975655	0	1	0
0150210111	9.03014	1	6	63.5	0	17.7002	2	0	61	121	0	53	11	0.202321	0	1.57652	0	0	0
0160210111	9.26301	1	6	88.9	1	29.2969	4	1	100	135	1	66	8	0.210153	0	1.23753	0	2	0
0170210111	9.50411	1	6	83.82	1	26.4004	4	1	70	112	0	30.5	9	0.258315	0	2.54392	0	1	0
0180210111	9.12877	1	6	83.82	1	28.1221	4	1	79	112	0	50.5	5.5	0.365906	0	1.49652	0	1	0
0190210111	9.55068	1	6	86.36	1	23.8083	4	1	75	100	0	25.5	7.5	0.506984	0	1.29406	0	1	0
0200210111	9.90137	1	6	55.88	0	16.3161	2	0	57	76	0	0	8	0.19506	0	0.834735	0	0	0
0210210111	9.28493	1	6	78.74	1	20.1183	3	0	99	117	1	0.5	5	0.209681	0	0.810955	0	2	0
0220210111	8.72877	1	6	63.5	0	17.0096	2	0	68	112	0	27	9.5	0.214827	0	1.68212	0	0	0
0230210111	9.0274	1	6	68.58	0	20.6059	3	0	52	100	0	42	10	0.259185	0	0.901905	0	0	0
0250210111	8.5863	1	6	58.42	0	14.4222	2	0	51	89	0	43.5	9	0.405188	0	1.21698	0	0	0
0260210111	9.50411	1	6	96.52	1	31.3912	4	1	86	108	1	29.5	9.5	0.208885	0	1.69512	0	2	0
0270210111	9.00548	1	6	58.42	0	15.2637	2	0	72	113	0	9	9	0.20431	0	0.869335	0	0	0
0280210111	9.06849	1	6	76.2	1	18.3495	2	0	97	134	1	63	8	0.264258	0	0.965385	0	2	0
0290210111	9.21918	1	6	73.66	0	24.037	4	1	67	113	0	24	9	0.241955	0	0.908575	0	0	0
0300210111	8.93699	1	6	60.96	0	15.7333	2	0	62	84	0	5.5	10	0.214629	0	1.29258	0	0	0
0310210111	8.61644	1	6	63.5	0	20.1389	4	1	100	123	1	56	9	0.265401	0	0.720455	0	1	0
0330210111	9.12603	1	6	68.58	0	16.4795	2	0	69	100	0	0	9.5	0.234744	0	1.31738	0	0	0
0340210111	10.1562	1	6	71.12	0	17.7002	2	0	70	100	0	21	9.5	0.200158	0	1.57582	0	0	0
0350210111	8.68767	1	6	55.88	0	14.348	2	0	70	86	0	14	9	0.355538	0	0.745345	0	0	0
0360210111	9.61918	1	6	88.9	1	18.3824	2	0	59	80	0	12	9.5	0.232133	0	0.946505	0	1	0
0370210111	10.5041	1	6	88.9	1	30.2519	4	1	80	133	1	77.5	8	0.229274	0	0.838245	0	2	0
0390210111	10.0384	1	6	109.22	1	35.6718	4	1	67	120	0	60.5	9	0.196428	0	1.22587	0	1	0
0400210111	10.2548	1	6	86.36	1	37.9068	4	1	69	101	0	20.5	8	0.203117	0	0.942165	0	1	0
0410210111	9.82192	1	6	93.98	1	27.5862	4	1	71	109	0	0	9	0.24924	0	1.04719	0	1	0
0420210111	9.75616	1	6	66.04	0	15.1506	2	0	70	127	0	0	5.25	0.289598	0	1.2057	0	0	0
0440210111	10.0438	1	6	71.12	0	17.1045	2	0	70	107	0	0	7.5	0.194091	0	1.03942	0	0	0
0450210111	10.5452	1	6	83.82	1	23.8083	4	1	69	99	0	0	9	0.197746	0	1.04284	0	1	0
0460210111	9.72877	1	6	58.42	0	16.568	2	0	75	126	0	27	8	0.222635	0	2.71212	0	0	0
0470210111	9.96164	1	6	88.9	1	25.9181	4	1	65	102	0	4	10.75	0.273184	0	1.01249	0	1	0
0480210111	9.5863	1	6	78.74	1	22.7076	4	1	100	135	1	15	9	0.20073	0	1.67722	0	2	0
0490210111	10.1753	1	6	66.04	0	19.4637	3	0	79	100	0	14.5	8	0.201724	0	1.63102	0	0	0
0500210111	10.4795	1	6	101.6	1	30.6122	4	1	60	90	0	66.5	8.5	0.219801	0	2.02882	0	1	0
0520210111	10.5068	1	6	76.2	0	19.9399	4	1	59	95	0	9.5	10	0.201973	0	1.07689	0	0	0
0530210111	10.4192	1	6	63.5	0	17.2176	2	0	84	102	0	9.5	10	0.196751	0	1.08624	0	0	0
0550210111	9.64932	1	6	86.36	1	22.449	4	1	73	110	0	7	8	0.194141	0	1.12492	0	1	0
0570210111	10.2137	1	6	71.12	0	19.4287	3	0	78	109	0	34	8	0.214853	0	1.77802	0	0	0
0580210111	9.55616	1	6	60.96	0	14.4222	2	0	78	100	0	0	9	0.226166	0	0.891825	0	0	0
0590210111	10.3151	1	6	109.22	1	39.0334	4	1	72	110	0	10	9	0.201923	0	1.23059	0	1	0
0640210111	10.3151	1	6	88.9	1	24.3948	4	1	80	119	0	4	8	0.203738	0	1.66912	0	1	0
0650210111	9.69589	1	6	63.5	0	14.0571	2	0	78	100	0	19	8.5	0.209507	0	1.12936	0	0	0
0660210111	10.1945	1	6	83.82	1	27.6646	4	1	77	132	1	13.5	6	0.207915	0	0.967425	0	2	0
0670210111	10.326	1	6	96.52	1	28.2682	4	1	72	111	0	0	6	0.191754	0	0.774035	0	1	0
0680210111	10.0137	1	6	58.42	0	14.5416	2	0	74	110	0	0	5	0.211247	0	1.86532	0	0	0
0690210111	10.3041	1	6	66.04	0	20.6227	3	0	100	120	1	22	9	0.215598	0	1.86992	0	1	0
0700210111	10.3644	1	6	73.66	0	22.3703	3	0	78	111	0	34.5	9.75	0.376946	0	0.855555	0	0	0
0710210111	9.72329	1	6	99.06	1	30.2618	4	1	76	115	0	38	10	0.219626	0	1.27509	0	1	0
0720210111	10.3014	1	6	83.82	1	10.1693	4	1	100	150	1	61.5	5.5	0.195384	0	0.800955	0	2	0
0730210111	9.77808	1	6	83.82	1	25.7885	4	1	76	126	0	34	10	0.21438	0	0.754325	0	1	0
0750210111	10.2575	1	6	81.28	1	18.3256	2	0	64	111	0	19.5	9	0.203539	0	1.42682	0	1	0
0760210111	9.75342	1	6	66.04	0	17.5822	2	0	76	126	0	24	9	0.20441	0	1.50712	0	0	0
0770210111	10.0027	1	6	60.96	0	18.718	2	0	85	100	1	0	9.25	0.33686	0	1.0569	0	1	0
0600210111	10.3671	1	6	58.42	0	15.1384	2	0	73	128	0	27.5	9	0.343226	0	3.54232	0	0	0
0610210111	10.5233	1	6	71.12	0	20.3018	3	0	84	100	0	6.5	9.5	0.19792	0	1.41306	0	0	0
0620210111	10.4082	1	6	91.44	1	29.7284	4	1	100	133	1	45	9	0.221715	0	1.84532	0	2	0
0630210111	9.99452	1	6	99.06	1	29.7185	4	1	100	126	1	58.5	10.5	0.195011	0	0.945585	0	2	0
0250410111	9.32877	0	6	71.12	0	19.9538	3	0	90	135	1	3.5	11	0.196688	0	1.05806	0	1	0
0260410111	9.48219	0	6	55.88	0	15.6087	2	0	78	95	0	7.5	12	0.204971	0	0.781909	0	0	0
0280410111	9.01644	0	6	60.96	0	18.6469	3	0	70	90	0	6.5	11	0.310526	0	1.30093	0	0	0
0290410111	9.70137	0	6	60.96	0	17.4268	2	0	71	92	0	25	8.5	0.198661	0	1.019	0	0	0
0300410111	10.4055	0	6	66.04	0	17.301	2	0	78	109	0	51	9.75	0.18978	0	2.50653	0	0	0
0310410111	10.1233	0	6	60.96	0	16.2781	2	0	65	96	0	12.5	5	0.187184	0	1.3741	0	0	0
0320410111	10.3918	0	6	60.96	0	19.5312	3	0	62	98	0	6	12	0.190871	0	2.36673	0	0	0
0330410111	9.73425	0	6	81.28	1	25.7885	4	1	80	107	0	58	11	0.197622	0	1.41002	0	1	0
0350410111	9.78904	0	6	73.66	0	22.3543	4	1	66	110	0	0	7	0.175862	0	1.79553	0	0	0
0360410111	10.3507	0	6	130	1	25.0772	4	1	91	120	1	39.5	8.75	0.178823	0	0.726109	0	2	0
0370410111	9.71507	0	6	60.96	0	13.8574	2	0	65	93	0	10	9.25	0.188586	0	5.16413	0	0	0
0380410111	10.2	0	6	55.88	0	14.1091	2	0	76	91	0	41	10.25	0.183055	0	0.826749	0	0	0
0390410111	9.89863	0	6	99.06	1	35.9245	4	1	92	133	1	79.5	8.5	0.295934	0	1.22162	0	2	0
0400410111	10.1507	0	6	71.12	0	22.83	4	1	68	122	0	33	10	0.173525	0	1.41074	0	0	0
0410410111	10.3644	0	6	66.04	0	16.7604	2	0	61	97	0	33	9	0.178173	0	2.56313	0	0	0
0430410111	9.87945	0	6	71.12	0	19.4363	3	0	62	110	0	14.5	8.5	1.11594	0	1.04516	0	0	0
0440410111	9.89863	0	6	66.04	0	15.2279	2	0	86	100	1	3	10	0.171734	0	1.42472	0	1	0
0450410111	9.95616	0	6	88.9	1	27.7053	4	1	92	114	1	53.5	9.5	0.408212	0	0.973439	0	2	0
0470410111	10.0164	0	6	58.42	0	20.545	3	0	65	98	0	36.5	9	0.258125	0	1.65203	0	0	0
0480410111	11.3068	0	6	86.36	1	27.8742	4	1	67	113	0	24.5	9	0.193701	0	1.33384	0	1	0
0010510111	8.96986	1	6	60.96	0	15.1384	2	0	54	93	0	0	10	0.180029	0	1.08805	0	0	0
0020510111	9.40822	1	6	71.12	0	20.6612	3	0	73	120	0	0	10	0.193402	0	2.14658	0	0	0
0030510111	9.44658	1	6	81.28	1	25.7888	4	1	81	133	1	23.5	10	0.192727	0	3.39048	0	2	0
0040510111	8.94795	1	6	66.04	0	20.4789	3	0	63	113	0	0	8.5	0.19065	0	2.15118	0	0	0
0050510111	8.67945	1	6	86.36	1	26.255	4	1	76	110	0	53	12	0.225497	0	0.864335	0	1	0
0060510111	8.94521	1	6	68.58	0	18.3655	3	0	80	107	0	26	8	0.227289	0	3.59038	0	0	0
0070510111	9.02466	1	6	71.12	0	19.7863	3	0	78	112	0	31.5	11	0.209709	0	3.92998	0	0	0
0080510111	9.08493	1	6	91.44	1	32.5562	4	1	65	82	0	80.5	10	0.188598	0	1.23667	0	1	0
0090510111	9.43288	1	6	73.66	0	21.5198	4	1	67	98	0	42	9	0.181457	0	1.1459	0	0	0
0100510111	9.12055	1	6	60.96	0	18.0642	2	0	77	115	0	81.5	8	0.183534	0	1.81618	0	0	0
0110510111	8.65479	1	6	63.5	0	14.4222	2	0	65	112	0	2	7	0.17938	0	3.00288	0	0	0
0120510111	8.92877	1	6	53.34	0	14.72	2	0	75	93	0	1	9	0.182314	0	1.90228	0	0	0
0130510111	8.92055	1	6	55.88	0	16.0698	2	0	67	105	0	72	9	0.200257	0	1.38565	0	0	0
0140510111	9.55342	1	6	60.96	0	19.4921	3	0	63	96	0	0	10	0.235858	0	5.08028	0	0	0
0150510111	8.69863	1	6	71.12	0	23.0453	4	1	98	115	1	33	10	0.189974	0	2.54728	0	1	0
0160510111	9.73425	1	6	71.12	0	19.6677	3	0	63	112	0	41	8	0.200075	0	1.45668	0	0	0
0170510111	10.0986	1	6	68.58	0	18.3824	2	0	52	75	0	0	11	0.180548	0	1.39999	0	0	0
0180510111	9.70685	1	6	101.6	1	32.3701	4	1	98	130	1	43	9.5	0.177432	0	2.97998	0	2	0
0190510111	9.73425	1	6	58.42	0	12.787	1	0	52	88	0	13	8	0.191454	0	1.81688	0	0	0
0200510111	9.87671	1	6	63.5	0	16.9597	2	0	56	109	0	1.5	9	0.202724	0	5.09558	0	0	0
0210510111	10.2082	1	6	86.36	1	29.3036	4	1	100	117	1	44.5	8	0.181872	0	2.82238	0	2	0
0220510111	10.0822	1	6	71.12	0	19.7863	3	0	74	115	0	2	9.75	0.181925	0	2.95198	0	0	0
0230510111	9.67397	1	6	71.12	0	26.455	4	1	65	110	0	32	11	0.174108	0	2.48768	0	0	0
0240510111	9.68219	1	6	71.12	0	21.6263	3	0	56	98	0	25.5	9	0.190754	0	1.53988	0	0	0
0250510111	9.88219	1	6	76.2	1	19.5609	3	0	74	107	0	17	9	0.187793	0	5.81428	0	1	0
0260510111	10.5589	1	6	78.74	1	23.1377	3	0	88	104	1	53.5	9.5	0.209164	0	7.33458	0	2	0
0270510111	9.6137	1	6	53.34	0	11.8945	1	0	46	82	0	32	9.75	0.18247	0	5.02408	0	0	0
0280510111	10.3397	1	6	71.12	0	18.7652	2	0	69	103	0	4.5	9	0.195661	0	3.78138	0	0	0
0290510111	11.3096	1	6	63.5	0	18.8776	2	0	91	132	1	3	9	0.190234	0	1.60718	0	1	0
0300510111	10.4493	1	6	58.42	0	16.3769	2	0	64	96	0	22.5	6.75	1.149	1	1.51368	0	1	0
0020610111	9.29041	0	6	63.5	0	16.3161	2	0	77	97	0	43	10	0.456302	0	2.79142	0	0	0
0030610111	8.82466	0	6	58.42	0	14.6984	2	0	60	99	0	66.5	11	0.201386	0	1.50562	0	0	0
0040610111	8.95342	0	6	73.66	0	19.6167	3	0	70	119	0	34.5	10.75	0.28682	0	2.23362	0	0	0
0060610111	9.51781	0	6	55.88	0	14.3854	2	0	87	111	1	73.5	10	0.740666	0	2.42602	0	1	0
0070610111	8.82192	0	6	58.42	0	14.4873	2	0	44	78	0	0	9.75	0.202762	0	1.69432	0	0	0
0080610111	9.18904	0	6	63.5	0	17.525	2	0	70	106	0	0	9.5	0.443294	0	3.14782	0	0	0
0090610111	8.64932	0	6	53.34	0	16.3769	2	0	80	111	0	0	9	0.225068	0	1.11634	0	0	0
0100610111	8.75068	0	6	53.34	0	16.6352	2	0	77	95	0	0	10	0.298502	0	1.02304	0	0	0
0110610111	9.25479	0	6	53.34	0	16.3769	2	0	64	91	0	0	8	0.3824	0	1.3521	0	0	0
0130610111	8.89589	0	6	83.82	1	31.8244	4	1	74	106	0	26	10	0.269679	0	1.77942	0	1	0
0150610111	9.2137	0	6	88.9	1	28.5375	4	1	70	97	0	0	6	0.275807	0	1.39525	0	1	0
0160610111	8.72329	0	6	55.88	0	15.0263	2	0	66	110	0	34.5	8	0.18887	0	1.54332	0	0	0
0170610111	10.1699	0	6	63.5	0	17.2644	2	0	100	116	1	10	8.5	0.33101	0	1.88472	0	1	0
0180610111	10.4932	0	6	71.12	0	17.8536	2	0	72	110	0	43.5	10	0.186351	0	2.02062	0	0	0
0190610111	9.99452	0	6	63.5	0	18.115	2	0	71	102	0	0	8	0.271834	0	2.11462	0	0	0
0200610111	9.63562	0	6	55.88	0	15.0096	2	0	73	103	0	63.5	7.25	0.192116	0	1.50902	0	0	0
0210610111	10.3452	0	6	58.42	0	14.7028	2	0	63	105	0	49.5	9.25	0.3146	0	1.37356	0	0	0
0220610111	10.4712	0	6	91.44	1	28.9993	4	1	87	125	1	5	9.5	0.172121	0	3.09042	0	2	0
0230610111	10.537	0	6	83.82	1	26.3779	4	1	81	111	0	88.5	8.25	0.192635	0	6.99592	0	1	0
0240610111	10.2685	0	6	53.34	0	14.348	2	0	60	102	0	19.5	9.5	0.536258	0	1.36645	0	0	0
0250610111	11.3123	0	6	63.5	0	18.3824	2	0	57	105	0	46.5	10	0.29666	0	1.47042	0	0	0
0260610111	11.3123	0	6	73.66	0	45	4	1	71	97	0	21	9	0.250334	0	4.26712	0	0	0
0270610111	10.2438	0	6	88.9	1	27.0408	4	1	74	104	0	76.5	11	0.202806	0	0.571876	1	2	0
0290610111	10.2137	0	6	55.88	0	15.0231	2	0	71	89	0	45.5	9.25	0.205249	0	0.676856	0	0	0
0300610111	9.81918	0	6	76.2	0	24.5085	4	1	78	110	0	64	7	0.34469	0	0.926066	0	0	0
0310610111	9.74795	0	6	63.5	0	17.2176	2	0	72	97	0	29.5	9	0.23204	0	0.458991	1	1	0
0320610111	9.98082	0	6	91.44	1	27.5862	4	1	78	135	1	0	9.5	0.209302	0	2.1046	0	2	0
0330610111	10.3808	0	6	63.5	0	19.898	3	0	59	100	0	55	9	1.43478	1	0.834366	0	1	0
0340610111	9.83014	0	6	130	1	23.9474	4	1	100	136	1	46.5	5	0.892976	0	1.6219	0	2	0
0350610111	10.1397	0	6	60.96	0	17.6048	2	0	70	98	0	14.5	10.25	0.201081	0	0.513032	1	1	0
0360610111	9.90137	0	6	66.04	0	20.6059	3	0	67	99	0	27.5	9.5	0.243135	0	1.673	0	0	0
0380610111	9.90685	0	6	53.34	0	15.3846	2	0	77	103	0	9	9.5	0.251615	0	0.740966	0	0	0
0390610111	10.5836	0	6	58.42	0	14.0381	2	0	78	100	0	27.5	8	0.206226	0	0.757346	0	0	0
0420610111	10.4411	0	6	73.66	0	20.6227	3	0	78	121	0	1.5	10	0.268574	0	0.780416	0	0	0
0450610111	9.85479	0	6	88.9	1	24.9401	4	1	78	111	0	24.5	9.5	0.236696	0	1.02963	0	1	0
0460610111	11.0164	0	6	71.12	0	16.8802	2	0	68	106	0	8	8.5	0.229165	0	0.931996	0	0	0
0470610111	10.1096	0	6	71.12	0	20.7369	3	0	64	103	0	55	5	0.383096	0	2.2835	0	0	0
0490610111	9.04384	0	6	60.96	0	15.4959	2	0	56	98	0	0	9	0.358088	0	3.9452	0	0	0
0010910111	9.28219	0	6	78.74	1	23.1481	4	1	64	104	0	7	10.25	0.370613	0	0.651136	0	1	0
0020910111	9.3863	0	6	81.28	1	45	4	1	76	130	1	28	11	0.216483	0	1.72274	0	2	0
0030910111	8.94247	0	6	60.96	0	17.0068	2	0	67	97	0	0	9	0.240485	0	1.51114	0	0	0
0040910111	9.26027	0	6	60.96	0	17.6367	2	0	77	100	0	32	10	0.223267	0	0.767696	0	0	0
0050910111	9.12055	0	6	60.96	0	17.6367	2	0	70	97	0	51	10	0.225106	0	2.37164	0	0	0
0060910111	9.19726	0	6	53.34	0	15.9722	2	0	64	110	0	0	10	0.204755	0	0.770426	0	0	0
0080910111	9.26027	0	6	71.12	0	22.6129	4	1	97	124	1	18	9	0.601061	0	2.67414	0	1	0
0090910111	8.93425	0	6	55.88	0	14.26	2	0	67	89	0	17.5	9.25	0.936407	0	2.21104	0	0	0
0100910111	9.30959	0	6	53.34	0	15.36	2	0	86	116	1	5.5	10	0.364781	0	1.35255	0	1	0
0120910111	8.7863	0	6	60.96	0	17.8417	3	0	59	95	0	12	9	0.296537	0	1.56844	0	0	0
0130910111	8.99452	0	6	73.66	0	21.4823	4	1	73	106	0	31	10	0.351671	0	1.73054	0	0	0
0140910111	9.45479	0	6	60.96	0	15.4321	2	0	64	110	0	49.5	9	0.316403	0	1.47814	0	0	0
0150910111	8.67945	0	6	81.28	1	24.4741	4	1	84	120	0	19	10	0.201881	0	1.18968	0	1	0
0160910111	8.99452	0	6	68.58	0	22.0476	4	1	80	116	0	5	8.5	0.262676	0	1.25605	0	0	0
0170910111	8.67945	0	6	78.74	1	24.6379	4	1	84	119	0	0	11	0.734009	0	3.70104	0	1	0
0180910111	9.30685	0	6	66.04	0	21.9727	4	1	60	92	0	34	8	0.206106	0	1.35114	0	0	0
0190910111	9.06575	0	6	73.66	0	21.9727	4	1	69	101	0	0	11	0.330167	0	0.550866	1	1	0
0200910111	9.34795	0	6	104.14	1	32.2754	4	1	81	107	0	27.5	10	0.352967	0	4.06904	0	1	0
0220910111	8.62192	0	6	50.8	0	14.5833	2	0	61	78	0	0	10	0.412985	0	0.665546	0	0	0
0230910111	9.41644	0	6	63.5	0	17.5822	2	0	82	117	0	5.5	9.5	0.200414	0	0.629106	0	0	0
0240910111	10.0411	0	6	58.42	0	15.5	2	0	71	88	0	37	7	0.307547	0	0.688796	0	0	0
0250910111	11.4521	0	6	58.42	0	16.6437	2	0	71	99	0	15.5	10	0.210504	0	1.17979	0	0	0
0260910111	9.37534	0	6	60.96	0	16.12	2	0	98	131	1	29	9	0.209757	0	0.750556	0	1	0
0270910111	8.99452	0	6	63.5	0	17.36	2	0	75	100	0	17	9	0.387719	0	1.39596	0	0	0
0280910111	9.73425	0	6	73.66	0	20.8889	3	0	100	120	1	86.5	9	0.229763	0	1.1023	0	1	0
0290910111	11.3562	0	6	53.34	0	13.5164	1	0	98	110	1	6	8.75	0.208923	0	3.78264	0	1	0
0300910111	10.2575	0	6	58.42	0	15.8636	2	0	66	97	0	0	9.5	0.200587	0	1.56674	0	0	0
0310910111	10.4849	0	6	63.5	0	19.4287	3	0	84	124	0	50	9	0.234449	0	0.721656	0	0	0
0320910111	9.85479	0	6	66.04	0	22.2767	4	1	100	133	1	23	9	0.288803	0	1.14401	0	1	0
0340910111	10.2219	0	6	76.2	0	19.3414	3	0	71	130	1	7.5	10.5	0.192539	0	1.31546	0	1	0
0350910111	10.2164	0	6	111.76	1	38.193	4	1	100	139	1	3	9	0.189462	0	0.479033	1	3	1
0360910111	9.81096	0	6	114.3	1	37.2536	4	1	76	132	1	36	8	0.202887	0	0.552466	1	3	1
0380910111	9.88767	0	6	60.96	0	16.7604	2	0	99	126	1	67	8	0.745793	0	3.86974	0	1	0
0390910111	10.1589	0	6	53.34	0	15.5	2	0	65	94	0	28	7.75	0.2241	0	2.31554	0	0	0
0400910111	9.84658	0	6	68.58	0	18.0737	2	0	67	82	0	14	8.5	0.188025	0	0.429036	1	1	0
0410910111	10.3671	0	6	55.88	0	14.2661	2	0	60	84	0	0	10	0.532565	0	2.53954	0	0	0
0420910111	8.66575	0	6	63.5	0	18.9209	3	0	72	118	0	43	9	0.411287	0	0.466605	1	1	0
0011010111	9.36164	1	6	63.5	0	20.049	3	0	84	101	0	43	10	0.198889	0	0.864542	0	0	0
0021010111	9.47945	1	6	63.5	0	18.1077	2	0	64	91	0	53	8.5	0.253907	0	3.27138	0	0	0
0031010111	8.97534	1	6	55.88	0	15.7333	2	0	57	93	0	45	12	0.205759	0	2.36288	0	0	0
0041010111	9.47945	1	6	55.88	0	14.7929	2	0	71	101	0	0	10	0.313322	0	0.738002	0	0	0
0051010111	9.22192	1	6	66.04	0	18.0642	2	0	61	112	0	0	10	0.27811	0	0.960382	0	0	0
0061010111	8.80548	1	6	58.42	0	14.4873	2	0	56	77	0	12.5	9	0.667232	0	2.52158	0	0	0
0081010111	8.91507	1	6	93.98	1	27.9707	4	1	77	121	0	0	10.5	0.270723	0	0.403395	1	2	0
0091010111	9.41918	1	6	60.96	0	16.6437	2	0	73	115	0	65	10	0.537278	0	2.30758	0	0	0
0101010111	9.33973	1	6	58.42	0	15.829	2	0	56	79	0	0	9	0.214641	0	0.895612	0	0	0
0111010111	9.56438	1	6	63.5	0	18.6557	2	0	66	105	0	51.5	11	0.55955	0	0.453483	1	1	0
0121010111	8.77808	1	6	96.52	1	30.2768	4	1	78	108	0	56.5	10	0.200556	0	0.491613	1	2	0
0131010111	8.74521	1	6	71.12	0	24.8702	4	1	78	102	0	70	9	0.22864	0	1.08437	0	0	0
0141010111	9.46575	1	6	83.82	1	23.473	4	1	42	103	0	59.5	10	0.230192	0	0.414881	1	2	0
0151010111	8.77534	1	6	66.04	0	18.3785	3	0	64	97	0	23.5	11	0.193542	0	0.847122	0	0	0
0161010111	9.5863	1	6	71.12	0	20.6612	3	0	61	110	0	31	9.25	0.520976	0	0.526072	1	1	0
0171010111	9.48767	1	6	58.42	0	15.5937	2	0	75	103	0	0	9.5	1.22974	1	2.41338	0	1	0
0181010111	8.9589	1	6	60.96	0	15.3635	2	0	66	102	0	60.5	9	0.213808	0	1.77438	0	0	0
0191010111	9.4137	1	6	71.12	0	22.8129	4	1	67	101	0	31	11	0.240339	0	0.415635	1	1	0
0201010111	9.36712	1	6	58.42	0	17.1598	2	0	78	96	0	29	11	0.221671	0	2.57716	0	0	0
0211010111	9.4137	1	6	60.96	0	16.7075	2	0	74	102	0	0	9	0.463274	0	0.661316	0	0	0
0221010111	9.45753	1	6	63.5	0	18.7652	3	0	72	102	0	40	9.25	1.73224	1	0.812486	0	1	0
0231010111	8.92055	1	6	58.42	0	15.2588	2	0	63	98	0	17.5	10	0.217733	0	0.51915	1	1	0
0241010111	8.74247	1	6	73.66	1	23.594	4	1	93	131	1	78	11	0.325868	0	0.483831	1	3	1
0251010111	8.59178	1	6	86.36	1	30.2768	4	1	68	120	0	49	6	0.219877	0	0.596786	1	2	0
0261010111	9.08493	1	6	68.58	0	21.0856	3	0	98	125	1	0	12.25	0.188632	0	1.12521	0	1	0
0271010111	9.38356	1	6	60.96	0	19.22	3	0	73	98	0	53.5	11	0.194627	0	0.711686	0	0	0
0281010111	9.53699	1	6	76.2	1	23.6407	4	1	73	121	0	25.5	10	0.265301	0	1.04485	0	1	0
0291010111	9.14521	1	6	53.34	0	16.12	2	0	92	109	1	12.5	10	0.241758	0	0.657526	0	1	0
0301010111	9.54795	1	6	68.58	0	19.221	3	0	67	116	0	0	10	0.198522	0	0.458942	1	1	0
0311010111	9.37808	1	6	53.34	0	13.8574	2	0	78	111	0	38	8.5	0.203379	0	0.955306	0	0	0
0321010111	8.83014	1	6	58.42	0	17.4684	2	0	60	93	0	33.5	7	0.35405	0	2.56426	0	0	0
0331010111	9.33973	1	6	63.5	0	16.5166	2	0	70	118	0	15.5	8	0.197384	0	0.456868	1	1	0
0341010111	8.67397	1	6	66.04	0	18.6	3	0	57	76	0	3.5	8.75	0.191214	0	0.458468	1	1	0
0351010111	10.1096	1	6	76.2	0	25.6526	4	1	64	98	0	0	10.25	0.21362	0	0.47832	1	1	0
0361010111	10.0466	1	6	86.36	1	28.5714	4	1	71	125	0	9	11.75	0.364946	0	0.397371	1	2	0
0381010111	10.4685	1	6	71.12	0	23.9757	4	1	72	106	0	11	10	0.286088	0	0.625226	0	0	0
0391010111	9.68767	1	6	53.34	0	14.26	2	0	58	91	0	63	9	0.313436	0	0.409875	1	1	0
0401010111	10.3753	1	6	66.04	0	16.9597	2	0	81	97	0	21	12	0.190164	0	0.606496	0	0	0
0411010111	9.60548	1	6	66.04	0	21.0856	3	0	90	121	1	18.5	9.5	0.210819	0	0.894746	0	1	0
0441010111	9.90959	1	6	58.42	0	19.2296	3	0	77	107	0	30.5	9	0.1829	0	0.730416	0	0	0
0451010111	10.2411	1	6	73.66	0	22.4766	3	0	100	130	1	0	9	0.209375	0	2.60436	0	1	0
0461010111	10.2438	1	6	81.28	1	27.9489	4	1	65	100	0	59.5	8	0.191827	0	0.616036	0	1	0
0471010111	9.72877	1	6	58.42	0	16.0698	2	0	62	82	0	7	8	1.6738	1	1.20254	0	1	0
0481010111	10.3534	1	6	63.5	0	18.0903	2	0	57	112	0	25.5	12	0.31055	0	0.469787	1	1	0
0491010111	10.5178	1	6	76.2	0	25.7885	4	1	75	120	0	16.5	10	0.183906	0	0.476542	1	1	0
0501010111	10.5534	1	6	76.2	0	24.864	4	1	77	109	0	12	10	1.84594	1	1.68656	0	1	0
0511010111	10.2493	1	6	78.74	1	25.6395	4	1	87	111	1	26	6	0.222153	0	0.536099	1	3	1
0521010111	10.1288	1	6	60.96	0	16.7604	2	0	67	106	0	6	10	0.371858	0	0.599446	1	1	0
0531010111	9.98082	1	6	83.82	1	28.4664	4	1	76	110	0	19.5	9	0.198303	0	0.699656	0	1	0
0541010111	10.1315	1	6	68.58	0	19.7134	3	0	67	102	0	42	10	0.29204	0	1.1469	0	0	0
0551010111	9.59726	1	6	66.04	0	20.7789	3	0	83	115	0	0	10	0.293528	0	0.411119	1	1	0
0561010111	11.3233	1	6	68.58	0	18.9736	2	0	63	109	0	45.5	10	0.2106	0	0.398862	1	1	0
0011110111	9.48219	1	6	83.82	1	22.2556	4	1	89	120	1	63.5	10.5	0.191864	0	0.500612	1	3	1
0021110111	8.71781	1	6	53.34	0	15.4528	2	0	67	109	0	0	8	0.186744	0	0.472404	1	1	0
0031110111	8.70411	1	6	53.34	0	14.5416	2	0	56	98	0	13	9	0.241751	0	0.391395	1	1	0
0041110111	8.85479	1	6	58.42	0	14.0381	2	0	78	97	0	19	8.75	0.356711	0	0.649713	0	0	0
0051110111	9.02192	1	6	81.28	1	28.6961	4	1	89	120	1	8.5	11	0.185562	0	0.480463	1	3	1
0061110111	8.74795	1	6	66.04	0	21.2351	3	0	67	120	0	21.5	10	0.515651	0	0.978193	0	0	0
0081110111	8.79178	1	6	63.5	0	15.829	2	0	67	110	0	0	9.5	0.198253	0	0.596793	1	1	0
0091110111	8.59726	1	6	63.5	0	18.4414	3	0	78	120	0	22.5	9	0.204905	0	0.705953	0	0	0
0101110111	9.01096	1	6	76.2	1	23.8914	4	1	69	98	0	76	12	0.198428	0	1.04266	0	1	0
0111110111	9.16164	1	6	73.66	1	22.2342	4	1	67	107	0	51.5	10	0.190551	0	0.585473	1	2	0
0121110111	9.36986	1	6	93.98	1	28.3554	4	1	77	134	1	36	9	0.194096	0	0.441174	1	3	1
0131110111	9.25479	1	6	58.42	0	16.2591	2	0	56	80	0	54	5.5	0.304373	0	0.664293	0	0	0
0141110111	8.79452	1	6	53.34	0	13.8806	2	0	54	91	0	13	11.25	0.205561	0	0.561713	1	1	0
0151110111	9.00274	1	6	66.04	0	19.22	3	0	68	105	0	24.5	9.5	0.183812	0	0.547313	1	1	0
0161110111	8.89041	1	6	66.04	0	17.7002	2	0	53	94	0	77.5	9	0.188888	0	0.572083	1	1	0
0191110111	9.35342	1	6	76.2	1	20.3951	3	0	56	78	0	0	10	0.965261	0	0.622983	0	1	0
0201110111	8.97808	1	6	55.88	0	14.2012	2	0	67	98	0	0	5	0.210812	0	0.52799	1	1	0
0211110111	8.96164	1	6	53.34	0	14.0381	2	0	52	89	0	0	10	0.201272	0	0.605803	0	0	0
0221110111	8.80548	1	6	58.42	0	18.6	3	0	51	86	0	0	11	0.206393	0	0.465056	1	1	0
0251110111	8.5863	1	6	55.88	0	14.9584	2	0	66	98	0	0	8	0.315971	0	0.489886	1	1	0
0261110111	9.20822	1	6	63.5	0	20.545	3	0	89	120	1	30	9	0.257811	0	0.552763	1	2	0
0281110111	11.3205	1	6	63.5	0	17.1018	2	0	59	109	0	18.5	8.5	0.178211	0	0.534864	1	1	0
0291110111	10.0329	1	6	60.96	0	17.5583	2	0	93	119	1	23.5	6	0.309929	0	0.752763	0	1	0
0301110111	10.4493	1	6	60.96	0	14.4222	2	0	56	87	0	53.5	8	0.466679	0	0.737893	0	0	0
0311110111	9.68219	1	6	78.74	1	24.5949	4	1	73	121	0	0	10.25	0.184074	0	0.466597	1	2	0
0321110111	11.0164	1	6	63.5	0	16.5988	2	0	68	98	0	21	10	0.312161	0	0.53202	1	1	0
0331110111	9.84658	1	6	60.96	0	16.0447	2	0	68	96	0	0	10	0.192521	0	0.495456	1	1	0
0341110111	9.88493	1	6	71.12	0	19.4287	3	0	81	102	0	56.5	8	0.181712	0	0.433174	1	1	0
0351110111	10.1863	1	6	55.88	0	16.3161	2	0	68	110	0	20.5	6.5	0.192827	0	0.501738	1	1	0
0361110111	10.3836	1	6	60.96	0	16.2781	2	0	55	76	0	10.5	10.75	0.188669	0	1.01848	0	0	0
0371110111	10.4164	1	6	71.12	0	20.0872	3	0	58	85	0	90.5	8	0.186	0	0.467782	1	1	0
0381110111	10.3781	1	6	55.88	0	14.7929	2	0	60	97	0	45	9	0.186569	0	0.595013	1	1	0
0391110111	10.4466	1	6	63.5	0	16.2197	2	0	67	88	0	13.5	9	0.179699	0	0.505945	1	1	0
0401110111	9.97808	1	6	73.66	0	24.187	4	1	66	100	0	20	5	0.203067	0	0.396077	1	1	0
0411110111	10.3479	1	6	78.74	1	21.5169	3	0	67	120	0	64	8.75	0.191864	0	0.604493	0	1	0
0421110111	9.98082	1	6	116.84	1	40.6805	4	1	100	137	1	51.5	7	0.187751	0	0.484138	1	3	1
0431110111	9.91233	1	6	68.58	0	19.898	3	0	62	94	0	0	10	0.191733	0	0.744583	0	0	0
0441110111	9.76164	1	6	58.42	0	16.948	2	0	56	98	0	0	10	0.191414	0	1.08891	0	0	0
0451110111	10.2219	1	6	81.28	1	22.449	3	0	64	87	0	42.5	7.5	0.190653	0	1.33585	0	1	0
0461110111	9.96438	1	6	68.58	0	19.5133	3	0	98	120	1	11.5	9	0.173984	0	1.5654	0	1	0
0471110111	9.91233	1	6	86.36	1	27.4348	4	1	81	96	0	52	9.5	0.181628	0	0.513531	1	2	0
0481110111	10.1808	1	6	81.28	1	23.9796	4	1	65	120	0	53.5	11	0.881021	0	1.9492	0	1	0
0491110111	10.1808	1	6	83.82	1	25.7885	4	1	68	110	0	77.5	9.5	0.671135	0	4.3293	0	1	0
0501110111	11.326	1	6	53.34	0	14.08	2	0	67	110	0	33.5	10	0.211721	0	1.4432	0	0	0
0511110111	8.8137	1	6	63.5	0	17.1598	2	0	61	92	0	0	9.25	0.211629	0	0.983443	0	0	0
0521110111	9.08493	1	6	68.58	0	22.0542	4	1	67	120	0	27	9	0.194614	0	3.07055	0	0	0
0011210111	9.14795	0	6	60.96	0	18.0278	3	0	89	123	1	27	9	0.195148	0	3.57115	0	1	0
0021210111	9.09589	0	6	53.34	0	14.781	2	0	56	90	0	21.5	11.5	0.248128	0	3.33165	0	0	0
0031210111	8.98082	0	6	60.96	0	17.98	3	0	68	106	0	58	7	0.904958	0	2.26625	0	0	0
0041210111	8.85479	0	6	60.96	0	17.98	3	0	76	110	0	0	5	0.188563	0	1.2277	0	0	0
0051210111	9.57534	0	6	55.88	0	14.4873	2	0	69	93	0	21	9	0.195563	0	2.89945	0	0	0
0061210111	9.48219	0	6	63.5	0	17.2644	2	0	63	102	0	8.5	8	0.369908	0	1.53485	0	0	0
0071210111	8.58904	0	6	53.34	0	15.6241	2	0	67	120	0	18	5	0.182968	0	0.662559	0	0	0
0081210111	9.21644	0	6	88.9	1	27.4313	4	1	80	105	0	34	8.5	0.183521	0	1.06721	0	1	0
0091210111	9.31781	0	6	55.88	0	16.3769	2	0	65	110	0	11.5	11	0.339308	0	0.973179	0	0	0
0101210111	9.00548	0	6	60.96	0	18.0642	3	0	56	78	0	56.5	11.25	0.285866	0	0.777169	0	0	0
0111210111	11.3288	0	6	55.88	0	14.781	2	0	63	78	0	46	5	0.212463	0	2.75305	0	0	0
0121210111	8.93151	0	6	60.96	0	17.4815	2	0	62	99	0	0	6	0.521342	0	2.65265	0	0	0
0131210111	8.69589	0	6	76.2	1	22.449	4	1	83	133	1	22	8.5	0.659948	0	1.64945	0	2	0
0141210111	8.93699	0	6	58.42	0	16	2	0	51	92	0	0	9	0.204565	0	0.723959	0	0	0
0151210111	9.44384	0	6	60.96	0	17.6047	2	0	70	115	0	35	9	0.180389	0	0.714569	0	0	0
0161210111	8.8137	0	6	68.58	0	19.1501	3	0	63	138	1	10.5	6	0.183543	0	0.559979	1	2	0
0171210111	10.0521	0	6	58.42	0	14.348	2	0	67	123	0	12.5	10.5	0.323786	0	1.41396	0	0	0
0181210111	10.3589	0	6	66.04	0	16.5623	2	0	53	86	0	0	10	0.212831	0	2.08275	0	0	0
0191210111	10.3589	0	6	83.82	1	24.1127	4	1	79	120	0	26	9	0.238274	0	2.68645	0	1	0
0201210111	10.337	0	6	83.82	1	25.0413	4	1	83	123	0	6.5	9	0.187043	0	1.74495	0	1	0
0211210111	9.84384	0	6	81.28	1	24.5043	4	1	78	120	0	51	7.5	0.189438	0	1.32824	0	1	0
0221210111	10.0466	0	6	76.2	0	20.7369	3	0	76	116	0	62.5	6	0.317642	0	1.56905	0	0	0
0231210111	10.5589	0	6	71.12	0	18.718	2	0	91	126	1	15.5	11	0.228764	0	1.75925	0	1	0
0251210111	10.2685	0	6	71.12	0	18.5493	2	0	93	117	1	0	10.5	0.223998	0	0.817029	0	1	0
0261210111	9.87397	0	6	55.88	0	13.9229	2	0	83	99	0	86.5	10.5	0.225564	0	2.28435	0	0	0
0271210111	10.3863	0	6	68.58	0	19.3414	3	0	69	118	0	20	9.5	0.195033	0	2.01545	0	0	0
0281210111	11.3288	0	6	60.96	0	17.6367	2	0	56	98	0	3	5	0.333686	0	1.09021	0	0	0
0291210111	10.2164	0	6	81.28	1	23.1481	4	1	83	117	0	0	8	0.176797	0	0.781029	0	1	0
0301210111	9.77808	0	6	68.58	0	19.1501	3	0	67	98	0	15.5	7	0.18527	0	1.13753	0	0	0
0311210111	10.3014	0	6	63.5	0	16.6468	2	0	70	100	0	39.5	8.5	0.210275	0	0.757549	0	0	0
0321210111	9.69589	0	6	68.58	0	19.4637	3	0	98	123	1	50.5	8.75	0.418442	0	4.66725	0	1	0
0331210111	9.87945	0	6	58.42	0	17.0898	2	0	62	92	0	0	9	0.213453	0	1.93905	0	0	0
0341210111	11.3151	0	6	86.36	1	24.9401	4	1	99	124	1	55	7	0.322682	0	2.38975	0	2	0
0351210111	9.83288	0	6	66.04	0	22.1432	4	1	76	117	0	35	7.25	0.189714	0	4.54965	0	0	0
0371210111	9.77534	0	6	55.88	0	15.5	2	0	56	96	0	42.5	9	0.196253	0	0.677969	0	0	0
0381210111	9.92877	0	6	58.42	0	15.2279	2	0	89	109	1	6.5	9	0.188425	0	1.99725	0	1	0
0401210111	10.5288	0	6	96.52	1	29.7778	4	1	73	96	0	93	9.25	0.177419	0	0.689889	0	1	0
0411210111	10.4548	0	6	73.66	0	21.2204	3	0	70	100	0	8.5	8.5	0.268943	0	5.34565	0	0	0
0421210111	9.74247	0	6	73.66	0	22.3829	4	1	67	120	0	24.5	9.5	0.18679	0	1.81955	0	0	0
0431210111	9.9589	0	6	63.5	0	18.6107	3	0	64	100	0	12.5	9.5	0.174357	0	1.03097	0	0	0
0441210111	10.2603	0	6	83.82	1	16.3658	2	0	98	134	1	34.5	7.5	0.721034	0	2.52575	0	2	0
0451210111	10.5616	0	6	73.66	0	24.8702	4	1	96	117	1	40.5	9.5	0.221673	0	1.10634	0	1	0
0461210111	9.97808	0	6	60.96	0	17.0898	2	0	66	110	0	26.5	11	0.338156	0	0.521299	1	1	0
0011310111	8.92877	0	6	68.58	0	17.301	2	0	60	98	0	19.5	7	0.218753	0	0.605576	0	0	0
0021310111	9.26575	0	6	55.88	0	16.3769	2	0	64	82	0	38.5	11	0.213388	0	1.17145	0	0	0
0031310111	10.2247	0	6	58.42	0	15.3061	2	0	65	135	1	0	10	0.177815	0	1.923	0	1	0
0041310111	8.71781	0	6	68.58	0	20.6612	4	1	63	102	0	0	12.25	0.213158	0	0.530088	1	1	0
0051310111	9.10685	0	6	83.82	1	26.1069	4	1	91	170	1	22	9	0.184999	0	0.963886	0	2	0
0061310111	8.74795	0	6	96.52	1	35.2113	4	1	67	98	0	0	5.5	0.379211	0	0.443642	1	2	0
0071310111	8.98082	0	6	55.88	0	15.5	2	0	63	82	0	0	10	0.269408	0	1.7277	0	0	0
0081310111	9.00548	0	6	58.42	0	14.9219	2	0	55	90	0	19	10	0.200495	0	1.668	0	0	0
0091310111	9.2137	0	6	53.34	0	15.3846	2	0	65	78	0	30	10.75	0.223197	0	1.23803	0	0	0
0101310111	8.83836	0	6	60.96	0	18.0278	3	0	61	98	0	38	6	0.182789	0	1.37818	0	0	0
0111310111	9.10137	0	6	76.2	1	19.221	3	0	56	76	0	5.5	9.25	0.184354	0	0.597026	1	2	0
0121310111	8.85479	0	6	68.58	0	16.4196	2	0	72	97	0	0	8	0.265286	0	2.3091	0	0	0
0131310111	10.8466	0	6	76.2	0	25.4524	4	1	96	117	1	58.5	9	0.177516	0	0.971346	0	1	0
0141310111	8.80274	0	6	76.2	1	21.1109	4	1	87	120	1	8	7.5	0.180095	0	0.642296	0	2	0
0151310111	9.49589	0	6	78.74	1	22.2767	4	1	67	113	0	25.5	6	0.179703	0	0.538876	1	2	0
0161310111	9.53699	0	6	66.04	0	18.9036	3	0	73	105	0	24	8	0.325613	0	0.667226	0	0	0
0171310111	9.01918	0	6	71.12	0	19.9538	3	0	88	118	1	53.5	11	0.399545	0	1.1192	0	1	0
0181310111	8.75616	0	6	60.96	0	19.2044	3	0	61	95	0	24	10.25	0.199665	0	0.569696	1	1	0
0191310111	9.07123	0	6	86.36	1	26.7804	4	1	68	112	0	38.5	10.5	0.172773	0	0.563196	1	2	0
0201310111	10.1753	0	6	68.58	0	17.8534	2	0	63	82	0	0	8.75	0.191307	0	1.03793	0	0	0
0211310111	9.97808	0	6	83.82	1	19.8991	3	0	67	79	0	0	7	0.144191	0	0.873369	0	1	0
0221310111	9.77534	0	6	58.42	0	16.2197	2	0	74	108	0	4	10	0.145787	0	1.06983	0	0	0
0231310111	10.1726	0	6	88.9	1	27.8742	4	1	73	108	0	9	8	0.132371	0	0.857899	0	1	0
0241310111	10.3068	0	6	91.44	1	27.1106	4	1	89	113	1	52.5	8.75	0.198746	0	1.69885	0	2	0
0251310111	10.3671	0	6	60.96	0	16.4609	2	0	68	93	0	17	8.25	0.129917	0	0.717389	0	0	0
0261310111	10.3671	0	6	71.12	0	23.7436	4	1	67	98	0	59.5	8.5	0.139061	0	0.810919	0	0	0
0271310111	10.0247	0	6	68.58	0	20.3516	3	0	67	119	0	0	9.5	0.17644	0	1.99275	0	0	0
0281310111	10.3808	0	6	63.5	0	17.301	2	0	70	109	0	38	12.25	0.930635	0	0.714349	0	0	0
0291310111	9.83288	0	6	68.58	0	21.4823	4	1	80	110	0	0	6.5	0.140183	0	1.22495	0	0	0
0301310111	9.63836	0	6	63.5	0	18.9352	3	0	87	137	1	17.5	9.5	0.136781	0	0.877559	0	1	0
0311310111	10.0356	0	6	78.74	1	24.7967	4	1	77	98	0	10.5	9.5	0.541565	0	6.30145	0	1	0
0321310111	10.2849	0	6	76.2	0	20.7029	3	0	65	78	0	53	11.25	0.147119	0	1.69885	0	0	0
0331310111	10.2712	0	6	63.5	0	19.5263	3	0	85	119	1	43.5	11.5	0.143579	0	1.35621	0	1	0
0341310111	9.69863	0	6	60.96	0	16.8032	2	0	65	85	0	11.5	12	0.15981	0	0.661729	0	0	0
0351310111	10.5205	0	6	63.5	0	19.2296	3	0	67	107	0	18	8.25	0.156953	0	1.29405	0	0	0
0361310111	9.98082	0	6	58.42	0	14.3854	2	0	64	87	0	13	9	0.140687	0	0.967339	0	0	0
0371310111	10.3233	0	6	55.88	0	14.7929	2	0	56	78	0	26	8.5	0.289415	0	0.983239	0	0	0
0381310111	10.3562	0	6	63.5	0	18.9036	3	0	65	100	0	34.5	5	0.152075	0	2.14425	0	0	0
0401310111	10.0658	0	6	66.04	0	20.3516	3	0	74	100	0	49	10	0.146075	0	1.77475	0	0	0
0411310111	9.76986	0	6	81.28	1	22.7731	4	1	95	120	1	12	9.5	0.143111	0	0.678209	0	2	0
0421310111	10.4767	0	6	73.66	0	21.9388	4	1	63	102	0	0	10.25	0.209193	0	2.09725	0	0	0
0431310111	10.3178	0	6	63.5	0	16.8032	2	0	66	99	0	0	11	0.247947	0	1.96075	0	0	0
0441310111	9.76164	0	6	88.9	1	28.6917	4	1	76	110	0	16	10.25	0.161763	0	0.925989	0	1	0
0451310111	10.2164	0	6	81.28	1	25.6526	4	1	99	118	1	17.5	10	0.146579	0	0.748759	0	2	0
0461310111	9.53151	0	6	55.88	0	15.9838	2	0	67	110	0	6	12	0.274374	0	0.697429	0	0	0
0011610111	9.14247	0	6	58.42	0	16.225	2	0	82	122	0	64	7.5	0.144661	0	0.703499	0	0	0
0021610111	8.93973	0	6	73.66	0	18.3256	3	0	77	102	0	0	10	0.138769	0	0.670389	0	0	0
0031610111	9.56164	0	6	58.42	0	13.9852	2	0	61	91	0	18	7	0.17268	0	0.638149	0	0	0
0041610111	9.2	0	6	78.74	1	23.1782	4	1	88	118	1	94	10	0.128179	0	0.901109	0	2	0
0051610111	9.10411	0	6	60.96	0	14.0381	2	0	51	73	0	3	7	1.64043	1	0.982499	0	1	0
0061610111	9.52329	0	6	55.88	0	14.6984	2	0	67	89	0	0	12	0.658873	0	0.735009	0	0	0
0081610111	8.9726	0	6	55.88	0	15.2026	2	0	61	83	0	10.5	9	0.128143	0	0.976579	0	0	0
0091610111	9.43014	0	6	63.5	0	18.6557	3	0	74	117	0	26.5	9	0.153955	0	3.83709	0	0	0
0101610111	9.18904	0	6	76.2	1	21.2204	4	1	76	114	0	6	6	0.157605	0	0.645239	0	1	0
0111610111	8.72603	0	6	58.42	0	16.12	2	0	57	90	0	57	9	0.197371	0	0.680659	0	0	0
0121610111	9.70959	0	6	66.04	0	18.3655	3	0	62	94	0	40	9	0.142279	0	1.07372	0	0	0
0131610111	9.03014	0	6	121.92	1	45	4	1	98	137	1	76.5	9.25	0.179801	0	0.938269	0	2	0
0141610111	9.18356	0	6	106.68	1	34.7153	4	1	72	136	1	74.5	13	0.142495	0	0.904149	0	2	0
0151610111	9.06301	0	6	53.34	0	14.72	2	0	67	112	0	7	11	0.262262	0	0.826519	0	0	0
0161610111	9.40548	0	6	73.66	0	21.8935	4	1	67	99	0	5.5	12	0.137431	0	0.939139	0	0	0
0171610111	10.5863	0	6	86.36	1	25.9516	4	1	79	110	0	74	12	0.148711	0	1.64709	0	1	0
0181610111	9.75068	0	6	66.04	0	19.4921	3	0	83	113	0	31.5	10.5	0.132445	0	0.926119	0	0	0
0191610111	9.67397	0	6	63.5	0	16.8032	2	0	54	87	0	37.5	10	0.135373	0	0.495036	1	1	0
0201610111	9.66301	0	6	73.66	0	20.9184	3	0	48	63	0	74.5	8.5	0.444283	0	3.42099	0	0	0
0211610111	10.3753	0	6	83.82	1	24.9896	4	1	80	114	0	36	10	0.142093	0	0.714189	0	1	0
0221610111	10.1041	0	6	86.36	1	26.0226	4	1	87	112	1	26	7.5	0.166136	0	1.80129	0	2	0
0241610111	10.3644	0	6	104.14	1	34.24	4	1	82	112	0	17.5	8.5	0.382213	0	0.870759	0	1	0
0251610111	9.8411	0	6	116.84	1	34.6021	4	1	81	124	0	38	6	0.143977	0	0.712599	0	1	0
0261610111	10.1479	0	6	81.28	1	22.5183	4	1	90	112	1	55	7	0.134107	0	3.79669	0	2	0
0271610111	9.72877	0	6	88.9	1	25.9181	4	1	86	120	1	38	11.5	0.319345	0	0.616759	0	2	0
0281610111	9.85205	0	6	68.58	0	19.5609	3	0	90	116	1	11.5	12	0.243283	0	0.696409	0	1	0
0291610111	9.13973	0	6	91.44	1	26.3779	4	1	87	120	1	0	8.75	0.127999	0	1.0104	0	2	0
0301610111	10.3726	0	6	91.44	1	28.5075	4	1	78	112	0	72	8	0.197262	0	0.730529	0	1	0
0311610111	9.72329	0	6	73.66	0	17.313	2	0	82	131	1	4	9	0.151531	0	1.02255	0	1	0
0321610111	9.6	0	6	73.66	0	21.2204	4	1	89	121	1	1	9	0.134035	0	0.954029	0	1	0
0331610111	10.1123	0	6	66.04	0	18.6557	3	0	90	126	1	0	9	0.345013	0	1.19704	0	1	0
0341610111	10.1452	0	6	55.88	0	14.5978	2	0	57	110	0	29.5	7.75	0.148711	0	2.59289	0	0	0
0351610111	10.411	0	6	106.68	1	32.1915	4	1	94	120	1	0	7.5	0.400867	0	0.978749	0	2	0
0011710111	9.42466	0	6	81.28	1	23.3056	4	1	96	120	1	0	11	0.138034	0	1.16229	0	2	0
0021710111	9.51233	0	6	63.5	0	18.0278	2	0	76	134	1	120	10	0.142912	0	0.741316	0	1	0
0031710111	9.21918	0	6	66.04	0	16.3161	2	0	64	105	0	36.5	5	0.142804	0	0.979416	0	0	0
0041710111	9.25479	0	6	68.58	0	17.8417	2	0	72	94	0	0	10	0.129682	0	0.676556	0	0	0
0051710111	8.91507	0	6	53.34	0	14.26	2	0	76	110	0	120	10	0.447052	0	2.39684	0	0	0
0061710111	8.61644	0	6	60.96	0	15.1506	2	0	71	86	0	26	9	0.219664	0	0.824296	0	0	0
0071710111	8.75616	0	6	63.5	0	17.5583	2	0	87	117	1	26	10	0.133156	0	2.31404	0	1	0
0081710111	8.68493	0	6	78.74	1	23.594	4	1	98	133	1	26.5	9.5	0.212108	0	0.815766	0	2	0
0091710111	8.71781	0	6	76.2	1	23.1782	4	1	87	123	1	10.5	10	0.20824	0	0.643886	0	2	0
0101710111	8.80822	0	6	66.04	0	17.6367	2	0	87	108	1	42	9	0.14899	0	1.21173	0	1	0
0111710111	9.52877	0	6	96.52	1	28.4444	4	1	85	120	1	6.5	10	0.188682	0	1.16634	0	2	0
0121710111	9.00822	0	6	55.88	0	15.0263	2	0	87	109	1	67.5	6	0.31015	0	1.32232	0	1	0
0131710111	8.70411	0	6	78.74	1	21.7198	4	1	79	120	0	31	11	0.133228	0	0.884866	0	1	0
0141710111	9.59178	0	6	99.06	1	33.2755	4	1	70	119	0	85.5	9	0.362602	0	0.975946	0	1	0
0151710111	8.61096	0	6	53.34	0	14.3637	2	0	55	89	0	0	8	0.301846	0	0.651702	0	0	0
0161710111	9.56986	0	6	60.96	0	17.5583	2	0	87	112	1	54.5	7	0.219992	0	0.984982	0	1	0
0171710111	8.71233	0	6	76.2	1	22.0476	4	1	98	120	1	4	13	0.260001	0	0.685392	0	2	0
0181710111	9.50959	0	6	55.88	0	15.36	2	0	87	113	1	0	9	0.211171	0	0.574702	1	2	0
0191710111	9.47945	0	6	91.44	1	28.0612	4	1	98	120	1	52	9	0.193762	0	0.475039	1	3	1
0201710111	8.73973	0	6	68.58	0	19.2044	3	0	70	99	0	45.5	12	0.316054	0	0.796492	0	0	0
0211710111	8.6411	0	6	63.5	0	19.8305	3	0	66	98	0	74.5	7	0.193332	0	0.582722	1	1	0
0221710111	9.18356	0	6	50.8	0	12.0935	1	0	64	120	0	33.5	9	0.350674	0	0.626842	0	0	0
0231710111	8.85205	0	6	60.96	0	16.9597	2	0	62	101	0	35.5	13	0.207306	0	0.569292	1	1	0
0241710111	9.14247	0	6	60.96	0	17.92	2	0	64	88	0	0	11	0.258908	0	0.900962	0	0	0
0251710111	9.85753	0	6	58.42	0	14.7929	2	0	59	103	0	10.5	9	0.656422	0	1.1029	0	0	0
0261710111	11.3205	0	6	71.12	0	22.0492	3	0	70	106	0	0	7	0.645334	0	1.95694	0	0	0
0271710111	10.1918	0	6	68.58	0	19.4287	3	0	77	125	0	0	8	0.457234	0	1.02349	0	0	0
0281710111	10.4959	0	6	66.04	0	18.0642	2	0	66	98	0	0	9.5	0.213669	0	0.750362	0	0	0
0291710111	10.8466	0	6	96.52	1	30.7479	4	1	95	134	1	64.5	8	0.522772	0	0.864672	0	2	0
0301710111	10.3014	0	6	66.04	0	17.2176	2	0	73	100	0	45	9	0.29482	0	0.950692	0	0	0
0311710111	10.1781	0	6	58.42	0	16.8988	2	0	87	119	1	23	7.25	0.204574	0	0.675572	0	1	0
0321710111	10.2658	0	6	96.52	1	26.4792	4	1	93	137	1	49.5	6.5	0.246769	0	0.575302	1	3	1
0331710111	10.2027	0	6	58.42	0	16.3265	2	0	94	113	1	15	11	0.260703	0	0.885122	0	1	0
0341710111	10.2438	0	6	60.96	0	15.8163	2	0	65	123	0	32	9.25	0.29041	0	6.54184	0	0	0
0361710111	10.3205	0	6	60.96	0	15.3635	2	0	78	109	0	5	11	0.194269	0	0.461604	1	1	0
0371710111	10.2301	0	6	63.5	0	17.8571	2	0	73	109	0	58	10.5	0.358054	0	0.829572	0	0	0
0381710111	10.3616	0	6	60.96	0	15.8163	2	0	67	87	0	55	10.5	0.213005	0	0.810922	0	0	0
0391710111	10.4795	0	6	96.52	1	28.5075	4	1	78	112	0	0	8.5	0.247003	0	0.534802	1	2	0
0401710111	10.3507	0	6	86.36	1	23.7812	4	1	89	136	1	9.5	10	0.207853	0	0.647292	0	2	0
0411710111	9.78082	0	6	55.88	0	13.9229	2	0	62	95	0	46.5	9	0.2237	0	0.669752	0	0	0
0421710111	10.5123	0	6	88.9	1	28.4664	4	1	81	104	0	6.5	10.5	0.202544	0	0.48266	1	2	0
0431710111	10.5123	0	6	83.82	1	24.3007	4	1	80	108	0	28.5	9.5	0.207228	0	0.962322	0	1	0
0441710111	9.85479	0	6	60.96	0	15.2637	2	0	73	97	0	28	8.5	0.215113	0	0.656722	0	0	0
0451710111	10.1041	0	6	60.96	0	11.2475	1	0	69	93	0	40	9	0.2479	0	1.50834	0	0	0
0471710111	10.3808	0	6	76.2	0	25.4109	4	1	92	115	1	51.5	6.5	0.222919	0	0.757382	0	1	0
0011810111	9.47397	1	6	101.6	1	33.6422	4	1	74	138	1	34.5	7.5	0.1995	0	0.946139	0	2	0
0031810111	8.76164	1	6	58.42	0	16.568	2	0	66	94	0	54	9	0.296689	0	0.632109	0	0	0
0041810111	9.31233	1	6	60.96	0	14.8148	2	0	48	109	0	46	10.5	0.202116	0	3.45239	0	0	0
0051810111	8.74247	1	6	55.88	0	15.6241	2	0	67	110	0	12	10	0.261992	0	1.77789	0	0	0
0061810111	8.78904	1	6	63.5	0	19.4444	3	0	60	99	0	18.5	11	0.213318	0	0.997269	0	0	0
0071810111	9.57534	1	6	83.82	1	23.9757	4	1	86	110	1	42	7	0.242163	0	1.37848	0	2	0
0081810111	8.7863	1	6	55.88	0	17.5323	2	0	51	98	0	59.5	6	0.449353	0	0.697279	0	0	0
0091810111	9.50959	1	6	71.12	0	22.9568	4	1	68	113	0	36	7.25	0.192747	0	0.483312	1	1	0
0101810111	9.52603	1	6	91.44	1	24.9401	4	1	68	111	0	0	11	0.201335	0	0.740589	0	1	0
0111810111	8.70685	1	6	63.5	0	16.8988	2	0	57	102	0	15.5	9	0.201335	0	1.30488	0	0	0
0121810111	9.46027	1	6	58.42	0	15.4959	2	0	53	74	0	28	12	0.191342	0	0.523819	1	1	0
0131810111	9.36164	1	6	93.98	1	30.102	4	1	76	124	0	38	9	0.198134	0	1.51059	0	1	0
0141810111	8.89041	1	6	86.36	1	26.5306	4	1	69	110	0	16	7	0.207034	0	0.480103	1	2	0
0151810111	8.65479	1	6	83.82	1	23.9757	4	1	78	123	0	28	7	0.379561	0	4.58679	0	1	0
0161810111	9.30137	1	6	55.88	0	18.6107	3	0	60	100	0	0	10	1.73582	1	7.80349	0	1	0
0171810111	9.41096	1	6	66.04	0	18.6469	3	0	54	98	0	80	10	0.189352	0	0.620679	0	0	0
0181810111	9.24932	1	6	96.52	1	29.5016	4	1	86	119	1	57.5	7.25	0.218392	0	0.812579	0	2	0
0191810111	8.98904	1	6	68.58	0	19.2044	3	0	62	120	0	10.5	8.25	0.190796	0	1.44689	0	0	0
0201810111	9.99726	1	6	68.58	0	17.0799	2	0	71	94	0	0	11	0.24634	0	8.51069	0	0	0
0211810111	10.5397	1	6	58.42	0	15.0898	2	0	79	100	0	80	9.5	0.206097	0	2.28869	0	0	0
0221810111	10.5315	1	6	73.66	0	16	2	0	74	107	0	7.5	9	0.298291	0	0.441201	1	1	0
0231810111	10.3123	1	6	68.58	0	14.9182	2	0	76	114	0	30.5	9	0.197744	0	0.586389	1	1	0
0241810111	8.91507	1	6	55.88	0	14.1331	2	0	52	79	0	0	8	0.202506	0	0.572349	1	1	0
0261810111	10.0986	1	6	76.2	0	17.2644	2	0	62	102	0	0	10.5	0.195285	0	0.901419	0	0	0
0271810111	10.0164	1	6	58.42	0	16.74	2	0	69	89	0	32	8	0.19185	0	0.675419	0	0	0
0281810111	10.5863	1	6	66.04	0	17.827	2	0	78	132	1	8	10	0.188298	0	0.611649	0	1	0
0291810111	10.3178	1	6	76.2	0	22.2556	3	0	98	134	1	0	6.75	0.229399	0	0.46366	1	2	0
0301810111	9.62192	1	6	81.28	1	24.8702	4	1	78	98	0	21.5	11	0.995599	0	0.666399	0	1	0
0311810111	10.4384	1	6	55.88	0	14.6706	2	0	58	83	0	13	6	0.195636	0	0.702289	0	0	0
0321810111	9.82466	1	6	91.44	1	24.3948	4	1	65	95	0	46.5	9.25	0.273429	0	0.426963	1	2	0
0341810111	10.4055	1	6	81.28	1	18.7652	2	0	65	99	0	26.5	8	0.195051	0	0.534049	1	2	0
0351810111	10.5808	1	6	71.12	0	20.0499	3	0	76	123	0	70	9	0.222881	0	0.762049	0	0	0
0361810111	10.1973	1	6	66.04	0	15.1384	2	0	56	98	0	0	10.5	0.193801	0	0.700489	0	0	0
0371810111	9.93425	1	6	55.88	0	14.5679	2	0	55	79	0	16.5	9.5	0.196924	0	0.522816	1	1	0
0381810111	10.4137	1	6	83.82	1	20.1726	3	0	95	129	1	9.5	9.5	0.202896	0	0.588989	1	3	1
0391810111	10.0932	1	6	99.06	1	33.2535	4	1	78	128	0	27	8	0.201803	0	0.608239	0	1	0
0401810111	10.4493	1	6	99.06	1	31.0446	4	1	76	110	0	77	9.75	0.195636	0	0.666599	0	1	0
0411810111	9.92055	1	6	71.12	0	18.75	2	0	72	90	0	0	10	0.362539	0	0.680829	0	0	0
0421810111	10.1151	1	6	60.96	0	16.4609	2	0	49	87	0	73.5	8	0.201061	0	2.63959	0	0	0
0431810111	9.95342	1	6	60.96	0	15.1597	2	0	72	100	0	30	10	0.196807	0	0.626489	0	0	0
0441810111	11.3452	1	6	81.28	1	24.1427	3	0	95	131	1	0	5	0.279127	0	0.979619	0	2	0
0011910111	8.61918	1	6	71.12	0	16.8032	2	0	75	93	0	30	12.5	0.197223	0	0.729846	0	0	0
0021910111	9.35342	1	6	63.5	0	18.6287	3	0	97	109	1	35	9.5	0.269661	0	0.722046	0	1	0
0031910111	8.74247	1	6	68.58	0	21.3992	4	1	65	110	0	0	10.75	0.287302	0	1.06246	0	0	0
0041910111	9.43014	1	6	101.6	1	32.4622	4	1	75	105	0	38.5	8	0.184806	0	1.07056	0	1	0
0051910111	9.0137	1	6	83.82	1	23.473	4	1	98	129	1	7.5	8.5	0.184435	0	0.837336	0	2	0
0061910111	9.92603	1	6	93.98	1	35.2095	4	1	83	118	0	59	9.75	0.227907	0	0.625166	0	1	0
0071910111	9.58082	1	6	60.96	0	19.5133	3	0	82	109	0	39	10	0.646234	0	5.99604	0	0	0
0081910111	9.31781	1	6	76.2	1	26.0355	4	1	69	97	0	41	11	0.263859	0	0.803026	0	1	0
0091910111	9.29041	1	6	66.04	0	19.5133	3	0	93	108	1	50.5	11	0.252625	0	0.520924	1	2	0
0101910111	9.09863	1	6	63.5	0	17.301	2	0	60	90	0	61.5	7	0.353008	0	1.94854	0	0	0
0111910111	8.60274	1	6	83.82	1	16.8919	2	0	88	119	1	89	9	0.182323	0	0.575396	1	3	1
0121910111	8.81918	1	6	91.44	1	28.2381	4	1	82	108	0	30	9	0.182184	0	2.33004	0	1	0
0131910111	9.39726	1	6	81.28	1	24.4898	4	1	83	111	0	29	8.5	0.398056	0	1.36959	0	1	0
0141910111	8.93425	1	6	71.12	0	22.167	4	1	90	125	1	78.5	12	0.29524	0	0.749876	0	1	0
0151910111	9.08493	1	6	55.88	0	17.0068	2	0	76	110	0	0	9	0.392764	0	0.635036	0	0	0
0161910111	8.80274	1	6	60.96	0	16.12	2	0	76	110	0	28.5	8.75	0.42616	0	1.69024	0	0	0
0171910111	8.89315	1	6	68.58	0	19.5133	3	0	82	114	0	25	10	0.199498	0	1.14962	0	0	0
0181910111	9.07945	1	6	58.42	0	17.4815	2	0	79	110	0	0	8	0.34321	0	5.42824	0	0	0
0201910111	9.05479	1	6	78.74	1	25.7299	4	1	91	117	1	61	6	0.190446	0	1.00415	0	2	0
0211910111	8.8411	1	6	73.66	1	23.3087	4	1	66	108	0	27	10	0.187638	0	0.654026	0	1	0
0221910111	9.54247	1	6	66.04	0	18.8964	3	0	67	98	0	18	5	0.255456	0	0.644606	0	0	0
0231910111	9.4137	1	6	71.12	0	20.9184	3	0	55	103	0	6	9	0.265251	0	1.297	0	0	0
0241910111	10.137	1	6	68.58	0	20.6227	3	0	97	120	1	65	8.5	0.436678	0	1.31246	0	1	0
0251910111	10.463	1	6	58.42	0	14.9182	2	0	64	87	0	14.5	9.5	0.19409	0	0.570546	1	1	0
0261910111	9.99726	1	6	53.34	0	15.5937	2	0	65	110	0	9.5	9	0.227071	0	1.01902	0	0	0
0271910111	9.84384	1	6	86.36	1	27.1616	4	1	70	111	0	88	7.5	0.239465	0	3.05014	0	1	0
0291910111	9.63288	1	6	63.5	0	13.6048	2	0	64	85	0	15	8	0.18237	0	1.21293	0	0	0
0301910111	10.3178	1	6	63.5	0	15.1384	2	0	86	111	1	32.5	10.25	0.184597	0	2.70424	0	1	0
0311910111	10.411	1	6	86.36	1	31.6327	4	1	86	112	1	54.5	10.25	0.181209	0	2.09944	0	2	0
0321910111	9.7589	1	6	73.66	0	24.3259	4	1	74	109	0	92.5	8.5	0.265089	0	1.79314	0	0	0
0331910111	10.5644	1	6	58.42	0	14.8148	2	0	72	95	0	0	10	0.226584	0	1.36444	0	0	0
0341910111	9.69041	1	6	93.98	1	32.6945	4	1	76	119	0	16.5	7	0.232432	0	0.730146	0	1	0
0351910111	10.4137	1	6	71.12	0	19.5609	3	0	65	93	0	12	9.5	0.223891	0	1.39918	0	0	0
0361910111	9.99726	1	6	66.04	0	18.6557	2	0	58	97	0	11.5	9.5	0.261398	0	1.01019	0	0	0
0371910111	9.89863	1	6	96.52	1	29.3333	4	1	99	150	1	58	10.25	0.182021	0	1.41008	0	2	0
0381910111	11.4	1	6	73.66	0	23.6295	3	0	78	120	0	21	5.25	0.198663	0	1.3185	0	0	0
0391910111	10.2055	1	6	68.58	0	21.3117	3	0	59	87	0	16	9.25	0.189982	0	1.35177	0	0	0
0401910111	10.2055	1	6	53.34	0	15.0368	2	0	67	120	0	50.5	8	0.169511	0	3.14684	0	0	0
0411910111	9.61096	1	6	88.9	1	24.653	4	1	81	125	0	31	10.5	0.277108	0	1.52224	0	1	0
0421910111	10.2219	1	6	86.36	1	25.3331	4	1	67	110	0	18	10	0.184969	0	1.29465	0	1	0
0431910111	9.76438	1	6	76.2	1	14.6051	2	0	56	85	0	31	9	0.33082	0	1.89844	0	1	0
0441910111	10.1589	1	6	91.44	1	26.8407	4	1	91	126	1	29	11	0.179422	0	0.591446	1	3	1
0012010111	9.47945	1	6	73.66	0	21.6333	3	0	99	119	1	58	12	0.306781	0	0.712452	0	1	0
0022010111	8.71233	1	6	66.04	0	18.9209	3	0	75	118	0	25.5	11	0.177621	0	2.30158	0	0	0
0042010111	8.70411	1	6	53.34	0	15.8636	2	0	59	73	0	0	10	0.16734	0	0.891482	0	0	0
0052010111	9.27397	1	6	53.34	0	14.7929	2	0	63	101	0	13.5	10.5	0.167711	0	0.560792	1	1	0
0062010111	9.39178	1	6	71.12	0	22.167	4	1	80	107	0	26.5	9	0.17472	0	1.13383	0	0	0
0072010111	9.05205	1	6	86.36	1	27.0062	4	1	99	128	1	33.5	10	0.162837	0	0.644282	0	2	0
0082010111	9.54247	1	6	63.5	0	17.0898	2	0	64	99	0	16.5	6	0.402175	0	0.691982	0	0	0
0092010111	9.38082	1	6	53.34	0	13.8806	2	0	87	110	1	20	11	0.186813	0	0.644282	0	1	0
0102010111	8.93151	1	6	55.88	0	17.2176	2	0	70	101	0	33	9	0.187532	0	0.633972	0	0	0
0112010111	9.42466	1	6	63.5	0	19.2	3	0	78	112	0	0	11	0.868273	0	1.48768	0	0	0
0122010111	8.63288	1	6	66.04	0	20.1183	3	0	68	99	0	0	8.5	0.164369	0	0.842162	0	0	0
0132010111	8.87945	1	6	63.5	0	19.1501	3	0	72	100	0	7.5	10	0.289609	0	0.603202	0	0	0
0142010111	9.48493	1	6	58.42	0	16.4609	2	0	64	102	0	0	12.5	0.180291	0	0.596572	1	1	0
0152010111	9.10137	1	6	58.42	0	16.2591	2	0	49	74	0	0	9.5	0.169405	0	1.16637	0	0	0
0162010111	8.67945	1	6	71.12	0	17.8213	2	0	52	97	0	12.5	8	0.397345	0	1.50738	0	0	0
0172010111	9.30411	1	6	66.04	0	18.3105	2	0	53	111	0	0	9	0.1711	0	0.855852	0	0	0
0182010111	8.74247	1	6	58.42	0	13.9852	2	0	63	95	0	0	10	0.18969	0	0.768982	0	0	0
0192010111	9.29589	1	6	78.74	1	21.9479	4	1	78	122	0	36.5	11	0.179617	0	0.873672	0	1	0
0202010111	9.08493	1	6	58.42	0	16.8988	2	0	67	120	0	20.5	11.5	0.324979	0	0.519717	1	1	0
0212010111	9.59452	1	6	55.88	0	17.36	2	0	69	91	0	21.5	9.5	0.168895	0	0.494246	1	1	0
0222010111	9.0411	1	6	55.88	0	15.7333	2	0	76	110	0	55.5	11	0.171146	0	0.698022	0	0	0
0232010111	9.51507	1	6	78.74	1	22.7076	4	1	71	114	0	30	9.5	0.167107	0	1.14605	0	1	0
0242010111	9.45753	1	6	68.58	0	18.6478	2	0	58	97	0	0	10	0.171239	0	0.500724	1	1	0
0252010111	9.07671	1	6	73.66	1	22.9568	4	1	78	110	0	30	10.5	0.171448	0	0.536062	1	2	0
0262010111	9.59726	1	6	55.88	0	15.9763	2	0	51	89	0	57	9.5	0.177552	0	0.587592	1	1	0
0272010111	8.73699	1	6	71.12	0	20.545	3	0	80	109	0	27	7.5	0.298309	0	0.479375	1	1	0
0292010111	8.76164	1	6	58.42	0	15.2026	2	0	51	91	0	16	10.5	0.227104	0	1.0212	0	0	0
0302010111	10.5945	1	6	53.34	0	15.2637	2	0	41	87	0	0	9.75	0.220095	0	0.640602	0	0	0
0312010111	10.2904	1	6	68.58	0	17.8534	2	0	60	120	0	0	10	0.238547	0	0.561242	1	1	0
0332010111	9.70685	1	6	76.2	1	22.8336	4	1	78	128	0	56.5	7.75	0.354871	0	0.952002	0	1	0
0352010111	10.0356	1	6	83.82	1	25	4	1	58	91	0	42.5	8	0.190912	0	0.811929	0	1	0
0372010111	10.0822	1	6	68.58	0	22.0542	3	0	82	102	0	0	9	0.208155	0	0.824839	0	0	0
0382010111	10.4521	1	6	71.12	0	19.2344	2	0	92	115	1	7.5	7	0.217508	0	1.36576	0	1	0
0392010111	9.72055	1	6	63.5	0	19.5266	3	0	59	100	0	49.5	11	0.185341	0	0.553819	1	1	0
0402010111	10.0384	1	6	55.88	0	14.4798	2	0	59	87	0	0	8.5	0.183299	0	0.679719	0	0	0
0412010111	10.4466	1	6	91.44	1	25.4375	4	1	51	117	0	15.5	8.25	0.181887	0	0.587949	1	2	0
0422010111	9.96438	1	6	71.12	0	18.3785	2	0	63	100	0	31.5	8	0.195576	0	0.703879	0	0	0
0432010111	10.2274	1	6	78.74	1	24.2382	4	1	52	78	0	30	8.75	0.18292	0	0.606069	0	1	0
0442010111	10.3781	1	6	60.96	0	18.9036	2	0	63	99	0	0	9	0.182114	0	0.756119	0	0	0
0452010111	9.97534	1	6	63.5	0	14.8148	2	0	76	128	0	18	11	0.183929	0	0.570379	1	1	0
0462010111	10.063	1	6	71.12	0	18.923	2	0	98	118	1	7	11	0.223533	0	0.969769	0	1	0
0472010111	10.2055	1	6	68.58	0	17.5583	2	0	63	98	0	0	11	0.207147	0	0.562059	1	1	0
0482010111	10.0301	1	6	71.12	0	17.1225	2	0	80	115	0	0	10.75	0.203945	0	1.57305	0	0	0
0492010111	9.93699	1	6	66.04	0	19.84	3	0	71	112	0	5.5	9	0.217911	0	1.49455	0	0	0
0502010111	10.4301	1	6	83.82	1	23.4224	4	1	87	108	1	27.5	7	0.193534	0	0.645139	0	2	0
0512010111	9.69589	1	6	53.34	0	17.0068	2	0	61	86	0	0	11	0.20929	0	0.745319	0	0	0
0522010111	9.60822	1	6	76.2	1	23.8037	4	1	84	134	1	82	10	0.269086	0	0.853469	0	2	0
0012310111	9.02192	1	6	71.12	0	14.5868	2	0	64	91	0	3.5	9	0.202587	0	0.840629	0	0	0
0022310111	9.5863	1	6	60.96	0	15.3635	2	0	54	89	0	0	10	0.206721	0	0.616009	0	0	0
0032310111	8.79726	1	6	81.28	1	24.3259	4	1	79	100	0	0	7.25	0.210477	0	0.665959	0	1	0
0042310111	9.08219	1	6	96.52	1	32.5004	4	1	98	125	1	19.5	10	0.192957	0	1.74629	0	2	0
0052310111	8.73973	1	6	55.88	0	15.2026	2	0	67	100	0	42	10	0.435418	0	0.612069	0	0	0
0062310111	9.36438	1	6	53.34	0	12.8174	1	0	67	98	0	0	9	0.188898	0	0.748309	0	0	0
0072310111	9.17534	1	6	63.5	0	15.6791	2	0	79	96	0	0	8.25	0.258223	0	0.693499	0	0	0
0082310111	9.4137	1	6	71.12	0	19.6311	3	0	70	111	0	39.5	7.75	0.184965	0	0.603099	0	0	0
0092310111	9.2411	1	6	83.82	1	21.738	3	0	71	114	0	0	10	0.436978	0	0.730379	0	1	0
0102310111	9.31233	1	6	66.04	0	16.2197	2	0	56	89	0	0	9	0.183075	0	0.572179	1	1	0
0112310111	8.85479	1	6	63.5	0	16.4795	2	0	47	91	0	0	9	0.201099	0	0.528076	1	1	0
0122310111	9.46849	1	6	68.58	0	20.917	3	0	67	87	0	28	9	0.322078	0	1.36866	0	0	0
0132310111	9.4274	1	6	101.6	1	32.2357	4	1	73	116	0	47.5	13	0.350614	0	2.43899	0	1	0
0142310111	9.33699	1	6	73.66	0	20.8505	3	0	78	98	0	4	11	0.788596	0	0.663399	0	0	0
0152310111	8.68219	1	6	91.44	1	29.9621	4	1	73	116	0	22.5	9	0.195452	0	0.932219	0	1	0
0162310111	8.97808	1	6	71.12	0	18.9352	3	0	54	91	0	0	11	0.205839	0	0.547929	1	1	0
0172310111	8.68219	1	6	93.98	1	30.8642	4	1	52	114	0	58.5	10	0.209771	0	0.668249	0	1	0
0182310111	8.99452	1	6	78.74	1	21.2351	3	0	72	96	0	0	9	0.17473	0	0.539239	1	2	0
0192310111	8.86849	1	6	53.34	0	8.3045	1	0	59	94	0	16.5	9	0.59983	0	2.28079	0	0	0
0202310111	9.67397	1	6	58.42	0	14.2661	2	0	78	120	0	34	11	0.190209	0	0.909529	0	0	0
0212310111	10.0438	1	6	58.42	0	16.12	2	0	47	98	0	21	9.5	0.272266	0	1.72779	0	0	0
0222310111	9.91781	1	6	60.96	0	19.4637	3	0	51	86	0	0	9	0.341512	0	0.507581	1	1	0
0232310111	11.2575	1	6	60.96	0	17.0799	2	0	72	100	0	30	9.75	0.231325	0	1.75399	0	0	0
0242310111	11.2575	1	6	68.58	0	16.8789	2	0	89	120	1	0	7.75	0.196234	0	0.886649	0	1	0
0252310111	9.73973	1	6	66.04	0	20.6059	3	0	79	100	0	9.5	8.25	0.190133	0	0.693139	0	0	0
0262310111	9.98904	1	6	68.58	0	14.7028	2	0	61	86	0	0	11	0.176722	0	0.983549	0	0	0
0272310111	10.4219	1	6	55.88	0	15.1506	2	0	46	73	0	0	11	0.193209	0	0.627349	0	0	0
0282310111	10.2384	1	6	78.74	1	24.6466	4	1	81	113	0	19.5	9.25	0.192654	0	2.27569	0	1	0
0292310111	10.0521	1	6	73.66	0	21.2874	3	0	48	78	0	45.5	10	0.346582	0	0.686269	0	0	0
0302310111	10.3781	1	6	83.82	1	22.2556	3	0	65	101	0	22.5	8.75	0.42508	0	1.50089	0	1	0
0322310111	10.6055	1	6	73.66	0	20.0043	3	0	61	121	0	28	9.5	0.50812	0	1.23059	0	0	0
0332310111	10.4192	1	6	63.5	0	15.829	2	0	69	113	0	14	9.5	0.23798	0	0.496327	1	1	0
0342310111	9.98082	1	6	104.14	1	32.6945	4	1	80	125	0	49.5	6.5	0.30277	0	0.889029	0	1	0
0352310111	9.95616	1	6	71.12	0	22.4966	3	0	88	122	1	78	9	0.236871	0	0.605939	0	1	0
0362310111	9.90411	0	6	73.66	0	21.0856	3	0	67	110	0	34	9	0.190133	0	1.01283	0	0	0
0012410111	9.56438	1	4	71.12	0	21.6333	3	0	60	77	0	56.5	11	0.433669	0	0.610536	0	0	0
0022410111	9.74521	1	4	73.66	0	21.3117	3	0	63	84	0	1.5	9	0.517189	0	1.28899	0	0	0
0032410111	8.96712	1	4	53.34	0	14.7929	2	0	60	97	0	0	7	0.226099	0	0.965996	0	0	0
0042410111	9.51507	1	4	55.88	0	15.6241	2	0	64	96	0	0	11	0.435409	0	0.621236	0	0	0
0052410111	9.02192	1	4	58.42	0	16.225	2	0	59	79	0	4	10	0.382723	0	1.06491	0	0	0
0062410111	8.81096	1	4	58.42	0	17.4815	2	0	69	88	0	7.5	10.5	0.181579	0	0.786576	0	0	0
0072410111	8.91507	1	4	55.88	0	16.5246	2	0	65	98	0	0	11	0.196226	0	3.95444	0	0	0
0082410111	9.65205	1	4	53.34	0	13.64	2	0	89	120	1	40.5	6	0.321643	0	0.768916	0	1	0
0092410111	8.82466	1	4	60.96	0	15.2637	2	0	57	98	0	0	9	0.1961	0	0.576776	1	1	0
0112410111	9.51233	1	4	66.04	0	19.5312	3	0	89	130	1	19	8.5	0.275587	0	0.516109	1	2	0
0122410111	8.68219	1	4	66.04	0	21.9727	4	1	89	129	1	0	8.75	0.178025	0	0.683186	0	1	0
0132410111	9.58082	1	4	60.96	0	17.3283	2	0	64	98	0	10.5	9.5	0.211553	0	0.983836	0	0	0
0142410111	9.25479	1	4	60.96	0	14.6984	2	0	73	91	0	47	9	0.18768	0	0.654816	0	0	0
0162410111	9.0411	1	4	63.5	0	19.5312	3	0	93	121	1	6	10.5	0.199881	0	0.711916	0	1	0
0172410111	9.27397	1	4	73.66	0	23.5308	4	1	60	86	0	16	7	0.777169	0	1.46694	0	0	0
0182410111	9.03562	1	4	78.74	1	25.9516	4	1	98	123	1	51	9	0.269736	0	1.0037	0	2	0
0192410111	8.85753	1	4	60.96	0	14.88	2	0	55	88	0	8	11	0.188386	0	0.691056	0	0	0
0202410111	8.70959	1	4	76.2	1	23.8037	4	1	60	92	0	39	7	0.191916	0	0.804596	0	1	0
0212410111	8.76712	1	4	58.42	0	14.3854	2	0	98	108	1	0	9	0.21473	0	0.562136	1	2	0
0222410111	8.76712	1	4	53.34	0	15.7093	2	0	55	85	0	0	8	0.182084	0	1.10938	0	0	0
0232410111	9.19178	1	4	58.42	0	19.1244	3	0	73	94	0	58	6	0.102877	0	0.547546	1	1	0
0242410111	9.93973	1	4	73.66	0	20.2462	3	0	77	97	0	0	10	0.102247	0	0.626206	0	0	0
0252410111	9.38904	1	4	58.42	0	17.4268	2	0	89	104	1	0	7	0.418309	0	1.1978	0	1	0
0262410111	9.21096	1	4	58.42	0	15.7333	2	0	87	120	1	0	11	0.221415	0	2.11694	0	1	0
0272410111	9.40822	1	4	83.82	1	29.7185	4	1	67	98	0	0	9	0.143137	0	0.898196	0	1	0
0282410111	8.82466	1	4	58.42	0	14.72	2	0	56	89	0	78.5	9.25	0.105613	0	1.94834	0	0	0
0292410111	8.8	1	4	58.42	0	15.8691	2	0	58	89	0	0	11.25	0.118165	0	1.34122	0	0	0
0302410111	8.68493	1	4	66.04	0	19.2296	3	0	78	100	0	56	8.5	0.17059	0	0.550946	1	1	0
0312410111	9.1589	1	4	60.96	0	16.9597	2	0	53	86	0	84	8	0.274279	0	0.600366	0	0	0
0322410111	9.2	1	4	71.12	0	19.4637	3	0	65	109	0	0	10	0.116755	0	4.64334	0	0	0
0342410111	8.65205	1	4	53.34	0	14.7929	2	0	57	83	0	0	11	0.146503	0	1.47284	0	0	0
0352410111	9.56438	1	4	83.82	1	21.6287	3	0	78	113	0	0	9	0.107599	0	3.20944	0	1	0
0362410111	9.42466	1	4	88.9	1	24.2382	4	1	83	119	0	21.5	7	0.0989894	0	2.79064	0	1	0
0372410111	8.75616	1	4	66.04	0	17.2644	2	0	69	108	0	38.5	6	0.431197	0	0.604886	0	0	0
0382410111	8.90959	1	4	66.04	0	15.9763	2	0	44	92	0	31	9	0.208557	0	2.56324	0	0	0
0392410111	9.2137	1	4	71.12	0	20.6612	3	0	56	98	0	0	9	0.0973334	0	0.710026	0	0	0
0402410111	9.26301	1	4	71.12	0	21.08	3	0	71	97	0	28.5	11	0.0926414	0	1.54504	0	0	0
0412410111	9.43562	1	4	96.52	1	31.9805	4	1	100	123	1	7	9	0.121285	0	2.11194	0	2	0
0422410111	10.9534	1	4	71.12	0	18.8776	2	0	60	105	0	24	8	0.216945	0	4.48714	0	0	0
0432410111	9.0411	1	4	68.58	0	18.0903	2	0	52	100	0	28.5	6	0.463921	0	0.697106	0	0	0
0452410111	9.04932	1	4	76.2	1	24.3089	4	1	100	131	1	76	9	0.118495	0	2.61814	0	2	0
0462410111	9.08219	1	4	93.98	1	28.9352	4	1	79	116	0	4.5	9.5	0.121147	0	0.878486	0	1	0
0472410111	8.86849	1	4	93.98	1	28.8275	4	1	56	114	0	50	11	0.107209	0	1.60654	0	1	0
0012510111	10.0712	1	4	73.66	0	19.898	3	0	68	125	0	59.5	7	0.0992924	0	2.46338	0	0	0
0022510111	9.66027	1	4	66.04	0	19.5133	3	0	83	97	0	48	9	0.0978044	0	2.85938	0	0	0
0032510111	10.537	1	4	58.42	0	16.5623	2	0	98	120	1	15.5	9	0.103678	0	1.73238	0	1	0
0042510111	10.537	1	4	78.74	1	20.9275	3	0	76	125	0	36.5	7.75	0.105418	0	2.16078	0	1	0
0052510111	10.537	1	4	58.42	0	17.0898	2	0	63	85	0	5.5	8.75	0.242604	0	1.10163	0	0	0
0062510111	9.87123	1	4	55.88	0	13.366	1	0	51	88	0	17	9	0.107566	0	1.08274	0	0	0
0072510111	10.1452	1	4	86.36	1	29.1955	4	1	68	118	0	44	10	0.154172	0	2.34498	0	1	0
0082510111	10.1671	1	4	60.96	0	13.6526	2	0	67	95	0	0	7	0.10972	0	0.548462	1	1	0
0092510111	11.0411	1	4	83.82	1	28.0618	4	1	79	108	0	10	5	0.100504	0	0.851942	0	1	0
0102510111	10.2685	1	4	55.88	0	14.2661	2	0	80	98	0	0	9	0.106162	0	0.873262	0	0	0
0112510111	10.0274	1	4	53.34	0	14.2857	2	0	61	96	0	7	9.5	0.111376	0	0.993422	0	0	0
0122510111	11.2192	1	4	55.88	0	15.0368	2	0	67	98	0	0	9	0.0951824	0	0.714812	0	0	0
0132510111	10.0329	1	4	81.28	1	24.3259	4	1	60	99	0	2.5	6.5	0.102412	0	0.811402	0	1	0
0142510111	10.0247	1	4	58.42	0	15.3635	2	0	98	120	1	0	11	0.159166	0	0.983572	0	1	0
0152510111	10.4767	1	4	71.12	0	19.8189	3	0	74	109	0	27	10.5	0.10867	0	0.785072	0	0	0
0162510111	10.7863	1	4	71.12	0	19.2044	2	0	98	120	1	0	9	0.10324	0	3.25268	0	1	0
0172510111	9.76986	1	4	63.5	0	18.923	3	0	40	78	0	0	6	0.104674	0	0.777962	0	0	0
0182510111	10.1918	1	4	93.98	1	27.2096	4	1	79	109	0	0	6	0.108976	0	3.43128	0	1	0
0192510111	10.1753	1	4	60.96	0	13.8526	2	0	58	98	0	48	8.5	0.102052	0	0.662482	0	0	0
0202510111	11.3699	1	4	73.66	0	22.4966	3	0	95	120	1	2.5	10	0.104422	0	1.0527	0	1	0
0212510111	11.7644	1	4	66.04	0	19.2044	2	0	60	84	0	14	9.25	0.0947144	0	0.750512	0	0	0
0222510111	9.65479	1	4	81.28	1	22.3773	4	1	67	99	0	16.5	5	0.109888	0	2.54218	0	1	0
0232510111	9.95068	1	4	86.36	1	26.8962	4	1	94	118	1	73	9.75	0.0960344	0	0.469155	1	3	1
0242510111	12.2438	1	4	104.14	1	34.626	4	1	81	109	0	0	6.5	0.0951524	0	0.803322	0	1	0
0252510111	10.1644	1	4	73.66	0	21.7014	3	0	83	119	0	0	9.5	0.0960344	0	1.56418	0	0	0
0262510111	10.6658	1	4	81.28	1	23.5556	4	1	79	109	0	78.5	9.5	0.0994004	0	0.579142	1	2	0
0272510111	9.83014	1	4	68.58	0	19.8305	3	0	82	100	0	84	7.25	0.10114	0	0.654572	0	0	0
0282510111	10.1836	1	4	63.5	0	18.6557	2	0	54	89	0	48.5	9.5	0.130666	0	7.08858	0	0	0
0292510111	9.96712	1	4	63.5	0	18.3783	2	0	67	98	0	0	9	0.102136	0	0.708192	0	0	0
0302510111	10.1562	1	4	86.36	1	23.7889	4	1	97	123	1	58	7.5	0.100204	0	0.612742	0	2	0
0312510111	10.4247	1	4	88.9	1	28.1676	4	1	88	114	1	52.5	8.5	0.0947144	0	0.654732	0	2	0
0322510111	10.3288	1	4	63.5	0	19.4637	3	0	98	123	1	0	11	0.0983804	0	0.609182	0	1	0
0342510111	14.2685	1	4	86.36	0	23.833	3	0	68	108	0	21	9	0.0997604	0	4.43488	0	0	0
0352510111	10.3096	1	4	83.82	1	24.4741	4	1	78	128	0	0	7.5	0.0984104	0	0.787172	0	1	0
0362510111	9.86027	1	4	60.96	0	16.2781	2	0	54	87	0	0	10.5	0.178039	0	0.990512	0	0	0
0372510111	10.4411	1	4	71.12	0	20.1197	3	0	81	130	1	10	10	0.157621	0	0.805912	0	1	0
0382510111	10.4712	1	4	53.34	0	15.829	2	0	79	94	0	0	10	0.224449	0	2.96938	0	0	0
0392510111	11.1507	1	4	68.58	0	20.4518	3	0	69	101	0	39	8	0.0984644	0	0.545712	1	1	0
0402510111	10.6247	1	4	55.88	0	15.2588	2	0	56	97	0	0	12	0.115408	0	0.968552	0	0	0
0412510111	10.7973	1	4	71.12	0	17.6047	2	0	68	101	0	5.5	8	0.119656	0	2.19588	0	0	0
0422510111	10.4521	1	4	58.42	0	15.0368	2	0	56	98	0	18.5	8	0.179695	0	1.83298	0	0	0
0432510111	10.074	1	4	81.28	1	25.9181	4	1	98	120	1	5.5	6.5	0.124372	0	1.09259	0	2	0
0442510111	9.63288	1	4	58.42	0	17.4684	2	0	98	129	1	0	5	0.10939	0	0.833202	0	1	0
0452510111	10.2027	1	4	73.66	0	19.9538	3	0	77	99	0	0	9.5	0.53668	0	1.137	0	0	0
0462510111	10.2027	1	4	66.04	0	17.1225	2	0	63	91	0	19.5	9.5	0.0979664	0	0.554592	1	1	0
0472510111	10.5973	1	4	60.96	0	18.107	2	0	78	98	0	0	10	0.102466	0	0.913802	0	0	0
0482510111	9.86027	1	4	66.04	0	17.3611	2	0	56	98	0	0	9.5	0.115792	0	1.63978	0	0	0
0492510111	9.65479	1	4	83.82	1	27.6646	4	1	66	119	0	33	9	0.182978	0	0.699792	0	1	0
0502510111	9.92055	1	4	73.66	0	19.1137	3	0	87	120	1	34	10	0.105526	0	0.541352	1	2	0
0012610111	8.72055	1	4	66.04	0	17.0799	2	0	64	101	0	28	11	0.188414	0	0.670176	0	0	0
0022610111	9.60548	1	4	101.6	1	34.7206	4	1	71	124	0	0	10.5	0.185629	0	0.711246	0	1	0
0032610111	8.99726	1	4	60.96	0	15.9122	2	0	78	120	0	21	8	0.249408	0	0.687346	0	0	0
0042610111	9.56164	1	4	58.42	0	16.1506	2	0	79	100	0	22.5	8	0.186319	0	0.940366	0	0	0
0052610111	9.28493	1	4	58.42	0	15.2588	2	0	48	83	0	0	11	0.191269	0	0.976816	0	0	0
0062610111	9.5589	1	4	83.82	1	23.6304	4	1	78	129	0	7	10.5	0.188343	0	0.788766	0	1	0
0072610111	9.31781	1	4	73.66	0	19.9538	3	0	61	135	1	80	9.5	0.187057	0	0.645876	0	1	0
0082610111	8.8274	1	4	71.12	0	17.8465	2	0	75	91	0	1	8	0.196196	0	0.850176	0	0	0
0092610111	9.61644	1	4	66.04	0	17.2176	2	0	73	121	0	0	9	0.253525	0	0.575226	1	1	0
0102610111	9.04384	1	4	81.28	1	24.1427	4	1	71	119	0	0	8	0.17197	0	0.615766	0	1	0
0112610111	9.06027	1	4	71.12	0	19.8124	3	0	78	108	0	40.5	9	0.182869	0	0.957936	0	0	0
0122610111	9.34247	1	4	66.04	0	16.4609	2	0	53	103	0	80	8	0.341197	0	0.729466	0	0	0
0132610111	9.07671	1	4	58.42	0	17.4684	2	0	65	98	0	13.5	11	0.189675	0	0.907886	0	0	0
0142610111	9.07671	1	4	58.42	0	14.348	2	0	45	99	0	15.5	8	0.182774	0	0.674666	0	0	0
0152610111	8.99178	1	4	71.12	0	18.923	3	0	84	118	0	0	9	0.262711	0	0.746236	0	0	0
0162610111	9.47397	1	4	68.58	0	15.6487	2	0	78	100	0	93.5	8	0.190104	0	0.717716	0	0	0
0172610111	8.76438	1	4	68.58	0	20.1416	3	0	66	95	0	0	10	0.17611	0	0.660266	0	0	0
0182610111	9.2137	1	4	68.58	0	15.451	2	0	68	99	0	2	9	1.13886	1	0.870646	0	1	0
0192610111	8.66027	1	4	55.88	0	14.6484	2	0	78	120	0	20	11.75	0.618703	0	0.930196	0	0	0
0202610111	9.21918	1	4	66.04	0	19.4637	3	0	80	118	0	0	11	0.180394	0	0.639536	0	0	0
0212610111	8.66027	1	4	88.9	1	28.9597	4	1	98	150	1	0	8	0.336745	0	5.75856	0	2	0
0222610111	9.06027	1	4	58.42	0	17.36	2	0	52	83	0	46	7	0.188771	0	0.719696	0	0	0
0232610111	9.21096	1	4	68.58	0	19.4287	3	0	52	92	0	0	8	0.187438	0	0.747826	0	0	0
0242610111	9.17534	1	4	68.58	0	17.5583	2	0	71	113	0	16	10	0.177467	0	0.724056	0	0	0
0252610111	9.3589	1	4	66.04	0	19.84	3	0	56	111	0	3	10	0.171018	0	0.584206	1	1	0
0262610111	9.19178	1	4	60.96	0	15.5	2	0	52	82	0	6	8	0.17592	0	0.647596	0	0	0
0272610111	9.2	1	4	58.42	0	17.1598	2	0	99	105	1	2.5	8	0.218613	0	0.745446	0	1	0
0282610111	8.86301	1	4	55.88	0	14.9219	2	0	76	100	0	20	10	0.200908	0	1.16778	0	0	0
0302610111	9.18356	1	4	60.96	0	15.2637	2	0	69	110	0	0	8	0.187319	0	0.623816	0	0	0
0312610111	9.07397	1	4	71.12	0	21.1514	3	0	57	102	0	5	9	0.173968	0	0.628046	0	0	0
0322610111	8.93425	1	4	66.04	0	19.84	3	0	79	102	0	21.5	10	0.173374	0	0.651286	0	0	0
0332610111	9.42192	1	4	68.58	0	20.3951	3	0	99	131	1	57	7	0.180394	0	0.804086	0	1	0
0342610111	9.15342	1	4	78.74	1	24.1427	4	1	76	122	0	12	9	0.182417	0	0.693016	0	1	0
0352610111	9.03288	1	4	76.2	1	23.3905	4	1	100	139	1	84	9	0.251811	0	0.674796	0	2	0
0362610111	8.82192	1	4	60.96	0	14.6484	2	0	66	98	0	94	8.5	0.176491	0	0.646406	0	0	0
0372610111	9.09315	1	4	55.88	0	14.5679	2	0	56	78	0	39	12	0.193078	0	0.637156	0	0	0
0382610111	8.92603	1	4	81.28	1	24.8434	4	1	100	137	1	56	7.75	0.191127	0	0.854006	0	2	0
0392610111	8.74247	1	4	73.66	1	18.9036	3	0	77	97	0	55	10	0.423133	0	0.728936	0	1	0
0402610111	9.48767	1	4	60.96	0	16	2	0	76	99	0	5.5	8	0.193269	0	0.742276	0	0	0
0412610111	9.46027	1	4	78.74	1	20.3333	3	0	66	110	0	59	7	0.183083	0	0.660536	0	1	0
0422610111	9.53425	1	4	73.66	0	20.917	3	0	80	118	0	0	10	0.219446	0	1.18204	0	0	0
0432610111	9.26027	1	4	63.5	0	15.0368	2	0	50	75	0	14	10	0.195672	0	0.964796	0	0	0
0442610111	9.34795	1	4	101.6	1	36.2031	4	1	100	132	1	0	7	0.949375	0	0.674536	0	2	0
0452610111	9.40274	1	4	81.28	1	22.449	4	1	82	99	0	0	11	0.191389	0	0.787176	0	1	0
0462610111	9.03562	1	4	83.82	1	24.8742	4	1	98	100	1	42	7	0.204953	0	1.37049	0	2	0
0012710111	9.73973	1	4	60.96	0	16.4609	2	0	68	94	0	70	10.75	0.177327	0	0.863083	0	0	0
0022710111	9.85205	1	4	71.12	0	20.4789	3	0	73	90	0	23.5	9	0.17728	0	0.746473	0	0	0
0032710111	10.537	1	4	78.74	1	25.4109	4	1	100	120	1	89.5	8	0.187347	0	0.767203	0	2	0
0042710111	10.589	1	4	60.96	0	15.0898	2	0	67	97	0	65.5	9	0.185704	0	0.817653	0	0	0
0052710111	10.126	1	4	81.28	1	24.7967	4	1	76	120	0	23	8	0.175066	0	0.663143	0	1	0
0072710111	9.67945	1	4	86.36	1	24.3948	4	1	89	117	1	0	7	0.170259	0	0.765623	0	2	0
0092710111	10.3014	1	4	68.58	0	16.4196	2	0	87	123	1	70.5	9	0.177732	0	0.659443	0	1	0
0102710111	10.3479	1	4	71.12	0	17.1225	2	0	66	94	0	17	8	0.181635	0	0.652313	0	0	0
0112710111	9.90411	1	4	63.5	0	16.0698	2	0	67	98	0	13.5	6	0.279562	0	1.1128	0	0	0
0122710111	10.2438	1	4	76.2	0	20.8292	3	0	74	104	0	0	9.25	0.196056	0	0.671333	0	0	0
0132710111	9.71781	1	4	76.2	1	22.2767	3	0	65	89	0	20.5	10	0.177399	0	0.703813	0	1	0
0142710111	10.2055	1	4	68.58	0	17.6047	2	0	59	96	0	14.5	11	0.176185	0	0.631053	0	0	0
0152710111	10.2521	1	4	71.12	0	18.6557	2	0	81	107	0	50	9.5	0.436744	0	0.634353	0	0	0
0182710111	10.1507	1	4	50.8	0	16.1247	2	0	51	112	0	68	9	0.195937	0	0.646103	0	0	0
0202710111	10.4877	1	4	63.5	0	14.3854	2	0	76	110	0	70.5	11	0.17559	0	0.718213	0	0	0
0212710111	10.1178	1	4	66.04	0	17.5853	2	0	54	100	0	95	8	0.471706	0	0.785693	0	0	0
0222710111	10.1562	1	4	93.98	1	29.3333	4	1	69	141	1	89.5	10.5	0.175352	0	0.659843	0	2	0
0242710111	11.1123	1	4	71.12	0	21.0279	3	0	62	96	0	0	11	0.169974	0	0.626293	0	0	0
0252710111	9.8137	1	4	91.44	1	26.3779	4	1	87	112	1	21	8	0.177208	0	0.691403	0	2	0
0262710111	9.75068	1	4	86.36	1	24.653	4	1	81	119	0	64	11	0.179302	0	0.721383	0	1	0
0272710111	10.5342	1	4	66.04	0	18.6469	2	0	66	120	0	0	8.5	0.195866	0	0.671993	0	0	0
0292710111	9.93425	1	4	91.44	1	30.6826	4	1	76	112	0	3.5	9	0.229326	0	1.03066	0	1	0
0302710111	10.0795	1	4	73.66	0	22.8336	4	1	65	104	0	0	9	0.183348	0	0.801933	0	0	0
0322710111	10.1233	1	4	83.82	1	23.7812	4	1	71	120	0	36.5	9	0.17728	0	0.643863	0	1	0
0332710111	9.66849	1	4	86.36	1	27.3877	4	1	74	111	0	30	10	0.179112	0	0.712273	0	1	0
0342710111	9.62466	1	4	86.36	1	25.361	4	1	77	119	0	71	5	0.176233	0	0.746873	0	1	0
0352710111	10.7918	1	4	73.66	0	17.3283	2	0	68	105	0	92.5	11	0.186337	0	0.915196	0	0	0
0372710111	9.9589	1	4	86.36	1	29.2601	4	1	90	131	1	23	9.5	1.32485	1	0.686406	0	3	1
0382710111	10.5315	1	4	66.04	0	17.301	2	0	100	120	1	0	8.75	0.242671	0	0.544566	1	2	0
0392710111	10.0192	1	4	58.42	0	16.4609	2	0	65	97	0	15	12	0.188194	0	0.947856	0	0	0
0422710111	10.611	1	4	81.28	1	22.9874	3	0	69	130	1	26	5	0.174545	0	0.607616	0	2	0
0432710111	10.1342	1	4	60.96	0	18.0642	2	0	71	120	0	14.5	6.5	0.196554	0	0.743966	0	0	0
0442710111	9.9589	1	4	76.2	1	20.4789	3	0	67	115	0	37.5	9.75	0.182581	0	0.802226	0	1	0
0452710111	9.65479	1	4	76.2	1	19.6167	3	0	66	112	0	12	10	0.178543	0	0.580136	1	2	0
0462710111	10.5781	1	4	76.2	0	17.5853	2	0	67	99	0	19	10	0.17818	0	0.676366	0	0	0
0472710111	9.94795	1	4	101.6	1	36.1876	4	1	84	122	0	0	10	0.175555	0	0.600036	0	1	0
0482710111	9.90137	1	4	68.58	0	20.4789	3	0	72	102	0	101	7	0.171759	0	0.635926	0	0	0
0492710111	9.76986	1	4	63.5	0	17.1018	2	0	78	120	0	39	11	0.186216	0	0.718066	0	0	0
0502710111	9.96712	1	4	83.82	1	29.0809	4	1	89	118	1	37.5	8	0.192152	0	0.786486	0	2	0
0512710111	9.78904	1	4	58.42	0	17.0898	2	0	75	99	0	83.5	7.75	0.177291	0	0.686096	0	0	0
0522710111	10.4904	1	4	81.28	1	26.2845	4	1	74	117	0	60	12	0.1804	0	1.21317	0	1	0
0532710111	10.5315	1	4	60.96	0	17.1225	2	0	81	99	0	0	9	0.209032	0	0.729566	0	0	0
0542710111	9.67123	1	4	66.04	0	21.7502	3	0	80	106	0	50	9	0.187952	0	0.800576	0	0	0
0033010111	9.04384	1	4	58.42	0	14.26	2	0	46	82	0	4	12	0.482005	0	0.718806	0	0	0
0043010111	8.8137	1	4	99.06	1	28.4529	4	1	73	102	0	30	9	0.171466	0	0.588206	1	2	0
0053010111	9.77808	1	4	55.88	0	13.8574	2	0	78	123	0	0	6.75	0.177523	0	0.613926	0	0	0
0063010111	8.91507	1	4	63.5	0	16.74	2	0	64	87	0	33.5	8.5	0.374509	0	0.852756	0	0	0
0073010111	8.9726	1	4	76.2	1	21.9727	4	1	88	112	1	37.5	8.75	0.269233	0	1.09209	0	2	0
0083010111	9.48219	1	4	66.04	0	18.115	2	0	54	99	0	51	7.5	0.277387	0	0.621886	0	0	0
0103010111	9.04932	1	4	58.42	0	14.1331	2	0	81	115	0	18	8	0.198482	0	1.05538	0	0	0
0113010111	9.29589	1	4	68.58	0	18.115	2	0	68	99	0	0	7	0.459151	0	0.738206	0	0	0
0123010111	8.86849	1	4	53.34	0	14.3637	2	0	54	80	0	10.5	6	0.189719	0	0.773966	0	0	0
0133010111	8.70685	1	4	76.2	1	21.7	4	1	63	100	0	49	7	0.174535	0	0.613356	0	1	0
0143010111	9.07397	1	4	58.42	0	15.2637	2	0	66	109	0	0	5	0.249848	0	0.917896	0	0	0
0153010111	8.74247	1	4	83.82	1	27.3052	4	1	66	114	0	40	9	0.195493	0	0.684556	0	1	0
0163010111	9.18904	1	4	86.36	1	26.3961	4	1	100	154	1	15.5	5	0.224972	0	0.539876	1	3	1
0183010111	9.32329	1	4	68.58	0	19.5133	3	0	83	112	0	28.5	8.75	0.367525	0	0.676976	0	0	0
0193010111	9.49315	1	4	58.42	0	14.7959	2	0	63	84	0	1	5	0.179138	0	0.807326	0	0	0
0203010111	9.11233	1	4	78.74	1	23.3087	4	1	94	119	1	25	6	0.274885	0	0.769986	0	2	0
0213010111	9.61096	1	4	76.2	1	24.6914	4	1	70	107	0	13.5	9	0.337561	0	0.902856	0	1	0
0223010111	9.3589	1	4	55.88	0	16.12	2	0	58	85	0	18	10	0.380569	0	0.866656	0	0	0
0233010111	9.26849	1	4	76.2	1	25.6395	4	1	74	104	0	54.5	5	0.338083	0	0.597366	1	2	0
0243010111	9.52055	1	4	83.82	1	23.1385	4	1	73	114	0	0	8.75	0.180875	0	0.558636	1	2	0
0263010111	8.9726	1	4	68.58	0	17.1598	2	0	87	102	1	29	9.5	0.171627	0	0.727016	0	1	0
0273010111	9.06849	1	4	68.58	0	18.9349	3	0	68	85	0	58.5	5	0.185276	0	0.749576	0	0	0
0283010111	9.56438	1	4	63.5	0	16.8988	2	0	47	81	0	0	6	0.187054	0	0.782806	0	0	0
0293010111	8.93151	1	4	76.2	1	21.8445	4	1	57	78	0	39.5	11	0.231555	0	1.12912	0	1	0
0303010111	9.31507	1	4	58.42	0	15.8691	2	0	55	87	0	16	9	0.192626	0	0.751476	0	0	0
0313010111	9.05753	1	4	68.58	0	17.0494	2	0	70	105	0	0	11	0.174656	0	0.734666	0	0	0
0323010111	8.87397	1	4	73.66	1	20.3951	3	0	67	120	0	53	6	0.503695	0	1.00901	0	1	0
0333010111	9.33699	1	4	66.04	0	16.64	2	0	62	82	0	2.5	5.75	0.17926	0	0.759246	0	0	0
0343010111	9.30411	1	4	81.28	1	21.2191	3	0	87	109	1	15	8.5	0.172879	0	0.579926	1	3	1
0353010111	9.39726	1	4	81.28	1	24.6797	4	1	67	113	0	49	8.75	0.208981	0	0.560026	1	2	0
0373010111	9.27671	1	4	83.82	1	27.7053	4	1	69	100	0	56.5	6	0.207891	0	0.650316	0	1	0
0383010111	9.40274	1	4	60.96	0	15.0231	2	0	79	100	0	0	7	0.203731	0	0.694856	0	0	0
0393010111	9.53699	1	4	55.88	0	15.0231	2	0	67	91	0	47.5	6	0.192343	0	0.719756	0	0	0
0403010111	9.48219	1	4	68.58	0	21.7014	3	0	43	108	0	50	9	0.174454	0	0.757596	0	0	0
0423010111	9.13151	1	4	68.58	0	19.1501	3	0	78	108	0	2.5	9.25	0.205387	0	0.808716	0	0	0
0433010111	9.0274	1	4	76.2	1	21.8935	4	1	76	100	0	51	9	0.18665	0	0.683296	0	1	0
0443010111	8.65205	1	4	71.12	0	18.3785	3	0	87	109	1	25.5	10	0.217744	0	0.575756	1	2	0
0453010111	9.21096	1	4	66.04	0	18.3783	2	0	74	113	0	0	9.5	0.196745	0	0.581506	1	1	0
0463010111	8.72329	1	4	66.04	0	19.8305	3	0	87	123	1	0	6	0.234584	0	1.08066	0	1	0
0473010111	8.9589	1	4	71.12	0	18.6478	3	0	74	117	0	58	10	0.613291	0	0.669206	0	0	0
0483010111	9.58904	1	4	60.96	0	15.5937	2	0	57	87	0	15	13	0.20357	0	0.656446	0	0	0
0493010111	8.87945	1	4	88.9	1	26.7801	4	1	98	134	1	8.5	6	1.73212	1	1.99	0	3	1
0503010111	9.08219	1	4	66.04	0	20.3951	3	0	78	100	0	70	9	0.232039	0	0.662576	0	0	0
0513010111	9.50959	1	4	76.2	1	24.037	4	1	76	112	0	28.5	5	0.200097	0	0.605586	0	1	0
0523010111	9.4137	1	4	66.04	0	15.3846	2	0	58	82	0	0	9.5	0.276745	0	0.603056	0	0	0
0533010111	11.3781	1	4	73.66	0	25.4201	4	1	83	120	0	51	8	0.175141	0	1.8318	0	0	0
0543010111	11.3781	1	4	93.98	1	32.8392	4	1	78	125	0	5	6.25	0.186044	0	0.558446	1	2	0
0013110111	10.1671	1	4	71.12	0	18.6326	2	0	87	129	1	48	9.25	0.169268	0	0.588562	1	2	0
0023110111	10.0055	1	4	73.66	0	25.2048	4	1	84	132	1	29	8.5	0.180898	0	0.733942	0	1	0
0033110111	9.87123	1	4	60.96	0	16.3944	2	0	67	103	0	3	11	0.17048	0	0.831052	0	0	0
0043110111	9.74521	1	4	66.04	0	17.0494	2	0	60	98	0	43.5	7.5	0.166684	0	0.644412	0	0	0
0053110111	9.89315	1	4	93.98	1	30.3819	4	1	98	134	1	20.5	8	0.184036	0	0.884912	0	2	0
0063110111	9.64658	1	4	66.04	0	15.6791	2	0	69	96	0	52	9	0.160761	0	0.711472	0	0	0
0073110111	13.6493	1	4	93.98	1	29.6427	4	1	98	134	1	0	9	0.156736	0	0.762452	0	2	0
0083110111	9.84658	1	4	71.12	0	23.3905	4	1	63	105	0	0	10	0.166386	0	0.910712	0	0	0
0093110111	9.98904	1	4	60.96	0	15.753	2	0	56	84	0	58	7	0.169921	0	0.858482	0	0	0
0103110111	10.3836	1	4	71.12	0	21.0856	3	0	83	120	0	31	9	0.184733	0	0.919662	0	0	0
0113110111	9.93973	1	4	68.58	0	20.7029	3	0	87	111	1	0	11	0.156116	0	0.745602	0	1	0
0133110111	9.75342	1	4	78.74	1	22.7731	4	1	74	104	0	34	12	0.17694	0	0.860792	0	1	0
0143110111	10.2082	1	4	60.96	0	18.9036	2	0	63	108	0	0	6.5	0.152762	0	0.714132	0	0	0
0163110111	10.2685	1	4	66.04	0	17.1598	2	0	63	104	0	22	9	0.176579	0	0.864602	0	0	0
0173110111	10.5863	1	4	53.34	0	14.781	2	0	56	97	0	73.5	11	0.598738	0	0.840662	0	0	0
0183110111	10.3589	1	4	73.66	0	22.7076	3	0	62	106	0	52.5	9	0.172373	0	1.25315	0	0	0
0193110111	10.326	1	4	66.04	0	18.6469	2	0	76	120	0	74	9	0.156529	0	0.644522	0	0	0
0203110111	10.5616	1	4	104.14	1	40.5827	4	1	100	124	1	43.5	7.5	0.177947	0	1.0274	0	2	0
0213110111	9.68219	1	4	71.12	0	19.4287	3	0	47	91	0	13.5	10.5	0.166696	0	0.715192	0	0	0
0223110111	10.2767	1	4	68.58	0	19.7863	3	0	79	109	0	0	9	0.205403	0	0.784352	0	0	0
0233110111	10.0192	1	4	88.9	1	28.9993	4	1	70	102	0	33	7	0.159161	0	0.645052	0	1	0
0243110111	10.4466	1	4	60.96	0	16.4609	2	0	65	123	0	0	10	0.158619	0	0.921262	0	0	0
0253110111	10.0986	1	4	60.96	0	16.1506	2	0	64	89	0	0	10	0.15622	0	0.668372	0	0	0
0263110111	10.1781	1	4	76.2	0	28.1142	4	1	66	105	0	9.5	7	0.155548	0	0.641682	0	0	0
0273110111	9.7589	1	4	76.2	1	22.0542	3	0	76	113	0	30	9	0.261088	0	0.792692	0	1	0
0283110111	9.94521	1	4	66.04	0	15.4321	2	0	46	70	0	91	9	0.173353	0	0.739402	0	0	0
0293110111	9.68219	1	4	71.12	0	19.8373	3	0	76	112	0	12.5	7	0.156658	0	0.601692	0	0	0
0313110111	10.0055	1	4	78.74	1	24.6914	4	1	65	113	0	53.5	10	0.160529	0	0.740552	0	1	0
0323110111	10.1781	1	4	58.42	0	19.221	3	0	68	94	0	0	6	0.199726	0	0.676972	0	0	0
0333110111	10.1014	1	4	68.58	0	17.8213	2	0	66	127	0	18.5	10.5	0.163754	0	0.818142	0	0	0
0343110111	10.5589	1	4	83.82	1	24.064	4	1	73	112	0	0	8.5	0.159497	0	0.796682	0	1	0
0353110111	10.5836	1	4	83.82	1	27.1616	4	1	96	117	1	43.5	9	0.17387	0	0.654102	0	2	0
0363110111	9.72603	1	4	55.88	0	14.3854	2	0	65	103	0	0	9	0.202358	0	3.84004	0	0	0
0373110111	10.1945	1	4	63.5	0	15.5271	2	0	76	93	0	0	10	0.168915	0	1.05099	0	0	0
0383110111	10.1425	1	4	68.58	0	19.8373	3	0	68	100	0	0	8.5	0.176863	0	0.809182	0	0	0
0393110111	9.73699	1	4	55.88	0	15.3846	2	0	45	94	0	0	6	0.164193	0	0.845092	0	0	0
0403110111	11.0027	1	4	71.12	0	17.5981	2	0	87	112	1	61	10.25	0.172141	0	0.689392	0	1	0
0413110111	10.1041	1	4	66.04	0	16.8032	2	0	70	93	0	42.5	9.5	0.156658	0	0.792332	0	0	0
0423110111	10.2986	1	4	86.36	1	28.7641	4	1	48	100	0	50	8	0.153484	0	0.961342	0	1	0
0433110111	9.67945	1	4	68.58	0	20.7369	3	0	57	94	0	29	7.25	0.163187	0	0.640002	0	0	0
0443110111	10.2027	1	4	76.2	0	21.4286	3	0	70	98	0	36	9	0.160426	0	0.709252	0	0	0
0453110111	10.0603	1	4	93.98	1	34.2035	4	1	71	117	0	0	9	0.167367	0	0.720602	0	1	0
0463110111	10.3644	1	4	58.42	0	16.8988	2	0	78	120	0	19	9	0.162902	0	0.955932	0	0	0
0473110111	9.85753	1	4	63.5	0	16.0958	2	0	52	91	0	3	6	0.160348	0	0.876662	0	0	0
0483110111	10.5507	1	4	71.12	0	19.0443	2	0	68	98	0	24.5	10	0.15351	0	0.623592	0	0	0
0493110111	9.67397	1	4	63.5	0	16.5988	2	0	86	120	1	0	9	0.1564	0	0.746672	0	1	0
0503110111	9.93151	1	4	68.58	0	17.5974	2	0	67	88	0	0	9	0.167548	0	0.732662	0	0	0
0513110111	10.4082	1	4	66.04	0	16.6437	2	0	87	112	1	42.5	9.5	0.163084	0	1.86704	0	1	0
0523110111	10.2466	1	4	63.5	0	19.1501	2	0	67	97	0	0	6	0.164012	0	0.991662	0	0	0
0533110111	10.0137	1	4	60.96	0	17.8534	2	0	75	112	0	33	10	0.167909	0	0.784802	0	0	0
0543110111	10.5616	1	4	88.9	1	28.5665	4	1	65	105	0	34.5	7	0.154723	0	0.787372	0	1	0
0553110111	10.2329	1	4	101.6	1	34.6969	4	1	67	111	0	11.5	8	0.177792	0	1.37596	0	1	0
0563110111	10.5918	1	4	60.96	0	15.451	2	0	73	110	0	10	8	0.299098	0	0.786752	0	0	0
0573110111	10.2466	1	4	63.5	0	16.2197	2	0	56	91	0	92.5	11	0.202306	0	0.589902	1	1	0
0593110111	10.4137	1	4	68.58	0	20.6227	3	0	66	103	0	33.5	8	0.161638	0	0.708892	0	0	0
0603110111	9.80274	1	4	60.96	0	16.12	2	0	50	78	0	0	9	0.169018	0	1.34023	0	0	0
0010111111	9.13425	0	4	76.2	1	19.3414	3	0	75	116	0	31	9	0.169904	0	0.851279	0	1	0
0020111111	8.99726	0	4	58.42	0	18.3105	3	0	76	105	0	20	9.5	0.470341	0	0.761369	0	0	0
0030111111	9.63288	0	4	63.5	0	15.6956	2	0	78	123	0	29.5	9	0.171684	0	0.862539	0	0	0
0040111111	8.80274	0	4	60.96	0	16.8032	2	0	96	145	1	0	9	1.08952	0	1.22795	0	1	0
0050111111	9.24658	0	4	63.5	0	18.3432	3	0	66	129	0	61.5	9	0.1754	0	0.705589	0	0	0
0060111111	9.61644	0	4	58.42	0	18.9349	3	0	78	120	0	0	8	0.322381	0	0.620559	0	0	0
0070111111	9.12329	0	4	50.8	0	16.2591	2	0	60	77	0	68	10.75	0.163994	0	0.872559	0	0	0
0080111111	9.25753	0	4	63.5	0	17.8417	2	0	63	96	0	0	8.5	0.170471	0	1.93759	0	0	0
0090111111	9.50411	0	4	60.96	0	15.0368	2	0	78	120	0	0	9	0.170807	0	0.601939	0	0	0
0100111111	8.86849	0	4	81.28	1	25.5741	4	1	69	99	0	26	11	0.167994	0	1.01177	0	1	0
0110111111	9.29315	0	4	68.58	0	19.8124	3	0	85	107	1	11	9	0.165956	0	1.02596	0	1	0
0120111111	8.76986	0	4	71.12	0	25.2389	4	1	88	103	1	69.5	9	0.179038	0	0.733519	0	1	0
0130111111	8.76438	0	4	68.58	0	21.5605	4	1	45	85	0	55.5	13	0.172277	0	1.20765	0	0	0
0140111111	8.83562	0	4	73.66	0	19.3414	3	0	76	108	0	0	10	0.161569	0	0.689719	0	0	0
0150111111	9.17808	0	4	71.12	0	22.4966	4	1	68	108	0	35.5	11	0.165001	0	1.13024	0	0	0
0160111111	8.18904	0	4	78.74	1	21.8445	4	1	72	104	0	0	10.5	1.17436	1	1.23097	0	2	0
0170111111	9.48219	0	4	60.96	0	17.7916	2	0	56	95	0	53	6.5	0.16624	0	0.747799	0	0	0
0180111111	9.00822	0	4	58.42	0	15.6791	2	0	67	108	0	68	9	0.164046	0	1.64179	0	0	0
0190111111	8.87123	0	4	58.42	0	15.5356	2	0	67	120	0	9	11	0.161414	0	2.35309	0	0	0
0200111111	9.5863	0	4	63.5	0	16.1506	2	0	53	132	1	32.5	8.25	0.164149	0	1.20419	0	1	0
0210111111	9.95068	0	4	55.88	0	15.3635	2	0	70	123	0	7	10	0.168046	0	0.832623	0	0	0
0230111111	10.1534	0	4	71.12	0	23.1481	4	1	70	101	0	0	8.5	0.136285	0	0.708573	0	0	0
0240111111	10.5233	0	4	78.74	0	24.5085	4	1	61	131	1	37.5	9	0.147076	0	0.747563	0	1	0
0260111111	10.4932	0	4	68.58	0	19.025	3	0	57	76	0	39.5	6	0.146514	0	0.785933	0	0	0
0270111111	10.1479	0	4	81.28	1	24.1965	4	1	69	109	0	29.5	9	0.162428	0	1.11673	0	1	0
0280111111	10.5644	0	4	83.82	1	26.255	4	1	66	124	0	25.5	8	0.138577	0	0.720203	0	1	0
0290111111	8.68493	0	4	58.42	0	16.6437	2	0	67	120	0	6.5	6	0.178414	0	0.962963	0	0	0
0300111111	10.3205	0	4	83.82	1	25.9516	4	1	75	119	0	26.5	7	0.304657	0	0.713443	0	1	0
0310111111	9.91507	0	4	60.96	0	17.1018	2	0	46	89	0	17.5	7.5	0.141811	0	0.700553	0	0	0
0320111111	10.5918	0	4	68.58	0	17.8213	2	0	98	130	1	46.5	8.5	0.135115	0	0.678073	0	1	0
0330111111	9.73699	0	4	88.9	1	25.9181	4	1	80	123	0	17	8	0.174458	0	0.945353	0	1	0
0340111111	10.2849	0	4	76.2	0	21.8211	4	1	89	120	1	32.5	10	0.144829	0	0.792693	0	1	0
0350111111	10.2712	0	4	96.52	1	36.7627	4	1	98	138	1	82.5	9	0.166267	0	6.5965	0	2	0
0360111111	9.85753	0	4	78.74	1	26.1751	4	1	72	123	0	107.5	12	0.146654	0	0.697253	0	1	0
0380111111	9.66575	0	4	81.28	1	24.5085	4	1	74	140	1	10	9.5	0.151429	0	0.764073	0	2	0
0390111111	10.4247	0	4	55.88	0	15.0096	2	0	61	92	0	24.5	7	0.161024	0	0.730903	0	0	0
0400111111	10.5644	0	4	55.88	0	15.2637	2	0	67	120	0	0	8.5	0.150095	0	0.716903	0	0	0
0410111111	10.6356	0	4	63.5	0	17.6047	2	0	80	111	0	25.5	5	0.155618	0	0.747723	0	0	0
0430111111	10.5945	0	4	71.12	0	22.449	4	1	75	125	0	0	8.25	0.138415	0	0.904323	0	0	0
0440111111	9.92329	0	4	68.58	0	22.2767	4	1	80	120	0	60.5	10.25	0.143167	0	0.704953	0	0	0
0450111111	10.0137	0	4	76.2	0	22.2556	4	1	70	124	0	17	8	0.161726	0	0.815483	0	0	0
0460111111	10.4438	0	4	60.96	0	17.3579	2	0	81	98	0	0	7	0.188781	0	0.726973	0	0	0
0470111111	9.98356	0	4	81.28	1	25.2926	4	1	88	123	1	0	10	0.167695	0	0.845673	0	2	0
0480111111	9.51233	0	4	66.04	0	20.049	3	0	94	145	1	70	8	0.155688	0	0.797723	0	1	0
0490111111	10.063	0	4	86.36	1	27.0062	4	1	79	108	0	57.5	8	0.158871	0	0.713443	0	1	0
0010211111	9.6137	1	4	60.96	0	17.8213	2	0	79	118	0	0	9.5	0.200616	0	0.688669	0	0	0
0020211111	9.58356	1	4	60.96	0	15.6487	2	0	79	118	0	26	9	0.206748	0	1.53535	0	0	0
0030211111	8.73973	1	4	78.74	1	28.4024	4	1	69	100	0	55.5	11	0.147302	0	0.704389	0	1	0
0040211111	9.09315	1	4	66.04	0	20.7101	3	0	55	101	0	15	11	0.304504	0	0.857679	0	0	0
0050211111	9.35068	1	4	60.96	0	19.2296	3	0	95	123	1	54.5	9	0.151046	0	0.768539	0	1	0
0070211111	9.60822	1	4	58.42	0	16.3944	2	0	97	122	1	0	6	0.323722	0	0.765869	0	1	0
0080211111	9.36438	1	4	76.2	1	20.6227	3	0	76	120	0	0	8	0.139768	0	0.810669	0	1	0
0090211111	9.41096	1	4	55.88	0	14.781	2	0	81	118	0	58.5	5	0.191395	0	0.716019	0	0	0
0100211111	9.23562	1	4	71.12	0	18.5493	3	0	67	104	0	33.5	8.5	0.418036	0	0.686469	0	0	0
0110211111	8.97534	1	4	66.04	0	18.7652	3	0	93	116	1	78.5	7	0.193244	0	0.802659	0	1	0
0170211111	8.7726	1	4	68.58	0	21.2351	3	0	80	107	0	0	10	0.155212	0	0.802809	0	0	0
0180211111	8.70959	1	4	60.96	0	15.6791	2	0	55	99	0	0	10.5	0.558436	0	0.988649	0	0	0
0190211111	9.31507	1	4	58.42	0	17.7002	2	0	55	98	0	0	8.5	0.176065	0	0.721209	0	0	0
0200211111	8.80548	1	4	63.5	0	18.2102	2	0	50	81	0	15	8	0.367792	0	0.683789	0	0	0
0210211111	8.96438	1	4	68.58	0	18.3824	3	0	58	91	0	47	11	0.121372	0	0.755959	0	0	0
0230211111	9.08767	1	4	71.12	0	19.4921	3	0	75	108	0	30	11	0.27076	0	0.771999	0	0	0
0250211111	9.75342	1	4	60.96	0	15.3739	2	0	65	94	0	0	10.25	0.282202	0	0.774979	0	0	0
0270211111	8.84384	1	4	50.8	0	15.2026	2	0	96	111	1	0	8	0.14901	0	1.0995	0	1	0
0280211111	9.45753	1	4	58.42	0	16.3161	2	0	64	104	0	0	10	0.249881	0	1.06318	0	0	0
0330211111	9.36438	1	4	63.5	0	19.4287	3	0	87	124	1	0	9	0.196708	0	0.826549	0	1	0
0340211111	8.91507	1	4	60.96	0	17.6367	2	0	61	98	0	22	11	0.160572	0	0.774829	0	0	0
0350211111	9.03288	1	4	60.96	0	22.7627	4	1	67	111	0	29.5	9	0.293554	0	3.56775	0	0	0
0380211111	11.3863	1	4	55.88	0	17.5583	2	0	75	100	0	51.5	13	0.374554	0	1.71995	0	0	0
0011311111	10.5205	1	4	68.58	0	21.6206	3	0	76	110	0	21	6.25	0.185038	0	0.930682	0	0	0
0021311111	9.86301	1	4	73.66	0	22.9592	4	1	89	140	1	77.5	8.75	0.143613	0	0.706642	0	1	0
0031311111	9.76712	1	4	81.28	1	26.6397	4	1	67	120	0	42.5	8.5	0.136381	0	0.710732	0	1	0
0041311111	9.69315	1	4	60.96	0	15.9763	2	0	74	100	0	24.5	6	0.133411	0	0.861352	0	0	0
0051311111	9.79726	1	4	73.66	0	19.1806	3	0	75	112	0	0	7.75	0.350413	0	0.717172	0	0	0
0061311111	10.5068	1	4	78.74	1	25.6182	4	1	88	122	1	41.5	8.5	0.195944	0	0.908202	0	2	0
0081311111	10.4986	1	4	73.66	0	22.8129	3	0	74	128	0	0	10.5	0.195102	0	0.739182	0	0	0
0091311111	10.5918	1	4	66.04	0	16.3966	2	0	68	109	0	12.5	8.5	0.178064	0	1.08303	0	0	0
0101311111	9.69041	1	4	63.5	0	17.7916	2	0	64	109	0	19.5	11	0.140126	0	0.698932	0	0	0
0111311111	9.76164	1	4	71.12	0	24.2604	4	1	64	105	0	92.5	7	0.140079	0	0.750192	0	0	0
0121311111	10.3507	1	4	83.82	1	23.3726	4	1	64	100	0	30	8.5	0.129079	0	0.663092	0	1	0
0131311111	10.1973	1	4	58.42	0	16.3161	2	0	98	107	1	88	8	0.152202	0	0.742642	0	1	0
0141311111	10.2795	1	4	73.66	0	24.3948	4	1	74	128	0	58	9.5	0.141062	0	0.815282	0	0	0
0151311111	10.5562	1	4	63.5	0	18.0642	2	0	61	86	0	46.5	9	0.131209	0	1.68016	0	0	0
0161311111	10.2767	1	4	83.82	1	22.3543	3	0	74	118	0	8	8	0.146094	0	1.0648	0	1	0
0171311111	9.87945	1	4	60.96	0	20.4315	3	0	60	109	0	84.5	11	0.136051	0	0.669062	0	0	0
0191311111	10.611	1	4	81.28	1	22.3674	3	0	74	111	0	20	10.5	0.128425	0	0.666392	0	1	0
0211311111	10.0822	1	4	73.66	0	22.2767	3	0	69	115	0	24	9	0.171651	0	0.769842	0	0	0
0221311111	10.5589	1	4	63.5	0	18.0938	2	0	65	97	0	43.5	10	0.167368	0	0.911972	0	0	0
0231311111	9.81644	1	4	58.42	0	15.8163	2	0	66	100	0	21	6.5	0.947821	0	0.921882	0	0	0
0241311111	9.79452	1	4	81.28	1	24.7325	4	1	57	91	0	41	8	0.143332	0	0.806792	0	1	0
0251311111	10.4658	1	4	99.06	1	33.7778	4	1	80	120	0	0	10	0.156228	0	0.666392	0	1	0
0261311111	9.83836	1	4	60.96	0	18.6557	2	0	78	94	0	8.5	7.25	0.144759	0	0.717172	0	0	0
0271311111	10.5863	1	4	66.04	0	19.5266	3	0	63	97	0	103	9	0.140547	0	0.824402	0	0	0
0281311111	10.4082	1	4	58.42	0	17.1018	2	0	54	95	0	9	9	0.270703	0	0.988695	0	0	0
0291311111	10.6575	1	4	63.5	0	16.0698	2	0	56	120	0	0	8	0.247101	0	0.732665	0	0	0
0301311111	9.94247	1	4	58.42	0	13.8213	2	0	76	102	0	5.5	9	1.08876	0	0.941985	0	0	0
0311311111	10.3479	1	4	58.42	0	15.6791	2	0	78	109	0	2.5	5	0.24686	0	0.670345	0	0	0
0321311111	9.85205	1	4	76.2	1	22.7731	4	1	65	102	0	12.5	11	0.253638	0	0.669795	0	1	0
0331311111	10.274	1	4	58.42	0	17.36	2	0	67	99	0	0	9.5	0.264355	0	0.636515	0	0	0
0341311111	9.80274	1	4	60.96	0	16.3944	2	0	76	100	0	20.5	7.5	0.282769	0	0.812545	0	0	0
0351311111	10.4849	1	4	73.66	0	24.2568	4	1	92	116	1	73	8.75	0.276997	0	0.671875	0	1	0
0361311111	10.3644	1	4	81.28	1	27.551	4	1	67	128	0	14.5	8	0.400681	0	0.666305	0	1	0
0371311111	10.6082	1	4	83.82	1	30.902	4	1	99	116	1	0	6.75	0.391357	0	0.604865	0	2	0
0381311111	10.5781	1	4	60.96	0	16	2	0	67	120	0	14.5	12	0.268345	0	0.792145	0	0	0
0391311111	10.2904	1	4	68.58	0	18.1077	2	0	74	104	0	0	5	0.798163	0	0.914705	0	0	0
0401311111	10.5589	1	4	53.34	0	13.2002	1	0	61	89	0	0	8.5	0.248879	0	0.869195	0	0	0
0411311111	9.97534	1	4	55.88	0	14.6984	2	0	61	85	0	62	9.5	2.2485	1	0.907605	0	1	0
0421311111	10.0274	1	4	91.44	1	28.9352	4	1	74	118	0	41	6.5	0.238304	0	0.657575	0	1	0
0431311111	9.70685	1	4	53.34	0	15.1172	2	0	76	114	0	36	9.5	0.258685	0	0.741935	0	0	0
0441311111	9.88767	1	4	86.36	1	28.2682	4	1	78	135	1	87.5	5	0.276517	0	0.882505	0	2	0
0451311111	9.64932	1	4	55.88	0	17.3283	2	0	69	106	0	39	8	1.38474	1	0.697735	0	1	0
0461311111	9.60548	1	4	71.12	0	20.3951	3	0	64	114	0	27	9	0.277483	0	0.766605	0	0	0
0471311111	8.94795	1	4	66.04	0	16.4795	2	0	60	83	0	30	9	0.308437	0	0.666305	0	0	0
0481311111	9.33973	1	4	71.12	0	21.9727	4	1	76	128	0	26.5	11.5	0.235131	0	0.634115	0	0	0
0501311111	9.04932	1	4	55.88	0	15.747	2	0	54	88	0	20	10	0.332905	0	3.55062	0	0	0
0511311111	9.49589	1	4	53.34	0	15.6087	2	0	76	123	0	10	8	0.586081	0	0.655065	0	0	0
0521311111	8.78082	1	4	63.5	0	17.5598	2	0	63	89	0	23.5	8	0.251331	0	0.768135	0	0	0
0541311111	8.87397	1	4	50.8	0	14.5416	2	0	67	120	0	11	11	0.2297	0	0.690645	0	0	0
0551311111	9.2274	1	4	63.5	0	17.0096	2	0	78	143	1	15	10	0.23292	0	0.895715	0	1	0
0561311111	8.87945	1	4	73.66	1	24.4141	4	1	90	114	1	3	9	0.25508	0	0.720985	0	2	0
0571311111	8.08493	1	4	78.74	1	24.2604	4	1	79	109	0	69.5	9	0.234507	0	0.807855	0	1	0
0581311111	9.25205	1	4	71.12	0	19.4921	3	0	67	100	0	0	9	0.225902	0	0.616435	0	0	0
0591311111	9.44658	1	4	78.74	1	24.4511	4	1	80	132	1	0	10	0.613483	0	0.719015	0	2	0
0601311111	8.70685	1	4	66.04	0	20.3516	3	0	94	130	1	0	10.5	0.22273	0	0.620145	0	1	0
0011411111	8.68219	1	4	66.04	0	18.3655	3	0	67	120	0	21	8.75	0.249707	0	0.798642	0	0	0
0021411111	9.31781	1	4	58.42	0	15.36	2	0	63	95	0	33	9	0.274654	0	0.858232	0	0	0
0031411111	9.59452	1	4	63.5	0	15.1384	2	0	84	107	0	46.5	8	0.238987	0	0.641492	0	0	0
0041411111	9.37808	1	4	58.42	0	16.0698	2	0	65	88	0	15.5	9.75	0.430924	0	0.651852	0	0	0
0051411111	8.87397	1	4	68.58	0	20.3516	3	0	58	104	0	32	10	0.28345	0	0.815452	0	0	0
0061411111	9.52877	1	4	63.5	0	17.8213	2	0	72	96	0	29.5	10	0.272296	0	0.674122	0	0	0
0071411111	8.8274	1	4	66.04	0	20.1416	3	0	67	130	1	0	8	0.243073	0	0.649342	0	1	0
0091411111	9.40822	1	4	73.66	0	24.4741	4	1	74	109	0	32.5	8	0.246582	0	0.698672	0	0	0
0101411111	9.12329	1	4	63.5	0	15.9122	2	0	80	116	0	35	8	0.220336	0	0.589862	1	1	0
0111411111	9.21096	1	4	66.04	0	18.6107	3	0	64	100	0	34	11	0.271864	0	0.713742	0	0	0
0121411111	9.38904	1	4	60.96	0	17.0494	2	0	80	112	0	0	9	0.267058	0	1.12485	0	0	0
0131411111	9.58904	1	4	55.88	0	17.0068	2	0	86	110	1	4.5	8	1.04202	0	0.743972	0	1	0
0141411111	9.6274	1	4	73.66	0	25.2926	4	1	96	120	1	12	9	0.230382	0	0.721372	0	1	0
0151411111	9.15342	1	4	76.2	1	23.6013	4	1	91	138	1	26	6	0.210002	0	4.63206	0	2	0
0171411111	8.72329	1	4	71.12	0	24.037	4	1	51	99	0	0	7	0.219711	0	0.616172	0	0	0
0181411111	8.83288	1	4	60.96	0	16.3161	2	0	76	88	0	2.5	8.5	0.362188	0	0.689732	0	0	0
0191411111	9.36164	1	4	71.12	0	20.3018	3	0	64	90	0	13.5	8	0.258406	0	0.639632	0	0	0
0201411111	9.54795	1	4	86.36	1	23.1044	4	1	63	111	0	89	9	0.479476	0	0.647712	0	1	0
0211411111	8.96164	1	4	55.88	0	13.44	2	0	67	120	0	23.5	10	0.41944	0	1.00218	0	0	0
0221411111	8.99726	1	4	53.34	0	15.8691	2	0	60	98	0	25.5	8	0.243217	0	0.679582	0	0	0
0231411111	9.32055	1	4	88.9	1	31.8668	4	1	98	133	1	43	8	0.221346	0	0.627412	0	2	0
0241411111	9.1726	1	4	63.5	0	18.0642	2	0	72	93	0	48.5	8	0.256676	0	0.710022	0	0	0
0251411111	8.72055	1	4	78.74	1	23.5308	4	1	67	110	0	8.5	9	0.228556	0	0.654472	0	1	0
0261411111	9.46027	1	4	60.96	0	17.36	2	0	79	105	0	36	9	0.221009	0	0.625772	0	0	0
0271411111	8.86575	1	4	60.96	0	19.4921	3	0	74	89	0	0	10	0.331426	0	0.582232	1	1	0
0281411111	9.10685	1	4	60.96	0	20.8277	3	0	57	91	0	4	8	0.801178	0	0.682962	0	0	0
0291411111	8.79178	1	4	71.12	0	20.9778	3	0	66	117	0	20	9	0.26956	0	0.992582	0	0	0
0301411111	8.87397	1	4	68.58	0	20.049	3	0	66	103	0	46.5	6	0.28888	0	0.566292	1	1	0
0311411111	8.92603	1	4	86.36	1	27.0329	4	1	77	111	0	0	8	0.359878	0	0.872752	0	1	0
0321411111	9.29863	1	4	88.9	1	31.8668	4	1	76	120	0	43.5	6	0.223989	0	0.572402	1	2	0
0341411111	8.78082	1	4	71.12	0	23.3056	4	1	73	112	0	51.5	10	0.799798	0	0.611262	0	0	0
0351411111	9.23014	1	4	55.88	0	17.8417	2	0	98	130	1	13	10	0.240093	0	0.724432	0	1	0
0361411111	9.15342	1	4	88.9	1	26.9137	4	1	80	100	0	33.5	10	0.484042	0	0.742872	0	1	0
0371411111	10.3699	1	4	68.58	0	18.9866	2	0	73	102	0	8	10	0.253696	0	0.632652	0	0	0
0381411111	9.62466	1	4	55.88	0	16	2	0	70	101	0	33.5	9	0.217596	0	0.679362	0	0	0
0391411111	9.32603	1	4	55.88	0	16.9597	2	0	74	100	0	0	8	0.241919	0	1.0346	0	0	0
0401411111	9.39452	1	4	86.36	1	32.3012	4	1	63	88	0	63	7	0.282442	0	0.581022	1	2	0
0411411111	8.86301	1	4	58.42	0	17.28	2	0	74	109	0	12.5	10	0.243025	0	0.649672	0	0	0
0421411111	8.90411	1	4	55.88	0	18.2102	2	0	61	87	0	82	10	0.260044	0	0.857912	0	0	0
0431411111	9.2411	1	4	58.42	0	20.1559	3	0	78	107	0	27	6.5	0.249081	0	0.662772	0	0	0
0441411111	9.09315	1	4	83.82	1	26.5702	4	1	75	120	0	0	5	0.498508	0	0.905875	0	1	0
0451411111	9.33425	1	4	60.96	0	17.3469	2	0	67	120	0	22	10.75	0.184508	0	0.810735	0	0	0
0011511111	10.4877	1	4	66.04	0	16.8032	2	0	62	78	0	44.5	9.5	0.18254	0	1.07969	0	0	0
0021511111	9.76986	1	4	55.88	0	18.0278	2	0	97	113	1	29	9	0.202725	0	1.33616	0	1	0
0031511111	10.5863	1	4	63.5	0	14.1816	2	0	63	98	0	36.5	8	0.176667	0	3.11906	0	0	0
0051511111	9.92329	1	4	66.04	0	18.3655	2	0	59	76	0	3	8	0.205596	0	1.18279	0	0	0
0061511111	10.2685	1	4	66.04	0	17.3577	2	0	67	120	0	28	10	0.189021	0	1.22033	0	0	0
0071511111	10.1945	1	4	83.82	1	25.361	4	1	78	124	0	77	7.5	0.184106	0	1.13362	0	1	0
0081511111	9.85753	1	4	73.66	0	20.7101	3	0	72	125	0	49.5	6.5	0.304867	0	0.707242	0	0	0
0091511111	10.1288	1	4	86.36	1	26.0226	4	1	84	120	0	76.5	7	0.250186	0	0.714722	0	1	0
0101511111	9.80548	1	4	58.42	0	17.3579	2	0	76	110	0	23	9	0.184671	0	0.913752	0	0	0
0111511111	10.1644	1	4	76.2	0	25.7885	4	1	93	115	1	22.5	8	0.18354	0	0.785362	0	1	0
0121511111	9.88219	1	4	106.68	1	36.9353	4	1	97	144	1	32.5	5	0.192893	0	0.849002	0	2	0
0131511111	10.326	1	4	76.2	0	25.7299	4	1	100	126	1	61.5	7.5	0.210555	0	1.34236	0	1	0
0141511111	10.1534	1	4	58.42	0	16.7075	2	0	59	97	0	60	7	0.175753	0	1.15017	0	0	0
0151511111	10.6329	1	4	63.5	0	17.8417	2	0	67	111	0	0	5	0.184932	0	1.08892	0	0	0
0161511111	9.67945	1	4	63.5	0	20.8505	3	0	79	105	0	26	6	0.193981	0	1.23974	0	0	0
0171511111	10.2027	1	4	73.66	0	21.0279	3	0	76	111	0	46	8.5	0.181278	0	0.966412	0	0	0
0181511111	10.4849	1	4	96.52	1	38.5948	4	1	75	117	0	67	8	0.182366	0	0.941752	0	1	0
0191511111	10.3151	1	4	66.04	0	18.6478	2	0	69	102	0	20.5	6	0.185976	0	1.02146	0	0	0
0201511111	10.0274	1	4	58.42	0	16.6437	2	0	78	120	0	75.5	9.75	0.176884	0	0.746062	0	0	0
0211511111	11.8767	1	4	88.9	1	27.2096	4	1	100	131	1	120	5	0.19459	0	0.960532	0	2	0
0221511111	9.87123	1	4	76.2	1	21.9388	3	0	96	131	1	49	10	0.301477	0	0.988532	0	2	0
0231511111	9.79178	1	4	63.5	0	19.7134	3	0	66	109	0	9	10	0.197244	0	0.830222	0	0	0
0241511111	10.2849	1	4	91.44	1	34.7157	4	1	78	135	1	39.5	9	0.199984	0	1.00682	0	2	0
0251511111	10.3753	1	4	63.5	0	19.3878	3	0	98	131	1	23	10	0.18167	0	0.967532	0	1	0
0261511111	10.2959	1	4	88.9	1	23.6832	4	1	78	125	0	39	7.25	0.177668	0	0.920912	0	1	0
0271511111	10.1288	1	4	68.58	0	19.2044	3	0	84	125	0	35.5	5	0.182975	0	0.900072	0	0	0
0281511111	10.3616	1	4	73.66	0	22.5183	3	0	66	116	0	0	9	0.179016	0	0.926802	0	0	0
0291511111	10.3945	1	4	76.2	0	23.9621	4	1	86	113	1	0	8	0.180843	0	0.887022	0	1	0
0301511111	11.6192	1	4	76.2	0	23.9621	3	0	98	125	1	0	8	0.384217	0	0.972782	0	1	0
0311511111	10.6274	1	4	76.2	0	21.6206	3	0	84	110	0	88.5	8	1.2021	1	1.3395	0	1	0
0321511111	9.68219	1	4	76.2	1	26.5306	4	1	93	110	1	65.5	7	0.185889	0	0.819562	0	2	0
0331511111	10.2575	1	4	71.12	0	17.3577	2	0	72	116	0	36	6	0.172752	0	0.750832	0	0	0
0341511111	10.6548	1	4	58.42	0	16.3658	2	0	83	105	0	20	11	0.237092	0	0.948912	0	0	0
0351511111	10.0658	1	4	91.44	1	32.8181	4	1	76	106	0	26	6	0.17832	0	0.825132	0	1	0
0361511111	10.263	1	4	60.96	0	15.1384	2	0	65	104	0	11.5	5.5	0.193546	0	0.998712	0	0	0
0371511111	10.0658	1	4	78.74	1	24.3007	4	1	65	105	0	31.5	11	0.188891	0	0.839612	0	1	0
0011611111	9.36438	0	4	58.42	0	17.4815	2	0	55	86	0	0	7	1.81199	1	6.88431	0	1	0
0021611111	9.01096	0	4	71.12	0	21.3117	4	1	83	97	0	17	11	0.198147	0	1.22551	0	0	0
0031611111	9.4411	0	4	86.36	1	31.9676	4	1	96	126	1	59.5	6	0.175221	0	2.00681	0	2	0
0041611111	9.36986	0	4	53.34	0	16.3923	2	0	61	98	0	0	9	0.172698	0	1.2026	0	0	0
0051611111	9.22192	0	4	63.5	0	18.9349	3	0	58	99	0	39.5	9	0.171436	0	0.775888	0	0	0
0061611111	10.537	0	4	73.66	0	21.0279	3	0	68	108	0	85.5	9	0.173437	0	0.769048	0	0	0
0071611111	8.95616	0	4	53.34	0	17.4684	2	0	61	112	0	33.5	10.25	0.201844	0	2.97811	0	0	0
0081611111	9.54795	0	4	53.34	0	14.4222	2	0	87	129	1	0	11.5	0.167564	0	5.20821	0	1	0
0091611111	9.87945	0	4	53.34	0	17.4268	2	0	86	109	1	23	6.5	0.178136	0	1.35151	0	1	0
0101611111	9.20822	0	4	53.34	0	16.6437	2	0	69	100	0	20.5	5	0.185879	0	1.0532	0	0	0
0111611111	9.63288	0	4	73.66	0	24.2568	4	1	91	140	1	20.5	8.5	0.200365	0	0.970948	0	1	0
0121611111	9.45479	0	4	88.9	1	26.5239	4	1	94	122	1	10	9	0.195623	0	1.49121	0	2	0
0131611111	8.94521	0	4	78.74	1	25.2401	4	1	89	120	1	56	6	0.171392	0	0.748048	0	2	0
0151611111	9.14521	0	4	55.88	0	16.8988	2	0	78	97	0	26.5	10.5	0.181616	0	1.09282	0	0	0
0161611111	9.18904	0	4	86.36	1	28.1479	4	1	96	132	1	72	7	0.179876	0	0.879148	0	2	0
0171611111	9.28219	0	4	86.36	1	24.4352	4	1	80	104	0	21	6	0.199582	0	1.60001	0	1	0
0181611111	8.81644	0	4	50.8	0	13.44	1	0	67	124	0	40	6.5	1.29125	1	3.88771	0	1	0
0191611111	9.61918	0	4	68.58	0	15.8699	2	0	76	120	0	94	8.5	0.203672	0	0.928788	0	0	0
0201611111	9.43836	0	4	50.8	0	15.1506	2	0	68	115	0	22	7.25	0.3223	0	1.75281	0	0	0
0211611111	8.84384	0	4	55.88	0	18.0278	3	0	78	105	0	34.5	11	0.309076	0	0.698568	0	0	0
0221611111	9.47123	0	4	66.04	0	14.6984	2	0	57	118	0	88.5	10	0.271318	0	1.2648	0	0	0
0231611111	8.95342	0	4	60.96	0	19.6167	3	0	80	120	0	19.5	9	0.186618	0	0.845258	0	0	0
0241611111	9.31507	0	4	53.34	0	16.12	2	0	63	88	0	55	9.25	0.176134	0	0.845258	0	0	0
0251611111	9.37808	0	4	93.98	1	37.6157	4	1	100	143	1	16	6	0.183095	0	1.42581	0	2	0
0261611111	9.46027	0	4	66.04	0	19.1806	3	0	74	113	0	38	8.5	0.174003	0	0.763008	0	0	0
0271611111	9.42192	0	4	76.2	1	23.2907	4	1	78	125	0	68	7	0.175482	0	0.726568	0	1	0
0281611111	9.12329	0	4	73.66	0	21.8445	4	1	100	135	1	6.5	8.75	0.175743	0	0.973178	0	1	0
0291611111	9.49041	0	4	60.96	0	18.0903	2	0	75	103	0	41.5	11	0.189359	0	1.89861	0	0	0
0301611111	9.22466	0	4	60.96	0	19.8305	3	0	62	122	0	30.5	10	1.16135	1	1.29392	0	1	0
0311611111	8.83288	0	4	71.12	0	25.2401	4	1	83	134	1	59	11	0.205412	0	1.26194	0	1	0
0321611111	8.72877	0	4	53.34	0	14.4222	2	0	90	116	1	8	5	0.275932	0	0.919718	0	1	0
0331611111	9.30685	0	4	76.2	1	23.8914	4	1	88	115	1	1.5	12.5	0.349882	0	2.18181	0	2	0
0341611111	9.35068	0	4	58.42	0	15.3635	2	0	89	120	1	0	8	0.188706	0	1.39397	0	1	0
0351611111	9.52877	0	4	53.34	0	17.8417	2	0	100	138	1	20.5	10	0.242108	0	0.834302	0	1	0
0361611111	9.59178	0	4	55.88	0	13.366	1	0	67	120	0	23.5	8	0.221742	0	1.30821	0	0	0
0371611111	9.66575	0	4	60.96	0	17.8571	2	0	73	106	0	9.5	7.5	0.191899	0	1.02356	0	0	0
0381611111	9.38082	0	4	63.5	0	18.6557	3	0	67	127	0	63	11	0.217474	0	1.21012	0	0	0
0391611111	9.09041	0	4	66.04	0	19.4921	3	0	67	125	0	61	6.25	0.312214	0	0.995482	0	0	0
0401611111	9.6274	0	4	63.5	0	18.6326	3	0	87	134	1	10	10.5	0.227153	0	1.03089	0	1	0
0411611111	9.47945	0	4	58.42	0	17.5822	2	0	76	109	0	38	9.5	0.193882	0	0.824672	0	0	0
0421611111	9.54521	0	4	73.66	0	25.4109	4	1	100	132	1	40	7	0.173112	0	0.910332	0	1	0
0431611111	9.34795	0	4	83.82	1	24.2568	4	1	68	111	0	14.5	9	0.181245	0	0.906922	0	1	0
0441611111	9.75616	0	4	66.04	0	17.8213	2	0	59	105	0	21	7	0.840832	0	0.890072	0	0	0
0471611111	9.55616	0	4	55.88	0	15.6241	2	0	70	86	0	0	8	0.179969	0	1.21874	0	0	0
0481611111	9.28493	0	4	86.36	1	27.0408	4	1	96	123	1	42.5	7.5	0.255551	0	1.15526	0	2	0
0491611111	9.36164	0	4	58.42	0	19.2044	3	0	80	141	1	5.5	8	0.189378	0	0.837412	0	1	0
0011711111	9.68219	0	4	55.88	0	15.2588	2	0	65	91	0	0	8	0.181053	0	1.09593	0	0	0
0021711111	10.6219	0	4	63.5	0	20.7029	3	0	78	131	1	28	9.5	0.178298	0	1.0496	0	1	0
0031711111	10.4986	0	4	55.88	0	16.2781	2	0	100	120	1	3.5	9	0.17702	0	0.843478	0	1	0
0041711111	9.98356	0	4	55.88	0	16.3161	2	0	67	91	0	36.5	8	0.22891	0	0.756118	0	0	0
0051711111	10.3562	0	4	58.42	0	14.7028	2	0	67	130	1	62.5	6	0.555943	0	1.24297	0	1	0
0081711111	10.0712	0	4	53.34	0	15.1172	2	0	78	135	1	73	8	0.171509	0	1.04318	0	1	0
0101711111	10.5397	0	4	66.04	0	19.3414	3	0	56	110	0	36.5	7	0.190396	0	0.794938	0	0	0
0111711111	9.95616	0	4	60.96	0	18.3785	2	0	60	98	0	47	10.5	0.17823	0	1.07698	0	0	0
0131711111	10.0575	0	4	68.58	0	22.0542	4	1	77	87	0	0	9	0.227095	0	2.63021	0	0	0
0141711111	10.0986	0	4	78.74	1	22.83	4	1	98	138	1	31.5	7	0.170467	0	0.741678	0	2	0
0151711111	10.011	0	4	63.5	0	17.5853	2	0	71	102	0	0	5.25	0.178298	0	0.932348	0	0	0
0161711111	9.91233	0	4	53.34	0	14.08	2	0	66	85	0	25	9	0.237446	0	0.897338	0	0	0
0171711111	10.4603	0	4	58.42	0	17.8571	2	0	100	137	1	21	6.5	0.189791	0	1.18831	0	1	0
0181711111	9.82192	0	4	78.74	1	24.1437	4	1	67	78	0	58	9	0.182599	0	0.818708	0	1	0
0191711111	10.6603	0	4	78.74	0	25.9151	4	1	98	120	1	54	9.5	0.25025	0	1.23204	0	1	0
0201711111	10.5315	0	4	71.12	0	24.6466	4	1	67	120	0	19	10	0.165325	0	0.744488	0	0	0
0211711111	10.1945	0	4	63.5	0	18.923	3	0	96	142	1	43	8.5	0.175844	0	0.802358	0	1	0
0221711111	9.7726	0	4	76.2	0	23.9474	4	1	98	150	1	41.5	11	0.169626	0	0.779588	0	1	0
0231711111	10.3397	0	4	71.12	0	22.0542	4	1	71	98	0	54	9	0.178197	0	0.847488	0	0	0
0241711111	9.79726	0	4	53.34	0	16.2197	2	0	71	101	0	48	9.5	0.172853	0	0.979588	0	0	0
0251711111	10.9068	0	4	68.58	0	21.8445	3	0	100	124	1	0	9.25	0.181389	0	0.885008	0	1	0
0271711111	10.1425	0	4	55.88	0	14.3854	2	0	67	98	0	6	8.25	0.185355	0	1.48891	0	0	0
0281711111	10.6493	0	4	63.5	0	18.5828	2	0	94	113	1	25	10.75	0.178533	0	1.61881	0	1	0
0301711111	9.97534	0	4	73.66	0	24.4511	4	1	56	100	0	0	8.75	0.20273	0	1.0498	0	0	0
0311711111	9.82192	0	4	53.34	0	15.5	2	0	64	87	0	31	10	0.191203	0	1.20596	0	0	0
0321711111	9.95616	0	4	63.5	0	19.1137	3	0	75	102	0	42	7	0.197017	0	0.707578	0	0	0
0331711111	10.2384	0	4	55.88	0	17.1018	2	0	90	135	1	27	9.5	1.06349	0	1.20476	0	1	0
0351711111	9.74795	0	4	68.58	0	16.0447	2	0	69	98	0	3.5	6	0.357625	0	0.692828	0	0	0
0361711111	9.74521	0	4	60.96	0	17.525	2	0	67	126	0	0	7	0.175979	0	0.823418	0	0	0
0371711111	10.274	0	4	78.74	0	23.2834	4	1	100	131	1	0	8.75	0.163745	0	0.883298	0	1	0
0381711111	9.84932	0	4	71.12	0	20.7789	3	0	73	109	0	44.5	10.5	0.171441	0	0.718908	0	0	0
0401711111	10.5945	0	4	66.04	0	19.2044	3	0	79	104	0	42	8	0.178331	0	0.762038	0	0	0
0012011111	8.73973	0	4	58.42	0	16.3923	2	0	43	83	0	9.5	10	1.10692	0	4.66725	0	0	0
0022011111	9.05479	0	4	60.96	0	18.9394	3	0	78	97	0	8	11.5	1.12894	0	0.925778	0	0	0
0032011111	9.12603	0	4	58.42	0	16.8032	2	0	94	109	1	34	6	0.174292	0	0.780348	0	1	0
0052011111	9.20274	0	4	66.04	0	16.1506	2	0	53	91	0	50	7	0.168276	0	0.831598	0	0	0
0062011111	9.2137	0	4	73.66	0	23.473	4	1	65	118	0	50.5	9	0.191667	0	1.31223	0	0	0
0072011111	9.4	0	4	68.58	0	20.6227	3	0	98	143	1	47.5	6.5	0.238683	0	1.43205	0	1	0
0082011111	9.61918	0	4	55.88	0	14.5868	2	0	78	129	0	0	9	0.175401	0	0.724378	0	0	0
0092011111	8.80548	0	4	71.12	0	22.0492	4	1	76	99	0	72	11.5	0.191667	0	1.09558	0	0	0
0102011111	9.03562	0	4	66.04	0	19.7724	3	0	98	148	1	40.5	6.5	0.172679	0	0.682348	0	1	0
0112011111	9.67671	0	4	81.28	1	26.732	4	1	81	139	1	16	8	0.165117	0	0.714248	0	2	0
0122011111	9.46301	0	4	63.5	0	21.809	4	1	100	121	1	10	11.75	0.182089	0	0.842628	0	1	0
0132011111	8.79452	0	4	58.42	0	15.829	2	0	77	143	1	0	7	1.55566	1	1.20341	0	2	0
0142011111	9.27671	0	4	53.34	0	13.4025	1	0	87	123	1	0	11.75	0.181484	0	0.981438	0	1	0
0152011111	9.6274	0	4	55.88	0	14.5978	2	0	98	125	1	0	9	0.198153	0	1.1666	0	1	0
0162011111	9.47945	0	4	68.58	0	20.6227	3	0	83	98	0	17.5	9	0.275854	0	0.869708	0	0	0
0172011111	9.25479	0	4	81.28	1	26.7801	4	1	100	123	1	72	7	0.167739	0	0.699508	0	2	0
0182011111	9.55616	0	4	58.42	0	16.7075	2	0	69	111	0	3	7	0.192809	0	0.923768	0	0	0
0192011111	9.53151	0	4	53.34	0	15.5	2	0	54	109	0	44	9.75	0.189314	0	0.974318	0	0	0
0202011111	8.86027	0	4	81.28	1	24.8	4	1	68	122	0	67	7	0.231054	0	1.39668	0	1	0
0212011111	8.82466	0	4	58.42	0	18.6728	3	0	52	88	0	20.5	10	0.170158	0	0.858878	0	0	0
0222011111	9.32603	0	4	68.58	0	16.4609	2	0	76	108	0	28.5	8.25	0.175098	0	0.789268	0	0	0
0232011111	9.58904	0	4	63.5	0	17.0096	2	0	65	165	1	48	9	0.195767	0	1.06359	0	1	0
0242011111	9.3863	0	4	66.04	0	20.1853	3	0	74	111	0	31	10	0.165756	0	0.780448	0	0	0
0252011111	8.92055	0	4	55.88	0	18.0903	3	0	76	111	0	18.5	9	0.166999	0	0.699908	0	0	0
0262011111	8.86849	0	4	53.34	0	15.8691	2	0	69	117	0	0	7	0.173115	0	2.69665	0	0	0
0272011111	9.63014	0	4	58.42	0	14.6984	2	0	65	126	0	0	8	0.33886	0	1.22465	0	0	0
0282011111	9.3589	0	4	71.12	0	24.6914	4	1	71	131	1	19.5	10	0.162158	0	1.23618	0	1	0
0292011111	9.49315	0	4	73.66	0	21.6287	4	1	89	135	1	52.5	7	0.196151	0	0.926712	0	1	0
0302011111	9.40548	0	4	78.74	1	25.2048	4	1	81	122	0	69	11	0.15875	0	0.639332	0	1	0
0312011111	8.73699	0	4	60.96	0	16.225	2	0	74	95	0	14.5	10.25	0.200504	0	0.828362	0	0	0
0322011111	9.43562	0	4	88.9	1	28.4028	4	1	96	133	1	35.5	8	0.161213	0	0.887712	0	2	0
0332011111	9.59726	0	4	83.82	1	26.0204	4	1	100	134	1	61	11	0.179072	0	0.892522	0	2	0
0342011111	9.01096	0	4	86.36	1	26.4072	4	1	83	138	1	20	10.5	0.187365	0	1.21966	0	2	0
0352011111	9.0274	0	4	71.12	0	20.0499	3	0	81	118	0	13.5	12	0.171888	0	0.891942	0	0	0
0362011111	8.82192	0	4	53.34	0	15.5	2	0	77	99	0	14.5	7	0.168028	0	0.663152	0	0	0
0372011111	8.95616	0	4	68.58	0	20.1183	3	0	87	123	1	27.5	7.5	0.169301	0	0.816452	0	1	0
0382011111	9.32055	0	4	81.28	1	25.1496	4	1	67	128	0	28.5	11	0.175993	0	0.775342	0	1	0
0392011111	9.06849	0	4	58.42	0	17.92	2	0	91	117	1	62	11	0.500992	0	0.752292	0	1	0
0402011111	9.5863	0	4	71.12	0	23.0453	4	1	68	84	0	13.5	7	1.0828	0	1.45632	0	0	0
0412011111	9.03014	0	4	55.88	0	17.0068	2	0	72	102	0	70	7	1.7746	1	1.80232	0	1	0
0422011111	8.99726	0	4	60.96	0	17.5598	2	0	84	132	1	0	9.75	0.163964	0	1.79672	0	1	0
0432011111	9.61096	0	4	53.34	0	15.8163	2	0	70	101	0	24	7.25	0.196603	0	1.68662	0	0	0
0442011111	8.99726	0	4	55.88	0	14.5416	2	0	72	113	0	44.5	11	0.447904	0	6.37202	0	0	0
0452011111	9.18904	0	4	55.88	0	16.0698	2	0	55	85	0	85.5	8	0.175583	0	1.66402	0	0	0
0462011111	9.63288	0	4	55.88	0	16.2197	2	0	88	123	1	0	10	0.159366	0	0.888482	0	1	0
0472011111	9.01096	0	4	58.42	0	17.4815	2	0	87	128	1	29	10	0.168726	0	0.657972	0	1	0
0482011111	9.06849	0	4	71.12	0	20.6227	4	1	95	121	1	27.5	10	0.209495	0	2.67022	0	1	0
0012211111	9.40274	0	4	58.42	0	15.8163	2	0	58	81	0	4.5	9	0.184439	0	0.871175	0	0	0
0022211111	10.126	0	4	58.42	0	15.4321	2	0	65	124	0	5	12	0.260758	0	0.682925	0	0	0
0032211111	9.55342	0	4	53.34	0	14.781	2	0	66	129	0	7	7.5	0.167236	0	0.778015	0	0	0
0042211111	8.85205	0	4	55.88	0	16.9597	2	0	88	126	1	0	10	0.383752	0	0.720579	0	1	0
0052211111	9.54247	0	4	66.04	0	22.8129	4	1	77	102	0	53.5	9	0.278536	0	0.742429	0	0	0
0062211111	9.29041	0	4	55.88	0	17.525	2	0	68	128	0	30	8.5	0.201337	0	0.656969	0	0	0
0072211111	8.83014	0	4	53.34	0	16.1247	2	0	56	110	0	10.5	10.75	0.295378	0	0.887859	0	0	0
0082211111	9.01644	0	4	53.34	0	16.0698	2	0	68	94	0	8.5	9	0.245525	0	0.823459	0	0	0
0092211111	9.29041	0	4	96.52	1	35.1817	4	1	70	108	0	0	11.5	0.194232	0	1.3473	0	1	0
0102211111	9.13973	0	4	58.42	0	19.221	3	0	61	104	0	0	9	0.183637	0	1.03884	0	0	0
0112211111	9.12329	0	4	88.9	1	34.6939	4	1	97	124	1	81.5	8.25	0.200388	0	1.32564	0	2	0
0122211111	9.78082	0	4	55.88	0	16.9597	2	0	74	94	0	37	12	0.185046	0	0.662519	0	0	0
0132211111	9.84384	0	4	58.42	0	16.1506	2	0	66	106	0	11.5	9	0.218454	0	1.59423	0	0	0
0142211111	8.7726	0	4	60.96	0	15.7333	2	0	76	123	0	12.5	11	0.371626	0	1.12309	0	0	0
0152211111	9.53425	0	4	83.82	1	21.1628	4	1	76	105	0	17	5.75	0.228407	0	1.01639	0	1	0
0162211111	9.07671	0	4	76.2	1	26.0401	4	1	64	102	0	0	5	0.328234	0	0.688169	0	1	0
0172211111	9.13425	0	4	55.88	0	17.1598	2	0	64	98	0	0	11	0.278104	0	0.898429	0	0	0
0182211111	9.43836	0	4	66.04	0	19.4637	3	0	69	119	0	26	11.5	0.189945	0	0.922009	0	0	0
0192211111	9.0137	0	4	58.42	0	14.3854	2	0	48	69	0	4	12	0.183056	0	0.706629	0	0	0
0202211111	9.19178	0	4	55.88	0	17.1855	2	0	60	84	0	30.5	9.75	0.180912	0	0.725349	0	0	0
0212211111	9.43836	0	4	55.88	0	16.3161	2	0	77	124	0	61	9	0.363634	0	0.777959	0	0	0
0222211111	8.86301	0	4	58.42	0	16.7075	2	0	71	114	0	49.5	9	0.65629	0	1.79153	0	0	0
0232211111	8.7863	0	4	58.42	0	19.5266	3	0	55	89	0	0	8	0.557536	0	1.03806	0	0	0
0242211111	8.78904	0	4	60.96	0	17.4268	2	0	100	130	1	2.5	9	0.174634	0	0.653929	0	1	0
0252211111	9.34795	0	4	71.12	0	22.7731	4	1	75	119	0	0	9.25	0.178248	0	0.659139	0	0	0
0262211111	9.65205	0	4	63.5	0	18.0737	2	0	70	112	0	11.5	7	0.240747	0	0.731249	0	0	0
0272211111	10.7616	0	4	81.28	1	24.4898	4	1	74	108	0	0	9	0.255568	0	0.916459	0	1	0
0282211111	8.79726	0	4	68.58	0	25.2525	4	1	100	143	1	49.5	6	0.180177	0	0.648909	0	1	0
0292211111	10.2959	0	4	76.2	0	23.6407	4	1	75	106	0	45	11	0.875854	0	0.960229	0	0	0
0302211111	9.6	0	4	63.5	0	17.3577	2	0	71	108	0	18.5	6	0.195243	0	0.797639	0	0	0
0312211111	10.0986	0	4	63.5	0	20.2462	3	0	80	107	0	29.5	5.25	0.460126	0	1.15879	0	0	0
0322211111	9.20274	0	4	58.42	0	15.9763	2	0	78	98	0	0	9	0.199683	0	0.633649	0	0	0
0332211111	9.55068	0	4	53.34	0	14.5431	2	0	76	121	0	56.5	8.5	0.409168	0	0.906669	0	0	0
0342211111	9.2274	0	4	66.04	0	18.3824	3	0	67	123	0	65	8.25	0.258508	0	1.07273	0	0	0
0352211111	9.12603	0	4	91.44	1	31.1224	4	1	100	135	1	58.5	10	0.365716	0	0.954079	0	2	0
0362211111	8.89315	0	4	60.96	0	18.6557	3	0	52	67	0	1	11	0.196468	0	0.933449	0	0	0
0372211111	9.11781	0	4	91.44	1	28.5375	4	1	78	134	1	62	8	0.179748	0	0.881449	0	2	0
0382211111	10.2986	0	4	76.2	0	22.8129	4	1	79	115	0	0	11	0.184648	0	0.848249	0	0	0
0392211111	8.98356	0	4	68.58	0	19.4637	3	0	87	136	1	74	9	0.200969	0	1.44723	0	1	0
0402211111	9.60548	0	4	81.28	1	25	4	1	98	157	1	69.5	9	0.186271	0	1.08616	0	2	0
0412211111	8.85205	0	4	73.66	0	23.9474	4	1	78	114	0	0	9	0.561976	0	0.839759	0	0	0
0422211111	11.2219	0	4	88.9	1	33.9719	4	1	66	132	1	46	9	0.189333	0	0.829439	0	2	0
0432211111	9.25205	0	4	55.88	0	15.6791	2	0	57	96	0	0	10	0.21524	0	1.14311	0	0	0
0442211111	9.6	0	4	55.88	0	15.9722	2	0	54	85	0	29	5	0.184648	0	0.697269	0	0	0
0452211111	9.6274	0	4	68.58	0	21.1628	4	1	89	106	1	7	5	0.203541	0	2.00263	0	1	0
0462211111	8.72329	0	4	83.82	1	29.3413	4	1	73	140	1	0	7	0.215055	0	0.794689	0	2	0
0472211111	9.36986	0	4	63.5	0	18.115	2	0	75	104	0	51	11.5	0.183178	0	1.29071	0	0	0
0482211111	9.56438	0	4	63.5	0	20.0043	3	0	91	114	1	0	7.5	0.183056	0	1.24624	0	1	0
0492211111	8.91781	0	4	55.88	0	15.7093	2	0	64	97	0	22	5	0.19411	0	1.89833	0	0	0
0502211111	9.28493	0	4	66.04	0	19.5609	3	0	54	100	0	0	12	0.187281	0	0.887769	0	0	0
0012311111	9.84932	0	4	53.34	0	13.8806	2	0	67	120	0	0	8	0.195713	0	1.70628	0	0	0
0022311111	9.7863	0	4	58.42	0	16.3161	2	0	78	121	0	12	10.5	0.174216	0	1.05509	0	0	0
0032311111	10.326	0	4	66.04	0	18.0903	2	0	74	98	0	56	9	0.170756	0	1.1207	0	0	0
0042311111	10.0164	0	4	71.12	0	25	4	1	92	111	1	38.5	9	0.180831	0	0.698515	0	1	0
0052311111	9.70685	0	4	68.58	0	19.025	3	0	81	102	0	16	8	0.186465	0	0.701205	0	0	0
0062311111	10.4603	0	4	68.58	0	20.9184	3	0	96	122	1	76	9.25	0.193508	0	1.0641	0	1	0
0072311111	11.1233	0	4	60.96	0	18.1077	2	0	73	95	0	61.5	8	0.248414	0	0.729285	0	0	0
0082311111	10.3425	0	4	76.2	0	25.7885	4	1	87	143	1	0	9	0.185454	0	0.820545	0	1	0
0092311111	10.5151	0	4	66.04	0	17.1598	2	0	94	135	1	0	9	0.179697	0	1.35921	0	1	0
0102311111	10.0384	0	4	81.28	1	28.8523	4	1	74	117	0	40.5	9	0.225753	0	0.734225	0	1	0
0112311111	10.126	0	4	58.42	0	16.8032	2	0	87	120	1	86.5	6.5	0.180923	0	0.680315	0	1	0
0132311111	10.4685	0	4	81.28	1	24.3232	4	1	69	103	0	36.5	8	0.20983	0	1.09027	0	1	0
0142311111	10.1178	0	4	63.5	0	19.7531	3	0	69	97	0	48.5	8	0.181474	0	0.682305	0	0	0
0152311111	10.0658	0	4	78.74	1	24.7967	4	1	88	138	1	0	8	0.251875	0	0.686985	0	2	0
0162311111	10.411	0	4	55.88	0	12.6263	1	0	63	96	0	0	8.5	0.411139	0	2.21398	0	0	0
0172311111	10.3945	0	4	93.98	1	29.8303	4	1	91	130	1	18.5	9	0.187659	0	0.727115	0	2	0
0182311111	10.6658	0	4	63.5	0	16.8887	2	0	69	106	0	0	10	0.368389	0	3.85628	0	0	0
0192311111	10.2	0	4	71.12	0	22.4966	4	1	80	101	0	35	11	1.35675	1	1.29274	0	1	0
0212311111	10.1205	0	4	76.2	0	22.449	4	1	69	131	1	2	9	0.187874	0	0.978725	0	1	0
0222311111	10.3397	0	4	73.66	0	24.8742	4	1	83	107	0	0	9	0.183678	0	1.11705	0	0	0
0232311111	10.6932	0	4	73.66	0	22.3773	4	1	87	135	1	95.5	10	0.332107	0	0.970835	0	1	0
0242311111	10.6603	0	4	68.58	0	23.6407	4	1	87	104	1	0	8.5	0.177983	0	0.875935	0	1	0
0252311111	9.76712	0	4	60.96	0	19.0718	3	0	83	133	1	66	5	0.504541	0	0.836065	0	1	0
0262311111	10.4082	0	4	63.5	0	17.5822	2	0	68	112	0	0	9	0.200092	0	0.820805	0	0	0
0272311111	10.0247	0	4	71.12	0	21.5291	4	1	54	95	0	60	8	0.277201	0	0.843345	0	0	0
0282311111	10.1041	0	4	66.04	0	16.5988	2	0	69	118	0	21.5	5	0.371317	0	2.76843	0	0	0
0292311111	9.76164	0	4	73.66	0	21.2204	4	1	61	103	0	60	10	0.170944	0	0.666369	0	0	0
0302311111	10.9753	0	4	50.8	0	14.5416	2	0	79	96	0	55	8	0.148237	0	0.569839	1	1	0
0312311111	10.5836	0	4	60.96	0	17.5974	2	0	83	113	0	0	9	0.222476	0	0.993869	0	0	0
0322311111	10.5836	0	4	55.88	0	15.753	2	0	51	90	0	0	9	0.229546	0	0.769109	0	0	0
0332311111	10.0877	0	4	81.28	1	23.8728	4	1	84	117	0	0	7	0.160338	0	0.827239	0	1	0
0342311111	10.4795	0	4	53.34	0	15.6241	2	0	56	88	0	28.5	8	0.168723	0	1.22764	0	0	0
0352311111	10.663	0	4	53.34	0	16.2197	2	0	76	123	0	0	9	0.193016	0	0.797089	0	0	0
0362311111	11.0959	0	4	76.2	0	20.9275	3	0	75	114	0	22	9	0.164009	0	0.689059	0	0	0
0372311111	10.4055	0	4	66.04	0	17.3579	2	0	73	110	0	0	8.5	0.185583	0	3.60653	0	0	0
0382311111	10.2575	0	4	91.44	1	28.3053	4	1	76	132	1	0	7.25	0.171578	0	1.00086	0	2	0
0392311111	10.474	0	4	73.66	0	23.7812	4	1	91	118	1	38	8	0.176337	0	0.712219	0	1	0
0402311111	10.5041	0	4	78.74	0	25	4	1	70	119	0	0	7.5	0.160746	0	0.646159	0	0	0
0412311111	10.5808	0	4	68.58	0	21.004	3	0	70	105	0	0	9	0.173436	0	1.18319	0	0	0
0422311111	8.84384	0	4	58.42	0	16.64	2	0	69	95	0	55.5	8	0.222884	0	0.710979	0	0	0
0432311111	8.87945	0	4	71.12	0	21.8445	4	1	87	120	1	64	9.5	0.273013	0	0.987809	0	1	0
0012411111	8.72603	0	4	53.34	0	16.3769	2	0	56	94	0	33.5	8.75	0.16312	0	0.747085	0	0	0
0022411111	8.86575	0	4	53.34	0	18.2102	3	0	78	103	0	32.5	10.5	0.184195	0	0.988475	0	0	0
0032411111	8.85479	0	4	55.88	0	15.8691	2	0	77	120	0	21.5	5	0.161216	0	0.655065	0	0	0
0042411111	9.24932	0	4	63.5	0	18.115	3	0	85	100	1	9	10.5	0.159857	0	1.17189	0	1	0
0052411111	9.24932	0	4	50.8	0	15.8636	2	0	65	97	0	99.5	9.5	0.15818	0	0.946975	0	0	0
0062411111	9.55068	0	4	55.88	0	18.56	3	0	68	97	0	50	6	0.33811	0	1.05671	0	0	0
0072411111	9.24932	0	4	68.58	0	22.9101	4	1	64	111	0	0	6	0.256168	0	1.42261	0	0	0
0082411111	9.09589	0	4	60.96	0	16.6437	2	0	72	108	0	28.5	10	0.204363	0	0.983655	0	0	0
0092411111	9.21644	0	4	53.34	0	19.2296	3	0	51	84	0	19	8	0.165522	0	0.601435	0	0	0
0102411111	8.9589	0	4	48.26	0	13.8806	2	0	58	90	0	20	6	0.237314	0	0.687555	0	0	0
0112411111	8.80548	0	4	66.04	0	17.2176	2	0	87	109	1	44	10	0.157817	0	1.16132	0	1	0
0122411111	8.93151	0	4	48.26	0	16.948	2	0	60	84	0	48	10	0.2292	0	0.677915	0	0	0
0132411111	9.56986	0	4	66.04	0	21.5291	4	1	95	119	1	0	10	0.207989	0	0.975725	0	1	0
0142411111	8.8411	0	4	53.34	0	15.2026	2	0	67	89	0	64.5	12.5	0.173091	0	0.978835	0	0	0
0152411111	8.99726	0	4	66.04	0	18.8455	3	0	74	104	0	52	8	0.161805	0	0.721745	0	0	0
0162411111	8.70411	0	4	55.88	0	15.9838	2	0	56	96	0	61.5	9	0.181974	0	0.831795	0	0	0
0172411111	8.97808	0	4	58.42	0	16.1506	2	0	63	101	0	66.5	9.75	0.158996	0	0.762315	0	0	0
0182411111	9.06849	0	4	60.96	0	16.74	2	0	67	121	0	3	9	0.21302	0	1.87088	0	0	0
0192411111	8.78356	0	4	50.8	0	16.1506	2	0	100	120	1	94	7	0.187821	0	1.07925	0	1	0
0212411111	9.90959	0	4	60.96	0	16.6437	2	0	53	78	0	34.5	6	0.164343	0	0.735265	0	0	0
0222411111	9.71507	0	4	63.5	0	20.46	3	0	67	112	0	92	8.5	0.301852	0	0.773505	0	0	0
0232411111	9.95068	0	4	58.42	0	16.7075	2	0	64	115	0	0	8.75	0.17726	0	0.742105	0	0	0
0242411111	9.70959	0	4	66.04	0	20.4082	3	0	78	120	0	27	10.5	0.168377	0	0.760295	0	0	0
0252411111	9.99452	0	4	53.34	0	14.0571	2	0	73	102	0	10	8.5	0.161715	0	0.680715	0	0	0
0262411111	10.4055	0	4	68.58	0	22.4966	4	1	100	126	1	9.5	8	0.181113	0	1.21215	0	1	0
0272411111	9.84932	0	4	81.28	1	26.7804	4	1	76	125	0	85	10	0.162485	0	0.666565	0	1	0
0282411111	9.96438	0	4	68.58	0	22.6659	4	1	99	134	1	29.5	8.5	0.159449	0	0.822625	0	1	0
0292411111	9.82466	0	4	60.96	0	17.0898	2	0	76	120	0	15	9	0.18211	0	0.648225	0	0	0
0302411111	10.2438	0	4	68.58	0	19.6167	3	0	94	121	1	41.5	6	0.171912	0	0.953345	0	1	0
0312411111	11.0575	0	4	63.5	0	15.8699	2	0	86	123	1	20	8	0.172864	0	0.744755	0	1	0
0322411111	9.7726	0	4	78.74	1	27.7053	4	1	87	121	1	21	8	0.246514	0	5.43938	0	2	0
0332411111	10.5014	0	4	101.6	1	34.7065	4	1	70	135	1	41.5	9.5	0.170734	0	6.75198	0	2	0
0352411111	10.6137	0	4	71.12	0	23.1377	4	1	64	114	0	21	9	0.157862	0	0.810185	0	0	0
0362411111	10.1644	0	4	88.9	1	27.9267	4	1	69	114	0	22.5	7	0.174858	0	0.703875	0	1	0
0372411111	10.2548	0	4	66.04	0	19.5006	3	0	78	121	0	27.5	10	0.223853	0	0.727035	0	0	0
0382411111	10.1726	0	4	93.98	1	28.4444	4	1	75	114	0	26.5	8.25	0.169646	0	0.683975	0	1	0
0392411111	10.5534	0	4	76.2	0	21.8445	3	0	67	110	0	0	7	0.156185	0	0.794025	0	0	0
0402411111	10.5479	0	4	68.58	0	20.7789	3	0	56	102	0	5.5	8	0.438232	0	2.18268	0	0	0
0412411111	11.1096	0	4	63.5	0	15.1384	2	0	41	102	0	42	8	0.433066	0	2.82418	0	0	0
0422411111	10.6082	0	4	66.04	0	20.4789	3	0	67	128	0	41.5	10	0.320392	0	2.10778	0	0	0
0432411111	9.71233	0	4	58.42	0	16.4795	2	0	85	114	1	0	9	0.167153	0	0.705585	0	1	0
0442411111	10.4274	0	4	83.82	1	26.2713	4	1	89	126	1	18.5	9	0.176173	0	1.93868	0	2	0
0452411111	9.87945	0	4	58.42	0	18.923	3	0	60	101	0	0	9	0.225756	0	0.633455	0	0	0
0462411111	10.6274	0	4	68.58	0	19.6677	3	0	70	113	0	52	8	0.164298	0	1.24308	0	0	0
0472411111	10.126	0	4	86.36	1	26.7405	4	1	65	103	0	0	9	0.199287	0	0.738845	0	1	0
0482411111	10.0849	0	4	78.74	1	24.7967	4	1	74	105	0	92	9	0.185962	0	0.589005	1	2	0
0492411111	10.2603	0	4	60.96	0	15.451	2	0	58	88	0	0.5	9	0.167607	0	0.727185	0	0	0
0502411111	10.0795	0	4	91.44	1	31.6581	4	1	65	111	0	19.5	7.75	0.164207	0	0.823555	0	1	0
0512411111	10.3178	0	4	99.06	1	31.139	4	1	82	118	0	70.5	9	0.166655	0	1.00293	0	1	0
0532411111	10.1534	0	4	86.36	1	27.2932	4	1	79	97	0	64.5	8	0.159267	0	0.760295	0	1	0
0542411111	10.3397	0	4	55.88	0	14.26	2	0	59	78	0	26.5	9	0.16661	0	1.03962	0	0	0
0552411111	9.81644	0	4	53.34	0	15.7093	2	0	88	113	1	21.5	10	0.157908	0	0.857445	0	1	0
0562411111	10.1233	0	4	88.9	1	30.6826	4	1	98	145	1	62.5	9	0.175266	0	1.12977	0	2	0
0572411111	10.1973	0	4	76.2	0	20.8247	3	0	53	99	0	19	10	0.166338	0	0.613565	0	0	0
0582411111	10.3288	0	4	81.28	1	28.4664	4	1	69	125	0	33	8	1.84497	1	0.708535	0	2	0
0592411111	10.2795	0	4	66.04	0	19.4921	3	0	71	96	0	0	8	0.1748	0	0.706669	0	0	0
0012811111	9.67123	1	4	73.66	0	22.0542	3	0	71	104	0	14.5	9	0.167407	0	0.687065	0	0	0
0022811111	8.72055	1	4	83.82	1	25.6395	4	1	89	119	1	6	13	0.390016	0	0.739365	0	2	0
0032811111	8.74521	1	4	81.28	1	30.0463	4	1	70	99	0	52.5	11	1.07804	0	1.10461	0	1	0
0042811111	9.39178	1	4	86.36	1	33.6064	4	1	100	136	1	49	8	0.72466	0	0.691725	0	2	0
0052811111	9.26575	1	4	58.42	0	14.7028	2	0	67	123	0	13.5	9	0.169938	0	0.699135	0	0	0
0062811111	9.14795	1	4	53.34	0	14.9182	2	0	61	100	0	83.5	8	0.248464	0	0.866615	0	0	0
0072811111	9.48767	1	4	58.42	0	16.568	2	0	66	81	0	0	9.25	0.184082	0	1.08195	0	0	0
0082811111	9.54521	1	4	66.04	0	17.3611	2	0	56	100	0	88	5	0.152863	0	0.661025	0	0	0
0092811111	8.7863	1	4	63.5	0	15.9698	2	0	80	108	0	0	8	0.278962	0	0.611055	0	0	0
0102811111	9.48767	1	4	63.5	0	19.5266	3	0	70	119	0	31	7	0.278002	0	1.94832	0	0	0
0112811111	8.88767	1	4	58.42	0	14.6103	2	0	63	125	0	0	11	0.161121	0	0.693845	0	0	0
0122811111	9.21644	1	4	55.88	0	14.8148	2	0	77	98	0	39.5	10	0.732544	0	0.915525	0	0	0
0132811111	9.33151	1	4	55.88	0	16.3923	2	0	57	99	0	7.5	8.5	0.168739	0	0.679025	0	0	0
0142811111	9.25479	1	4	73.66	0	20.752	3	0	51	100	0	11.5	9	0.157098	0	0.669065	0	0	0
0152811111	9.34795	1	4	73.66	0	22.583	4	1	76	107	0	7	12	0.189516	0	0.872545	0	0	0
0162811111	9.64932	1	4	63.5	0	19.8373	3	0	100	125	1	36.5	9	0.19455	0	0.757995	0	1	0
0172811111	8.86301	1	4	71.12	0	18.5828	3	0	91	113	1	74	10	0.190714	0	0.749105	0	1	0
0182811111	9.6274	1	4	55.88	0	17.7515	2	0	74	98	0	0	9	0.233947	0	0.703365	0	0	0
0192811111	9.09041	1	4	71.12	0	20.917	3	0	66	108	0	0	8	0.200757	0	0.661025	0	0	0
0202811111	8.93973	1	4	55.88	0	16.2591	2	0	57	78	0	45.5	8.5	0.330856	0	1.07772	0	0	0
0212811111	9.2	1	4	68.58	0	23.68	4	1	70	112	0	0	9	0.195802	0	0.687485	0	0	0
0222811111	9.69589	1	4	73.66	0	20.917	3	0	73	111	0	0	11	0.478372	0	0.875295	0	0	0
0232811111	9.63836	1	4	58.42	0	17.0494	2	0	73	110	0	0	9.25	1.15436	1	1.25472	0	1	0
0242811111	9.49589	1	4	55.88	0	17.7515	2	0	80	120	0	0	11	0.15891	0	0.714165	0	0	0
0252811111	9.37808	1	4	76.2	1	21.7198	3	0	65	97	0	52.5	8	0.247479	0	0.808815	0	1	0
0262811111	8.88493	1	4	73.66	1	21.8445	4	1	68	123	0	0	6	0.161893	0	0.666735	0	1	0
0272811111	9.27945	1	4	53.34	0	14.348	2	0	59	93	0	0	11	0.17625	0	0.990265	0	0	0
0282811111	9.88219	1	4	66.04	0	17.301	2	0	78	134	1	24.5	10	0.168898	0	1.34979	0	1	0
0292811111	9.29589	1	4	60.96	0	18.6478	3	0	63	98	0	0	6	1.1702	1	0.768585	0	1	0
0302811111	9.00822	1	4	58.42	0	19.5109	3	0	78	104	0	25	7	0.363832	0	2.01272	0	0	0
0312811111	9.16986	1	4	58.42	0	18.2628	2	0	81	122	0	39	8	0.658438	0	0.834435	0	0	0
0322811111	9.24384	1	4	71.12	0	22.5793	4	1	100	158	1	24.5	7	0.713176	0	1.09402	0	1	0
0332811111	8.76712	1	4	53.34	0	16.2591	2	0	64	87	0	28.5	7	0.16746	0	0.966975	0	0	0
0342811111	8.86849	1	4	88.9	1	27.7053	4	1	74	133	1	4.5	8	0.155313	0	0.726025	0	2	0
0352811111	9.3726	1	4	81.28	1	26.0226	4	1	77	130	1	0	10	0.163198	0	0.731525	0	2	0
0362811111	9.24384	1	4	71.12	0	22.006	4	1	71	108	0	0.5	10	0.178062	0	0.897525	0	0	0
0372811111	8.87945	1	4	71.12	0	20.9184	3	0	69	117	0	20.5	8.5	0.274036	0	0.836975	0	0	0
0382811111	8.96164	1	4	53.34	0	14.6484	2	0	79	112	0	0	10	0.47179	0	0.645565	0	0	0
0392811111	9.87671	1	4	78.74	1	27.8488	4	1	78	137	1	22	11.5	0.49891	0	8.70282	0	2	0
0402811111	10.5808	1	4	60.96	0	19.3878	2	0	79	142	1	0	6.25	0.174679	0	1.05866	0	1	0
0412811111	9.87945	1	4	66.04	0	18.8455	2	0	74	115	0	38	10.5	0.418594	0	5.59412	0	0	0
0422811111	9.9726	1	4	60.96	0	17.8417	2	0	94	110	1	65	9	0.162666	0	0.998095	0	1	0
0432811111	10.3616	1	4	88.9	1	29.2601	4	1	85	116	1	33	10	0.171722	0	1.52852	0	2	0
0442811111	10.4521	1	4	63.5	0	19.1746	2	0	78	129	0	49	10	0.648316	0	1.44722	0	0	0
0452811111	9.9726	1	4	58.42	0	17.0068	2	0	59	93	0	11	9	0.159469	0	1.16368	0	0	0
0462811111	9.76164	1	4	60.96	0	16.5623	2	0	71	99	0	85.5	9	0.172681	0	0.691725	0	0	0
0472811111	9.90959	1	4	73.66	0	17.3611	2	0	65	94	0	0	7	0.469444	0	1.26679	0	0	0
0482811111	10.5671	1	4	60.96	0	16.4795	2	0	54	89	0	107	8.75	0.165329	0	1.22614	0	0	0
0012911111	10.6466	1	4	78.74	1	23.1481	3	0	73	118	0	0	8	0.157581	0	1.12209	0	1	0
0022911111	10.474	1	4	81.28	1	28.4664	4	1	75	118	0	90.5	7	0.15481	0	0.910992	0	1	0
0032911111	10.1425	1	4	60.96	0	18.6469	2	0	74	104	0	27.5	9	0.175907	0	0.970282	0	0	0
0052911111	10.6795	1	4	114.3	1	42.0606	4	1	100	134	1	66.5	10.5	0.402643	0	1.07064	0	2	0
0062911111	10.274	1	4	73.66	0	22.1836	3	0	81	97	0	8.5	9.5	0.153292	0	1.39035	0	0	0
0072911111	10.126	1	4	76.2	0	23.9257	4	1	75	97	0	5.5	7	0.159152	0	1.0465	0	0	0
0082911111	10.3534	1	4	63.5	0	17.8213	2	0	76	101	0	5.5	9.5	0.157181	0	0.798142	0	0	0
0092911111	10.5671	1	4	76.2	0	22.0492	3	0	94	108	1	63	11	0.179077	0	1.46026	0	1	0
0102911111	10.3644	1	4	86.36	1	25.7885	4	1	78	126	0	51	9.5	0.168102	0	1.27962	0	1	0
0112911111	11.2027	1	4	63.5	0	19.7531	2	0	61	89	0	43.5	8.75	0.388207	0	0.920312	0	0	0
0122911111	10.3205	1	4	68.58	0	19.2296	2	0	80	105	0	0	7	0.247693	0	1.35351	0	0	0
0132911111	11.4356	1	4	66.04	0	19.1806	2	0	74	102	0	20.5	9	0.402805	0	0.870132	0	0	0
0142911111	9.81644	1	4	55.88	0	15.1506	2	0	64	103	0	0	11	0.183179	0	0.960752	0	0	0
0152911111	9.91233	1	4	73.66	0	22.9592	4	1	88	118	1	82	10	0.16749	0	0.851072	0	1	0
0162911111	10.6466	1	4	66.04	0	18.3256	2	0	85	111	1	60.5	5.5	0.227424	0	2.34586	0	1	0
0172911111	10.3068	1	4	73.66	0	22.006	3	0	57	96	0	27.5	9	0.156195	0	0.767862	0	0	0
0182911111	9.8137	1	4	58.42	0	16.2197	2	0	100	147	1	47.5	5	0.189838	0	0.783742	0	1	0
0192911111	9.92329	1	4	60.96	0	16.8032	2	0	60	103	0	0	9	0.158273	0	0.679992	0	0	0
0202911111	10.2904	1	4	60.96	0	19.8305	3	0	64	100	0	17	12	0.215064	0	1.08842	0	0	0
0212911111	10.0274	1	4	81.28	1	23.9757	4	1	80	115	0	25.5	11	0.23062	0	4.93516	0	1	0
0222911111	10.1753	1	4	71.12	0	20.8505	3	0	55	96	0	0	8	0.486391	0	0.867802	0	0	0
0232911111	9.72603	1	4	58.42	0	15.0231	2	0	76	90	0	43.5	6	0.166024	0	0.846202	0	0	0
0242911111	10.274	1	4	53.34	0	16.225	2	0	58	94	0	90	11	0.15822	0	0.753042	0	0	0
0252911111	10.1534	1	4	66.04	0	17.3579	2	0	57	99	0	62.5	12	0.608479	0	0.794655	0	0	0
0262911111	10.3288	1	4	73.66	0	20.0043	3	0	48	74	0	51	6	0.158412	0	1.30005	0	0	0
0272911111	10.126	1	4	68.58	0	17.8417	2	0	64	114	0	18	10	0.389839	0	0.746825	0	0	0
0282911111	10.526	1	4	68.58	0	14.7444	2	0	69	97	0	35.5	9	0.294721	0	1.23675	0	0	0
0292911111	10.6904	1	4	91.44	1	26.635	4	1	70	117	0	0	7	0.212139	0	0.707295	0	1	0
0302911111	10.126	1	4	78.74	1	24.653	4	1	74	117	0	15	10.5	0.146534	0	0.857955	0	1	0
0312911111	9.73973	1	4	68.58	0	21.809	3	0	65	107	0	2.5	9.5	0.150772	0	0.903355	0	0	0
0322911111	9.84384	1	4	76.2	1	20.1726	3	0	87	123	1	0	10.75	0.150442	0	1.03339	0	2	0
0332911111	9.90685	1	4	53.34	0	14.5978	2	0	59	91	0	29	6	0.151635	0	1.27756	0	0	0
0342911111	9.74795	1	4	60.96	0	16.3923	2	0	63	95	0	22.5	10	0.189424	0	1.13478	0	0	0
0352911111	9.93151	1	4	68.58	0	20.545	3	0	82	115	0	24.5	9	0.157498	0	0.935005	0	0	0
0362911111	10.2932	1	4	78.74	1	21.9479	3	0	70	103	0	0	10.5	0.152752	0	0.751115	0	1	0
0382911111	9.91781	1	4	60.96	0	16.4609	2	0	51	99	0	17.5	9	0.161	0	0.766445	0	0	0
0392911111	10.0877	1	4	71.12	0	18.8455	2	0	75	111	0	0	10	0.236578	0	0.724765	0	0	0
0402911111	10.3808	1	4	68.58	0	18.6557	2	0	64	107	0	24.5	10	0.182293	0	3.67092	0	0	0
0412911111	9.87671	1	4	58.42	0	13.2275	1	0	58	75	0	9.5	8	0.322891	0	0.828025	0	0	0
0422911111	9.71507	1	4	63.5	0	16.568	2	0	47	78	0	1	7	0.178156	0	0.843345	0	0	0
0432911111	10.6055	1	4	86.36	1	24.6797	4	1	79	107	0	19.5	6	0.164706	0	1.05487	0	1	0
0442911111	10.6466	1	4	58.42	0	16.6468	2	0	89	125	1	0	6	0.147093	0	0.765295	0	1	0
0452911111	10.0959	1	4	71.12	0	22.5215	3	0	76	121	0	32	7	0.189957	0	0.938435	0	0	0
0462911111	10.2658	1	4	78.74	1	23.9796	4	1	75	121	0	50.5	9.25	0.200617	0	6.40582	0	1	0
0472911111	10.3479	1	4	76.2	0	22.2556	3	0	75	113	0	42	6.5	0.386899	0	0.662615	0	0	0
0482911111	10.6493	1	4	55.88	0	15.2279	2	0	66	116	0	3.5	6.5	0.155569	0	0.761285	0	0	0
0492911111	10.6356	1	4	73.66	0	19.5609	3	0	51	99	0	46	7	0.351547	0	2.62332	0	0	0
0502911111	9.72877	1	4	63.5	0	17.301	2	0	77	114	0	54	8.5	0.193866	0	1.01134	0	0	0
0512911111	10.1342	1	4	88.9	1	28.7641	4	1	81	102	0	13.5	7	0.150747	0	0.796235	0	1	0
0522911111	10.0274	1	4	60.96	0	19.1806	3	0	87	124	1	60	8	0.186252	0	0.966225	0	1	0
0532911111	10.6986	1	4	60.96	0	16.8259	2	0	61	97	0	54.5	7	0.157777	0	0.766295	0	0	0
0542911111	10.5836	1	4	63.5	0	20.0043	3	0	58	85	0	46	9	0.149986	0	0.705865	0	0	0
0552911111	9.98082	1	4	66.04	0	17.8417	2	0	72	110	0	2.5	9	0.225361	0	0.685095	0	0	0
0013011111	9.55616	1	4	76.2	1	26.8861	4	1	74	109	0	54.5	9	0.169702	0	0.788722	0	1	0
0033011111	9.36986	1	4	71.12	0	23.9355	4	1	59	94	0	0	8.5	0.170438	0	0.735302	0	0	0
0043011111	9.32603	1	4	55.88	0	15.2637	2	0	80	106	0	79.5	8.5	0.218785	0	1.0137	0	0	0
0053011111	9.30137	1	4	81.28	1	23.3056	4	1	98	123	1	40	8	0.254008	0	0.752492	0	2	0
0063011111	9.49589	1	4	66.04	0	17.0494	2	0	62	102	0	13.5	9	0.148536	0	0.739452	0	0	0
0083011111	8.82466	1	4	60.96	0	17.1598	2	0	69	96	0	29.5	10	0.257842	0	5.68396	0	0	0
0093011111	9.16712	1	4	66.04	0	19.2296	3	0	64	105	0	0	11	0.150997	0	0.757502	0	0	0
0103011111	9.28219	1	4	63.5	0	16.1506	2	0	76	105	0	40.5	8	0.22117	0	0.904722	0	0	0
0113011111	9.16438	1	4	60.96	0	17.4815	2	0	62	94	0	14	11	0.169169	0	0.998232	0	0	0
0123011111	9.66575	1	4	71.12	0	21.7198	3	0	79	126	0	105	9	0.15351	0	0.788722	0	0	0
0133011111	9.53425	1	4	83.82	1	25.7885	4	1	76	124	0	41	9	0.222262	0	1.06425	0	1	0
0143011111	9.32603	1	4	83.82	1	25.7888	4	1	76	118	0	0	9	0.155871	0	0.904292	0	1	0
0153011111	9.20274	1	4	50.8	0	14.781	2	0	56	96	0	30.5	11	0.155871	0	2.81656	0	0	0
0163011111	8.99452	1	4	76.2	1	23.1782	4	1	89	119	1	59.5	8	0.148942	0	3.64336	0	2	0
0173011111	9.71507	1	4	60.96	0	16.74	2	0	43	67	0	62.5	8	0.149018	0	1.21176	0	0	0
0183011111	8.89589	1	4	66.04	0	17.0096	2	0	68	110	0	15	6	0.21952	0	1.53886	0	0	0
0193011111	9.43288	1	4	68.58	0	21.809	3	0	57	87	0	2	10	0.149881	0	0.884102	0	0	0
0213011111	9.19726	1	4	53.34	0	15.2778	2	0	57	116	0	22.5	9	0.157774	0	1.00181	0	0	0
0223011111	8.79726	1	4	66.04	0	17.1598	2	0	68	106	0	0	8.5	0.145161	0	0.916462	0	0	0
0233011111	9.32055	1	4	55.88	0	16.2591	2	0	75	90	0	81	6	0.171757	0	1.35311	0	0	0
0253011111	9.13151	1	4	66.04	0	20.48	3	0	100	126	1	0	9.25	0.173889	0	0.992512	0	1	0
0263011111	9.45479	1	4	71.12	0	24.4741	4	1	87	129	1	0	9	0.154881	0	0.825952	0	1	0
0273011111	8.99726	1	4	73.66	1	24.5043	4	1	87	123	1	37	11.5	0.153612	0	1.22895	0	2	0
0283011111	9.55068	1	4	66.04	0	18.3655	2	0	64	97	0	62.5	9	0.204268	0	0.726562	0	0	0
0293011111	9.22192	1	4	66.04	0	17.4268	2	0	69	88	0	80	6	0.237971	0	1.49676	0	0	0
0303011111	8.93973	1	4	55.88	0	15.3846	2	0	57	116	0	30	8	0.151226	0	0.816072	0	0	0
0313011111	9.59178	1	4	55.88	0	14.9219	2	0	91	136	1	7	10	0.153383	0	0.797022	0	1	0
0323011111	8.72603	1	4	88.9	1	32.3731	4	1	78	130	1	76.5	8	0.154348	0	0.712672	0	2	0
0333011111	8.80822	1	4	63.5	0	16.8259	2	0	69	106	0	73	9.5	0.148104	0	5.23786	0	0	0
0343011111	10.2932	1	4	68.58	0	17.8536	2	0	79	119	0	72.5	8	0.580738	0	0.895412	0	0	0
0353011111	8.89315	1	4	55.88	0	15.747	2	0	67	96	0	21.5	10	0.152724	0	0.728002	0	0	0
0363011111	9.06301	1	4	76.2	1	20.917	3	0	66	105	0	67.5	9.5	0.148561	0	0.825952	0	1	0
0373011111	9.27123	1	4	55.88	0	17.7515	2	0	58	85	0	0	10.5	0.151302	0	1.92526	0	0	0
0383011111	8.96164	1	4	68.58	0	17.0096	2	0	68	86	0	30	11	0.159271	0	1.17324	0	0	0
0393011111	9.16438	1	4	55.88	0	12.62	1	0	60	88	0	0	6.5	0.151785	0	1.3501	0	0	0
0403011111	9.56986	1	4	81.28	1	19.7531	3	0	64	99	0	45.5	8	0.159043	0	1.36714	0	1	0
0020112111	9.96986	1	4	60.96	0	16.5166	2	0	75	94	0	0	8	0.150741	0	0.726928	0	0	0
0030112111	10.074	1	4	66.04	0	18.115	2	0	91	120	1	60.5	11	0.287305	0	0.750418	0	1	0
0060112111	10.3589	1	4	63.5	0	18.048	2	0	73	115	0	27.5	7	0.183733	0	0.709598	0	0	0
0070112111	10.2877	1	4	73.66	0	23.9355	4	1	87	123	1	97.5	8	0.15333	0	0.902508	0	1	0
0080112111	9.89041	1	4	66.04	0	18.8776	2	0	64	108	0	12.5	10	0.164826	0	1.67801	0	0	0
0090112111	10.6247	1	4	78.74	1	27.0416	4	1	65	105	0	3	7.5	0.161301	0	0.748665	0	1	0
0100112111	10.0274	1	4	58.42	0	13.5808	2	0	67	102	0	24.5	8	0.202476	0	0.792355	0	0	0
0110112111	10.4932	1	4	71.12	0	19.6311	3	0	64	98	0	26.5	9	0.333661	0	1.0578	0	0	0
0140112111	9.75068	1	4	83.82	1	28.3053	4	1	61	142	1	2.5	10	0.207277	0	6.28038	0	2	0
0150112111	10.7123	1	4	78.74	1	25.3331	4	1	76	108	0	28	8.5	0.156646	0	0.885615	0	1	0
0180112111	10.3096	1	4	68.58	0	21.6287	3	0	84	107	0	0	8.5	0.15616	0	0.786625	0	0	0
0190112111	10.1068	1	4	63.5	0	16.5166	2	0	75	101	0	0	10.5	0.163823	0	1.14146	0	0	0
0210112111	10.3068	1	4	68.58	0	20.9778	3	0	71	100	0	11	7	0.170128	0	1.51308	0	0	0
0220112111	10.2466	1	4	83.82	1	24.653	4	1	100	125	1	39	9	0.370081	0	1.0439	0	2	0
0230112111	10.1315	1	4	66.04	0	14.0838	2	0	59	90	0	2.5	8	0.163872	0	1.02672	0	0	0
0240112111	10.3863	1	4	73.66	0	25.361	4	1	75	111	0	58	7.25	0.355387	0	0.741645	0	0	0
0250112111	10.5973	1	4	68.58	0	20.917	3	0	63	103	0	37	8	0.242292	0	0.920135	0	0	0
0290112111	10.1041	1	4	68.58	0	19.7134	3	0	74	114	0	0	11	0.15747	0	0.641945	0	0	0
0310112111	10.326	1	4	60.96	0	18.0737	2	0	94	113	1	30	10.75	0.616351	0	0.903655	0	1	0
0320112111	9.79452	1	4	55.88	0	15.8691	2	0	63	92	0	0	6	0.158052	0	0.723595	0	0	0
0330112111	10.4438	1	4	93.98	1	28.7641	4	1	87	132	1	82	9	0.174201	0	1.02256	0	2	0
0340112111	9.92877	1	4	86.36	1	31.8988	4	1	78	113	0	27.5	8	0.155385	0	1.21194	0	1	0
0350112111	10.7151	1	4	73.66	0	23.3056	3	0	85	104	1	6.5	9.5	0.207664	0	0.939475	0	1	0
0010412111	8.83562	0	4	60.96	0	18.3603	3	0	60	101	0	36.5	8	0.165229	0	0.846165	0	0	0
0020412111	9.93151	0	4	78.74	1	25.4291	4	1	98	125	1	95.5	8.5	0.554224	0	0.827255	0	2	0
0030412111	9.01644	0	4	58.42	0	16.1506	2	0	69	103	0	25	7	0.167993	0	1.65842	0	0	0
0050412111	9.57534	0	4	78.74	1	24.5603	4	1	77	136	1	18.5	12	0.664558	0	0.803335	0	2	0
0060412111	8.86575	0	4	58.42	0	16.5166	2	0	90	130	1	12	10	0.206355	0	1.07981	0	1	0
0070412111	8.9726	0	4	63.5	0	16.6437	2	0	61	99	0	52.5	11	0.16164	0	1.19713	0	0	0
0080412111	8.81644	0	4	55.88	0	18.0642	3	0	82	99	0	58	10	0.55054	0	0.877685	0	0	0
0090412111	8.9589	0	4	68.58	0	18.6107	3	0	61	104	0	66.5	10	0.679882	0	1.20659	0	0	0
0110412111	9.41918	0	4	66.04	0	18.3783	3	0	77	107	0	17	7	0.15907	0	1.30285	0	0	0
0120412111	9.27671	0	4	55.88	0	15.7093	2	0	63	89	0	0	9	1.47972	1	1.08525	0	1	0
0130412111	9.55068	0	4	53.34	0	14.1091	2	0	78	99	0	0	8	0.155626	0	0.875825	0	0	0
0140412111	9.25205	0	4	55.88	0	18.2666	3	0	68	102	0	0	10	0.176383	0	1.82152	0	0	0
0150412111	9.59452	0	4	68.58	0	23.6295	4	1	84	120	0	0	7	2.0199	1	0.847745	0	1	0
0160412111	9.39178	0	4	76.2	1	22.7076	4	1	100	134	1	35	8	0.237199	0	1.45702	0	2	0
0170412111	9.25205	0	4	66.04	0	20.545	3	0	80	100	0	46	10	0.156257	0	1.10789	0	0	0
0190412111	10.6767	0	4	53.34	0	16.74	2	0	46	62	0	4.5	11	0.730174	0	0.826255	0	0	0
0200412111	9.00274	0	4	60.96	0	16.3769	2	0	98	124	1	41.5	7	0.166732	0	1.35585	0	1	0
0210412111	9.49315	0	4	83.82	1	25.1496	4	1	71	94	0	55	11	0.58444	0	1.31746	0	1	0
0220412111	9.5726	0	4	60.96	0	18.56	3	0	67	98	0	0	13	0.158876	0	0.786005	0	0	0
0230412111	8.90685	0	4	83.82	1	24.864	4	1	78	129	0	32.5	9	0.16261	0	0.864505	0	1	0
0240412111	9.10685	0	4	58.42	0	18.2666	3	0	84	105	0	10	10	1.1025	0	1.66242	0	0	0
0250412111	8.7863	0	4	86.36	1	29.3036	4	1	96	119	1	120	7.75	0.29452	0	1.05661	0	2	0
0260412111	9.09589	0	4	60.96	0	17.4684	2	0	68	100	0	0	8	0.167945	0	1.40097	0	0	0
0280412111	9.46849	0	4	50.8	0	14.2857	2	0	67	106	0	0	9.5	0.182445	0	2.03642	0	0	0
0300412111	9.13699	0	4	93.98	1	31.5719	4	1	78	127	0	28.5	13	0.15422	0	0.834995	0	1	0
0310412111	9.29863	0	4	66.04	0	24.9723	2	0	61	113	0	42.5	9	0.799738	0	4.78622	0	0	0
0320412111	9.51507	0	4	55.88	0	14.5679	2	0	98	123	1	0	9	0.233658	0	1.16848	0	1	0
0340412111	10.0247	0	4	60.96	0	16.0698	2	0	55	81	0	24	7	1.33692	1	6.31982	0	1	0
0350412111	10.5589	0	4	71.12	0	22.1836	4	1	100	151	1	69.5	8	0.158052	0	1.17851	0	1	0
0360412111	10.5918	0	4	68.58	0	18.115	2	0	100	145	1	3.5	10	0.248062	0	3.12082	0	1	0
0370412111	10.0712	0	4	55.88	0	15.5937	2	0	100	121	1	35	8.75	0.201069	0	1.51252	0	1	0
0380412111	9.76438	0	4	58.42	0	13.6095	1	0	75	95	0	32	6	0.193454	0	0.689025	0	0	0
0390412111	10.2849	0	4	63.5	0	16.7604	2	0	100	135	1	0	6	0.4162	0	1.28824	0	1	0
0400412111	9.84932	0	4	60.96	0	16.7604	2	0	76	122	0	27	7	0.158003	0	1.19584	0	0	0
0410412111	10.6712	0	4	58.42	0	14.2857	2	0	78	108	0	19.5	11	0.153056	0	0.897165	0	0	0
0420412111	10.6575	0	4	88.9	1	30.8084	4	1	83	147	1	40	10	0.16615	0	1.19112	0	2	0
0430412111	9.97534	0	4	63.5	0	19.7531	3	0	87	125	1	16.5	5	0.190981	0	1.35041	0	1	0
0440412111	9.89315	0	4	58.42	0	15.9122	2	0	71	124	0	4	7	0.176626	0	1.19126	0	0	0
0450412111	10.0795	0	4	58.42	0	14.878	2	0	68	101	0	41	10.5	0.319498	0	1.51762	0	0	0
0460412111	9.78356	0	4	53.34	0	15.6241	2	0	86	100	1	0	6	0.179487	0	1.31044	0	1	0
0470412111	10.4027	0	4	63.5	0	18.3785	2	0	85	105	1	59.5	12	0.188071	0	1.95912	0	1	0
0480412111	10.3753	0	4	58.42	0	16.225	2	0	74	103	0	13.5	11	0.179972	0	0.955185	0	0	0
0490412111	10.6767	0	4	76.2	0	31.1224	4	1	90	135	1	41	8.75	0.231718	0	1.1788	0	1	0
0500412111	10.4329	0	4	66.04	0	22.449	4	1	69	116	0	0	11	0.998038	0	2.15692	0	0	0
0510412111	10.5918	0	4	73.66	0	21.1109	3	0	100	137	1	50	8.5	0.498646	0	1.02008	0	1	0
0520412111	11.5068	0	4	66.04	0	21.2874	3	0	96	117	1	0	6.5	2.02236	1	2.23582	0	2	0
0530412111	11.3342	0	4	76.2	0	25.4767	4	1	97	119	1	82	9	0.152038	0	1.35284	0	1	0
0540412111	9.87397	0	4	71.12	0	22.83	4	1	79	137	1	17.5	8	0.229439	0	1.35084	0	1	0
0550412111	10.6219	0	4	66.04	0	17.8213	2	0	71	106	0	61	9	0.236229	0	1.79822	0	0	0
0570412111	10	0	4	60.96	0	15.6241	2	0	71	98	0	20.5	11.5	0.511888	0	1.24569	0	0	0
0580412111	10.1836	0	4	73.66	0	22.0492	4	1	67	109	0	33	10	0.197237	0	1.095	0	0	0
0590412111	10.0493	0	4	60.96	0	16	2	0	60	91	0	29	10	0.252574	0	1.15645	0	0	0
0600412111	10.4575	0	4	55.88	0	19.221	3	0	69	118	0	17.5	8.5	0.771832	0	0.821815	0	0	0
0610412111	10.3699	0	4	58.42	0	16.2197	2	0	100	134	1	2	5.5	0.415714	0	1.0483	0	1	0
0630412111	9.92877	0	4	60.96	0	15.5937	2	0	90	115	1	11.5	7.5	0.489466	0	5.39432	0	1	0
0640412111	10.2137	0	4	55.88	0	14.9182	2	0	67	104	0	0	9	0.122152	0	0.869735	0	0	0
0650412111	9.94795	0	4	81.28	1	30.7479	4	1	100	132	1	73.5	7	0.111724	0	1.18008	0	2	0
0660412111	9.87123	0	4	53.34	0	15.5	2	0	67	100	0	19	10	0.149818	0	0.846225	0	0	0
0010512111	9.52877	0	4	88.9	1	24.7737	4	1	96	111	1	5.5	8	0.123684	0	0.852262	0	2	0
0020512111	8.95342	0	4	71.12	0	21.1628	4	1	81	134	1	79.5	9	0.154348	0	0.688252	0	1	0
0030512111	9.24658	0	4	66.04	0	15.1384	2	0	59	103	0	56	11.5	0.117583	0	0.700682	0	0	0
0040512111	8.80548	0	4	68.58	0	18.9349	3	0	60	95	0	20	9	0.12539	0	0.865862	0	0	0
0050512111	9.12329	0	4	58.42	0	15.0231	2	0	81	106	0	0	8	0.113719	0	0.725752	0	0	0
0070512111	9.0411	0	4	58.42	0	15.6791	2	0	87	125	1	0	9	0.112657	0	0.788522	0	1	0
0080512111	8.87945	0	4	81.28	1	26.6649	4	1	72	114	0	15	8.25	0.850795	0	1.45736	0	1	0
0090512111	9.10685	0	4	71.12	0	17.8213	2	0	90	115	1	95.5	10	0.119857	0	0.807562	0	1	0
0120512111	9.05753	0	4	81.28	1	25.4109	4	1	97	120	1	11.5	8	0.186793	0	0.789102	0	2	0
0130512111	8.92055	0	4	60.96	0	18.6557	3	0	87	125	1	0	10.5	0.193275	0	0.838462	0	1	0
0140512111	9.11507	0	4	68.58	0	17.2644	2	0	67	97	0	6.5	11	0.134373	0	0.692722	0	0	0
0150512111	9.2411	0	4	60.96	0	15.3846	2	0	98	127	1	37	9	0.177241	0	1.47756	0	1	0
0160512111	9.30411	0	4	66.04	0	16	2	0	68	97	0	33	9	0.120769	0	1.21253	0	0	0
0170512111	8.95068	0	4	63.5	0	19.221	3	0	78	106	0	39.5	9	0.122737	0	1.46786	0	0	0
0180512111	9.12877	0	4	60.96	0	16.12	2	0	57	107	0	18.5	11	0.115081	0	0.736832	0	0	0
0190512111	9.4137	0	4	55.88	0	16.7075	2	0	43	81	0	0	11	0.116029	0	0.769092	0	0	0
0200512111	9.31781	0	4	101.6	1	23.6013	4	1	85	109	1	103	12.5	0.132895	0	1.12217	0	2	0
0210512111	9.33973	0	4	55.88	0	15.3635	2	0	58	96	0	17.5	9	0.203281	0	0.870132	0	0	0
0220512111	9.12877	0	4	60.96	0	14.8295	2	0	61	117	0	21.5	11	0.417169	0	1.09321	0	0	0
0230512111	9.56986	0	4	73.66	0	26.0401	4	1	96	121	1	53.5	10	1.60037	1	1.66936	0	2	0
0240512111	9.55616	0	4	76.2	0	20.8292	3	0	75	102	0	30.5	9	0.122167	0	0.828162	0	0	0
0250512111	8.83836	0	4	60.96	0	15.0231	2	0	56	85	0	7.5	12.25	0.234286	0	0.719532	0	0	0
0260512111	9.0411	0	4	71.12	0	20.7029	4	1	71	101	0	0	9	0.110419	0	0.791822	0	0	0
0270512111	9.52877	0	4	58.42	0	15.747	2	0	98	124	1	23.5	7	0.514201	0	0.943202	0	1	0
0280512111	9.6411	0	4	71.12	0	20.5442	3	0	87	120	1	22	10.5	0.130242	0	0.786192	0	1	0
0290512111	9.31781	0	4	86.36	1	23.6304	4	1	68	115	0	89.5	9.5	0.115687	0	0.793962	0	1	0
0300512111	9.64932	0	4	88.9	1	26.1556	4	1	93	132	1	37.5	8	0.199642	0	0.678732	0	2	0
0310512111	9.49863	0	4	68.58	0	21.1257	4	1	70	103	0	23.5	10	0.135927	0	0.969242	0	0	0
0320512111	9.35342	0	4	63.5	0	16.8988	2	0	70	99	0	66.5	8	0.245959	0	0.655212	0	0	0
0330512111	9.38356	0	4	58.42	0	15.451	2	0	72	112	0	0	11	0.169964	0	0.775112	0	0	0
0340512111	10.1397	0	4	83.82	1	23.4694	4	1	84	123	0	18	12	0.116671	0	1.03395	0	1	0
0350512111	9.90959	0	4	66.04	0	17.3579	2	0	71	106	0	30	8	0.177848	0	0.823502	0	0	0
0360512111	10.7123	0	4	60.96	0	14.26	2	0	78	125	0	47.5	8	0.126186	0	1.09302	0	0	0
0370512111	10.874	0	4	78.74	0	22.8336	4	1	68	118	0	0	8	0.301945	0	0.720512	0	0	0
0390512111	9.97534	0	4	71.12	0	17.5822	2	0	54	81	0	24	9.5	0.341857	0	0.689222	0	0	0
0400512111	10.5671	0	4	109.22	1	36.8889	4	1	98	133	1	62	6.5	0.121105	0	0.842932	0	2	0
0410512111	10.6849	0	4	63.5	0	14.3854	2	0	72	107	0	24.5	6	0.311077	0	1.80446	0	0	0
0420512111	10.3699	0	4	73.66	0	18.718	2	0	67	117	0	7.5	10	0.109735	0	0.705742	0	0	0
0430512111	10.5315	0	4	63.5	0	15.9838	2	0	74	101	0	70	8	0.133236	0	1.41715	0	0	0
0440512111	9.75068	0	4	60.96	0	14.1777	2	0	92	114	1	27.5	8.5	0.115993	0	8.39796	0	1	0
0450512111	10.211	0	4	93.98	1	30.8084	4	1	85	132	1	72	7.5	0.113413	0	0.617322	0	2	0
0460512111	10.3534	0	4	83.82	1	23.0681	4	1	73	106	0	15.5	8	0.628021	0	2.06676	0	1	0
0470512111	10.1014	0	4	83.82	1	26.1556	4	1	90	135	1	0	8.5	0.342877	0	6.82626	0	2	0
0480512111	10.3068	0	4	78.74	0	24.3259	4	1	96	129	1	42.5	8	0.126262	0	0.660072	0	1	0
0490512111	9.74795	0	4	66.04	0	18.6557	3	0	65	114	0	70.5	10	0.184102	0	0.734892	0	0	0
0500512111	10.6329	0	4	71.12	0	20.3619	3	0	83	111	0	34	8	0.105643	0	0.755482	0	0	0
0520512111	10.2027	0	4	71.12	0	22.7731	4	1	89	123	1	11.5	12	0.119479	0	1.19873	0	1	0
0530512111	10.6548	0	4	66.04	0	15.6791	2	0	99	133	1	57	8	0.201575	0	1.38023	0	1	0
0540512111	10.011	0	4	60.96	0	17.2644	2	0	78	126	0	48	8.5	0.134184	0	0.792212	0	0	0
0550512111	10.0932	0	4	68.58	0	17.3283	2	0	87	132	1	30	6	0.141954	0	0.890932	0	1	0
0560512111	10.3342	0	4	60.96	0	16.7604	2	0	87	128	1	8.5	5	0.145441	0	0.902972	0	1	0
0010612111	9.6137	0	4	96.52	1	31.9009	4	1	75	134	1	67.5	11	0.371248	0	1.19194	0	2	0
0020612111	10.3041	0	4	63.5	0	18.2222	2	0	68	117	0	36.5	7	0.173091	0	0.659108	0	0	0
0030612111	9.5863	0	4	58.42	0	16.8988	2	0	73	117	0	86	7	0.119002	0	0.768118	0	0	0
0050612111	9.39178	0	4	53.34	0	15.3846	2	0	88	118	1	16	8	0.12738	0	0.784448	0	1	0
0060612111	9.14795	0	4	63.5	0	18.6469	3	0	85	110	1	57.5	9.25	0.11089	0	0.691368	0	1	0
0070612111	8.90411	0	4	63.5	0	20.8277	4	1	67	98	0	13.5	8	0.119194	0	1.12626	0	0	0
0090612111	9.3726	0	4	60.96	0	18.0278	2	0	78	100	0	16.5	7	0.115972	0	0.741308	0	0	0
0100612111	9.4	0	4	66.04	0	17.4815	2	0	90	120	1	76.5	10	0.161607	0	0.931348	0	1	0
0110612111	9.58356	0	4	63.5	0	21.58	4	1	85	133	1	0	6.5	0.178853	0	0.885878	0	1	0
0120612111	9.03014	0	4	50.8	0	14.9219	2	0	87	103	1	24	10	0.10801	0	0.655998	0	1	0
0150612111	9.33699	0	4	63.5	0	18.6287	3	0	53	78	0	0	11	0.190678	0	0.984208	0	0	0
0160612111	10.2192	0	4	60.96	0	19.7134	3	0	50	98	0	0	8.5	0.11059	0	0.947288	0	0	0
0170612111	9.61644	0	4	60.96	0	19.22	3	0	63	94	0	0	9	0.11461	0	0.793968	0	0	0
0180612111	8.91781	0	4	71.12	0	27.2189	4	1	94	118	1	57.5	10	0.10915	0	0.790858	0	1	0
0200612111	9.54795	0	4	73.66	0	23.9474	4	1	88	117	1	20.5	9	0.183287	0	0.828948	0	1	0
0210612111	9.63562	0	4	55.88	0	17.0898	2	0	84	133	1	16	9.5	0.656998	0	0.956028	0	1	0
0230612111	9.51233	0	4	58.42	0	18.107	2	0	94	138	1	22.5	11	0.124083	0	1.02677	0	1	0
0240612111	9.08493	0	4	58.42	0	15.1172	2	0	78	102	0	0	8	0.459634	0	7.59336	0	0	0
0250612111	9.18356	0	4	55.88	0	17.4268	2	0	70	98	0	16.5	7	0.317428	0	1.43146	0	0	0
0260612111	9.4	0	4	58.42	0	17.3283	2	0	80	126	0	37	9	0.175043	0	0.902662	0	0	0
0270612111	9.07945	0	4	53.34	0	17.6541	2	0	70	112	0	11	9	0.28627	0	0.844592	0	0	0
0280612111	9.66301	0	4	58.42	0	16.1377	2	0	81	101	0	49	10	0.172784	0	0.955112	0	0	0
0290612111	9.04932	0	4	53.34	0	16	2	0	84	111	0	0	7	0.709882	0	0.950792	0	0	0
0320612111	9.61918	0	4	66.04	0	22.449	4	1	80	112	0	45.5	8	0.173291	0	1.69546	0	0	0
0330612111	9.61644	0	4	50.8	0	13.8213	2	0	100	113	1	0	8.5	0.269356	0	0.816752	0	1	0
0340612111	9.25479	0	4	73.66	0	28.3447	4	1	82	112	0	0	13	0.215376	0	0.703862	0	0	0
0350612111	8.89863	0	4	66.04	0	20.1183	3	0	78	113	0	61	11.5	0.170065	0	0.802722	0	0	0
0360612111	9.0137	0	4	66.04	0	20.7101	4	1	100	121	1	88	11	0.202285	0	0.806392	0	1	0
0370612111	8.87945	0	4	63.5	0	17.525	2	0	100	154	1	7	8	2.00627	1	1.09347	0	2	0
0380612111	9.45205	0	4	91.44	1	21.809	4	1	98	125	1	9.5	7	0.33679	0	0.731492	0	2	0
0390612111	9.27671	0	4	68.58	0	22.9101	4	1	80	97	0	63	8	0.184631	0	1.14031	0	0	0
0400612111	9.63562	0	4	55.88	0	14.7028	2	0	69	116	0	52	11	0.143652	0	0.921652	0	0	0
0410612111	8.93425	0	4	58.42	0	16.9095	2	0	74	95	0	48.5	11	0.185691	0	0.713362	0	0	0
0420612111	9.3726	0	4	71.12	0	24.8702	4	1	95	112	1	63	9	0.20989	0	1.2165	0	1	0
0430612111	10.2959	0	4	55.88	0	19.4921	3	0	76	98	0	19.5	7	0.916972	0	1.07102	0	0	0
0450612111	10.1808	0	4	63.5	0	20.0872	3	0	100	148	1	6.5	9	0.162874	0	0.745302	0	1	0
0460612111	11.6137	0	4	81.28	0	25.4291	4	1	89	136	1	25	11	0.21132	0	0.863372	0	1	0
0470612111	10.3479	0	4	81.28	1	25.8022	4	1	92	112	1	41	9	0.385192	0	1.28104	0	2	0
0480612111	10.0904	0	4	93.98	1	32.0291	4	1	92	141	1	33	9	0.170065	0	0.781782	0	2	0
0490612111	9.93425	0	4	76.2	0	30.4558	4	1	96	122	1	28	11	0.167115	0	0.701272	0	1	0
0500612111	11.0329	0	4	83.82	1	25.3331	4	1	82	117	0	0	8.5	0.351958	0	0.690692	0	1	0
0510612111	10.1315	0	4	53.34	0	15.1506	2	0	80	100	0	0	11	0.176702	0	0.720052	0	0	0
0520612111	10.1836	0	4	71.12	0	21.2351	3	0	83	131	1	37.5	10.5	0.172185	0	0.761712	0	1	0
0530612111	10.189	0	4	68.58	0	17.8536	2	0	100	174	1	36.5	10	0.195877	0	0.690692	0	1	0
0540612111	10.4384	0	4	55.88	0	16.5166	2	0	70	90	0	9	9	0.187304	0	1.87486	0	0	0
0550612111	9.88219	0	4	58.42	0	16.7075	2	0	90	110	1	32.5	9	0.165962	0	1.75306	0	1	0
0560612111	9.67671	0	4	66.04	0	19.6677	3	0	78	131	1	3	8	0.530944	0	1.30112	0	1	0
0570612111	9.50137	0	4	53.34	0	17.0068	2	0	80	98	0	0	12	0.24271	0	0.727392	0	0	0
0580612111	9.66027	0	4	83.82	1	29.5553	4	1	86	120	1	30.5	7	0.181542	0	0.847402	0	2	0
0010712111	10.3699	0	4	78.74	0	22.8269	4	1	84	99	0	18	10	0.172213	0	0.860508	0	0	0
0020712111	9.95068	0	4	58.42	0	17.6367	2	0	75	109	0	56.5	11	0.158062	0	0.726678	0	0	0
0030712111	9.83562	0	4	71.12	0	20.1853	3	0	100	136	1	0	7	0.342397	0	0.909508	0	1	0
0040712111	10.6055	0	4	78.74	0	20.3619	3	0	76	134	1	8.5	9	0.159168	0	0.686538	0	1	0
0050712111	10.1014	0	4	76.2	0	22.6347	4	1	56	98	0	32.5	10	0.164838	0	0.675308	0	0	0
0070712111	10.2411	0	4	68.58	0	18.115	2	0	87	136	1	33.5	11	0.229095	0	0.805038	0	1	0
0090712111	9.84384	0	4	58.42	0	16.7604	2	0	59	98	0	21.5	10	0.176454	0	0.852958	0	0	0
0100712111	10.1507	0	4	71.12	0	22.4966	4	1	78	113	0	42.5	7	0.165299	0	0.694308	0	0	0
0110712111	10.7644	0	4	73.66	0	22.449	4	1	100	124	1	62.5	9	0.16954	0	0.911878	0	1	0
0120712111	10.7644	0	4	60.96	0	17.0096	2	0	64	114	0	9	6	0.164193	0	8.73771	0	0	0
0130712111	10.4055	0	4	68.58	0	14.878	2	0	58	97	0	3	8	0.159307	0	0.664088	0	0	0
0140712111	10.6658	0	4	71.12	0	23.4429	4	1	78	124	0	0	10	0.165622	0	0.682218	0	0	0
0150712111	10.9014	0	4	88.9	1	31.9676	4	1	100	158	1	32	9	0.163363	0	0.697108	0	2	0
0160712111	10.8	0	4	91.44	1	31.1224	4	1	97	126	1	51	11	0.171291	0	0.954838	0	2	0
0170712111	9.84384	0	4	58.42	0	15.6241	2	0	63	98	0	0	8	0.168203	0	0.969948	0	0	0
0180712111	10.7644	0	4	68.58	0	22.7731	4	1	67	103	0	0	9	0.160782	0	1.1178	0	0	0
0190712111	10.6082	0	4	86.36	1	26.3146	4	1	86	126	1	93.5	8	0.160597	0	0.774598	0	2	0
0200712111	10.6027	0	4	81.28	1	24.8434	4	1	68	116	0	76.5	7	0.257533	0	0.693438	0	1	0
0220712111	10.4438	0	4	71.12	0	21.5291	3	0	100	125	1	0	9	0.163409	0	0.640988	0	1	0
0230712111	9.86575	0	4	66.04	0	18.9036	3	0	74	107	0	34.5	10.5	0.166959	0	0.766398	0	0	0
0240712111	10.4466	0	4	88.9	1	28.4529	4	1	58	127	0	75	9	0.164931	0	0.734448	0	1	0
0250712111	10.0959	0	4	91.44	1	26.5754	4	1	75	100	0	73	11	0.538435	0	0.777618	0	1	0
0260712111	10.3041	0	4	76.2	0	22.8336	4	1	95	111	1	72	8.5	0.15608	0	0.670348	0	1	0
0270712111	10.0986	0	4	66.04	0	16.7604	2	0	74	97	0	0	10	0.220567	0	6.68671	0	0	0
0280712111	10.5726	0	4	60.96	0	18.0642	2	0	76	108	0	63	9.5	0.206508	0	0.784748	0	0	0
0290712111	10.0822	0	4	63.5	0	15.6791	2	0	64	91	0	0	8	0.168756	0	0.719988	0	0	0
0300712111	10.6055	0	4	68.58	0	17.8434	2	0	100	126	1	17	7.5	0.161197	0	0.868708	0	1	0
0310712111	10.526	0	4	76.2	0	18.8079	2	0	57	87	0	60	7	0.163271	0	1.34013	0	0	0
0320712111	9.79178	0	4	63.5	0	16.1377	2	0	75	104	0	44	8	0.179035	0	1.2281	0	0	0
0330712111	10.2932	0	4	63.5	0	15.0096	2	0	53	87	0	58	9	0.173365	0	0.706828	0	0	0
0340712111	10.3068	0	4	68.58	0	20.9184	3	0	89	130	1	30.5	7	0.160505	0	0.780428	0	1	0
0350712111	10.0986	0	4	63.5	0	20.3516	3	0	97	120	1	73	5	0.533827	0	0.858778	0	1	0
0360712111	10.4932	0	4	83.82	1	25.1039	4	1	86	132	1	45.5	9	0.22195	0	4.23751	0	2	0
0370712111	10.4082	0	4	55.88	0	14.9219	2	0	97	115	1	61.5	7	0.197658	0	1.16033	0	1	0
0380712111	9.95342	0	4	83.82	1	27.0408	4	1	100	146	1	84.5	8	0.169033	0	0.910368	0	2	0
0390712111	10.2329	0	4	86.36	1	23.8083	4	1	84	113	0	23.5	6	0.17461	0	1.00384	0	1	0
0400712111	10.4521	0	4	83.82	1	26.1593	4	1	76	116	0	43	11	0.171706	0	0.712218	0	1	0
0410712111	9.75616	0	4	63.5	0	18.6557	3	0	79	105	0	23	9	0.170923	0	0.845188	0	0	0
0430712111	9.96164	0	4	66.04	0	14.6706	2	0	73	114	0	0	9	0.214856	0	1.40766	0	0	0
0440712111	10.0493	0	4	88.9	1	26.7801	4	1	69	128	0	31	6.5	0.159828	0	0.958612	0	1	0
0450712111	10.5562	0	4	63.5	0	16.5166	2	0	76	105	0	0	7.5	0.163062	0	0.767922	0	0	0
0460712111	10.6986	0	4	91.44	1	29.1545	4	1	89	133	1	28.5	10.75	0.311923	0	0.759912	0	2	0
0470712111	10.7123	0	4	119.38	1	45	4	1	89	117	1	80.5	7	0.174762	0	1.12859	0	2	0
0490712111	10.4137	0	4	78.74	0	21.3333	3	0	64	108	0	35.5	7	0.157882	0	1.28338	0	0	0
0500712111	9.8411	0	4	73.66	0	22.2342	4	1	80	141	1	0	8	0.379519	0	0.770822	0	1	0
0510712111	11.2603	0	4	109.22	1	36.3573	4	1	80	141	1	0	8	0.154675	0	1.00459	0	2	0
0520712111	10.126	0	4	66.04	0	18.3783	2	0	65	100	0	40.5	10	0.157645	0	1.37175	0	0	0
0530712111	10.6301	0	4	88.9	1	27.6787	4	1	84	102	0	64	8.5	0.22766	0	1.00211	0	1	0
0540712111	11.6685	0	4	60.96	0	19.5799	2	0	53	96	0	28.5	10	0.163114	0	1.38363	0	0	0
0550712111	10.5288	0	4	60.96	0	14.5679	2	0	66	86	0	0	9	1.06229	0	1.05651	0	0	0
0580712111	10.4274	0	4	88.9	1	26.2713	4	1	87	145	1	31	6.5	0.158566	0	1.32743	0	2	0
0590712111	8.81918	0	4	88.9	1	25.5102	4	1	85	136	1	20.5	8	0.171133	0	0.942732	0	2	0
0600712111	9.52877	0	4	86.36	1	28.1676	4	1	75	115	0	33	7	0.154753	0	1.00487	0	1	0
0010812111	8.90411	1	4	50.8	0	15.6087	2	0	78	97	0	0	10	0.164002	0	1.26242	0	0	0
0020812111	8.97534	1	4	83.82	1	33.6422	4	1	90	133	1	54	7.5	0.153565	0	0.934058	0	2	0
0030812111	9.61096	1	4	71.12	0	22.449	4	1	88	115	1	100	10.25	0.172863	0	1.20885	0	1	0
0040812111	9.58082	1	4	68.58	0	22.6659	4	1	81	101	0	66.5	9	0.152171	0	0.848868	0	0	0
0050812111	9.63288	1	4	66.04	0	24.1047	4	1	74	112	0	1	6	0.190531	0	0.845688	0	0	0
0060812111	8.86849	1	4	63.5	0	16.2155	2	0	81	96	0	0	9.25	0.155799	0	0.649338	0	0	0
0070812111	9.52055	1	4	55.88	0	14.1777	2	0	88	128	1	33.5	10	0.1548	0	1.12766	0	1	0
0080812111	9.49041	1	4	60.96	0	14.2012	2	0	68	101	0	42.5	9.5	0.152119	0	0.985018	0	0	0
0090812111	9.5589	1	4	66.04	0	23.0453	4	1	78	100	0	4	8	0.237803	0	0.697938	0	0	0
0100812111	9.38356	1	4	68.58	0	15.9505	2	0	76	118	0	70	9	0.178305	0	1.14712	0	0	0
0110812111	9.6137	1	4	58.42	0	18.0903	2	0	93	109	1	22	10	0.157798	0	0.823318	0	1	0
0120812111	9.6	1	4	53.34	0	14.6484	2	0	83	118	0	0	11	0.179436	0	0.984458	0	0	0
0130812111	9.3863	1	4	63.5	0	16.8032	2	0	68	113	0	0	8	0.154038	0	0.694078	0	0	0
0140812111	8.93699	1	4	58.42	0	17.0068	2	0	100	122	1	33	10	0.168682	0	6.39061	0	1	0
0160812111	9.05479	1	4	55.88	0	17.36	2	0	78	102	0	0	9.25	0.149068	0	0.828288	0	0	0
0170812111	9.67123	1	4	60.96	0	19.2296	3	0	64	97	0	8	7	0.190794	0	1.02313	0	0	0
0180812111	9.23836	1	4	60.96	0	17.36	2	0	69	111	0	7	7.25	0.231598	0	0.783968	0	0	0
0190812111	9.01644	1	4	60.96	0	18.1077	2	0	87	100	1	34	10.5	0.155379	0	0.826218	0	1	0
0200812111	9.48219	1	4	55.88	0	15.0368	2	0	89	122	1	60.5	10.5	0.207279	0	1.79651	0	1	0
0210812111	9.15342	1	4	58.42	0	14.9584	2	0	96	116	1	26	10	0.158244	0	0.773608	0	1	0
0220812111	9.22192	1	4	88.9	1	28.4444	4	1	75	102	0	85	9	0.150909	0	0.723488	0	1	0
0230812111	9.6137	1	4	68.58	0	25.6348	4	1	74	121	0	28	10	0.166947	0	1.40534	0	0	0
0240812111	9.26301	1	4	53.34	0	15.2637	2	0	84	106	0	0	9	0.154432	0	0.945388	0	0	0
0250812111	9.31507	1	4	83.82	1	28.5531	4	1	67	98	0	97.5	8.5	0.201231	0	0.988188	0	1	0
0260812111	10.6548	1	4	73.66	0	18.6115	2	0	79	119	0	0	8	0.147255	0	0.944138	0	0	0
0270812111	10.1808	1	4	73.66	0	30.5274	4	1	100	142	1	88	10	0.150462	0	0.975898	0	1	0
0280812111	10.6247	1	4	71.12	0	23.74	4	1	68	121	0	11.5	10	0.157009	0	1.16093	0	0	0
0310812111	10.6055	1	4	58.42	0	18.3256	2	0	84	124	0	17.5	10	0.212037	0	1.00324	0	0	0
0320812111	10.4466	1	4	63.5	0	21.2191	3	0	94	132	1	0	7	0.160558	0	2.01251	0	1	0
0330812111	10.0521	1	4	58.42	0	16.568	2	0	70	112	0	70.5	10	0.155773	0	1.62641	0	0	0
0350812111	10.7205	1	4	66.04	0	21.3251	3	0	80	126	0	62	8.75	0.144573	0	1.70001	0	0	0
0360812111	10.3644	1	4	53.34	0	13.9852	2	0	78	93	0	38.5	9	0.164634	0	2.46761	0	0	0
0370812111	9.79178	1	4	66.04	0	20.5457	3	0	96	130	1	1	9	0.217217	0	1.09548	0	1	0
0380812111	10.5534	1	4	55.88	0	15.9838	2	0	76	126	0	22	11	0.246454	0	0.725838	0	0	0
0390812111	9.90137	1	4	53.34	0	16.3161	2	0	78	120	0	41.5	11	0.22705	0	0.674328	0	0	0
0400812111	10.0466	1	4	55.88	0	16.9095	2	0	84	123	0	0	10	1.21637	1	0.889048	0	1	0
0410812111	9.8	1	4	66.04	0	20.545	3	0	78	113	0	65	8	0.167341	0	1.73471	0	0	0
0420812111	10.7041	1	4	63.5	0	16.2197	2	0	73	117	0	69.5	10	0.150383	0	0.744748	0	0	0
0430812111	10.2712	1	4	63.5	0	17.5974	2	0	87	125	1	12.5	10	0.156667	0	0.805788	0	1	0
0440812111	10.2027	1	4	76.2	0	29.3413	4	1	83	98	0	0	8	0.583936	0	1.16991	0	0	0
0450812111	10.6384	1	4	78.74	1	27.0062	4	1	85	130	1	18	10	0.167341	0	1.08526	0	2	0
0460812111	9.78082	1	4	55.88	0	15.3739	2	0	76	120	0	0	7	0.159848	0	0.941798	0	0	0
0490812111	10.1918	1	4	60.96	0	13.7174	2	0	68	98	0	47	9	0.152802	0	0.944828	0	0	0
0510812111	9.97808	1	4	68.58	0	15.9122	2	0	58	89	0	23.5	7	0.314152	0	0.998818	0	0	0
0520812111	10.4	1	4	73.66	0	25.3331	4	1	86	118	1	31.5	9	0.517468	0	1.16466	0	1	0
0530812111	10.5397	1	4	60.96	0	20.8292	3	0	69	120	0	0	7	0.30553	0	0.985428	0	0	0
0560812111	10.4685	1	4	58.42	0	15.8059	2	0	64	98	0	38	10	0.150173	0	0.893878	0	0	0
0570812111	11.1014	1	4	71.12	0	15.6487	2	0	86	117	1	14	8	0.26683	0	1.45671	0	1	0
0580812111	10.463	1	4	55.88	0	20.7861	3	0	100	131	1	68	9.25	0.182748	0	0.744198	0	1	0
0590812111	10.4603	1	4	88.9	1	31.5963	4	1	98	134	1	73	8	0.15906	0	0.739778	0	2	0
0600812111	9.85479	1	4	91.44	1	32.6945	4	1	88	120	1	25	10	0.157351	0	0.892638	0	2	0
0610812111	10.2959	1	4	73.66	0	25.1496	4	1	81	133	1	17.5	9.5	0.154827	0	1.30965	0	1	0
0620812111	10.2274	1	4	78.74	1	20.1726	3	0	68	118	0	0	8	0.181749	0	0.824288	0	1	0
0630812111	9.92877	1	4	71.12	0	23.9257	4	1	87	124	1	73	9	0.175676	0	0.656518	0	1	0
0011112111	9.13699	1	2	55.88	0	15.747	2	0	50	88	0	0	8	0.160488	0	0.844118	0	0	0
0021112111	9.38356	1	2	63.5	0	18.6	3	0	59	99	0	51	7.5	0.180391	0	2.17735	0	0	0
0031112111	9.52603	1	2	55.88	0	14.2661	2	0	67	91	0	31	7.5	0.19096	0	0.906322	0	0	0
0041112111	9.4411	1	2	58.42	0	19.484	3	0	77	120	0	0	8.5	0.162592	0	0.779722	0	0	0
0051112111	9.41096	1	2	63.5	0	20.4315	3	0	81	119	0	55.5	8	0.167194	0	0.895102	0	0	0
0061112111	9.00822	1	2	93.98	1	37.2652	4	1	100	130	1	3	8	0.667267	0	0.768492	0	2	0
0071112111	9.23014	1	2	60.96	0	17.1018	2	0	87	107	1	39.5	9.75	0.168282	0	0.730582	0	1	0
0081112111	8.7863	1	2	73.66	1	23.9474	4	1	79	100	0	0	9	0.210792	0	0.792722	0	1	0
0091112111	9.69315	1	2	58.42	0	14.5868	2	0	68	101	0	73	12	0.172843	0	0.739752	0	0	0
0101112111	8.94795	1	2	63.5	0	16.3658	2	0	71	94	0	35.5	10	0.160207	0	0.751382	0	0	0
0111112111	9.74795	1	2	73.66	0	22.3543	4	1	71	94	0	0	11.5	0.265729	0	0.756182	0	0	0
0121112111	9.54795	1	2	101.6	1	31.2026	4	1	67	123	0	0	8	0.207528	0	0.687332	0	1	0
0131112111	8.8411	1	2	66.04	0	20.4315	3	0	64	95	0	58.5	11	0.15368	0	0.672142	0	0	0
0141112111	9.74247	1	2	81.28	1	22.0492	3	0	77	114	0	41	11	0.165144	0	0.760692	0	1	0
0151112111	9.0274	1	2	60.96	0	16.12	2	0	70	109	0	42.5	8	0.167278	0	0.757272	0	0	0
0161112111	9.53425	1	2	73.66	0	19.5133	3	0	68	108	0	52	9	0.167739	0	0.906462	0	0	0
0171112111	9.43014	1	2	55.88	0	14.348	2	0	71	111	0	80	8	0.160876	0	0.741122	0	0	0
0181112111	9.26849	1	2	60.96	0	16.4795	2	0	56	98	0	2	12	0.218449	0	0.678712	0	0	0
0191112111	8.96164	1	2	73.66	1	20.4082	3	0	91	111	1	33.5	10	0.339283	0	0.936702	0	2	0
0201112111	9.41644	1	2	86.36	1	30.7479	4	1	87	127	1	2.5	7	0.165144	0	0.788892	0	2	0
0211112111	9.24384	1	2	66.04	0	18.1077	2	0	77	112	0	38	7	0.163387	0	0.878262	0	0	0
0221112111	9.33973	1	2	63.5	0	17.5822	2	0	76	97	0	83	10	0.226273	0	0.704302	0	0	0
0231112111	9.27397	1	2	55.88	0	14.308	2	0	73	104	0	32.5	8	0.15414	0	0.708272	0	0	0
0241112111	8.98904	1	2	91.44	1	27.9707	4	1	98	133	1	120	9	0.161923	0	0.709782	0	2	0
0251112111	9.18904	1	2	81.28	1	21.9388	4	1	75	108	0	58	9.5	0.163513	0	0.693082	0	1	0
0271112111	9.51781	1	2	68.58	0	17.0494	2	0	78	112	0	27.5	9	0.182633	0	0.958742	0	0	0
0281112111	8.78082	1	2	73.66	1	20.6227	3	0	78	99	0	70	11	0.244183	0	0.908782	0	1	0
0291112111	9.70411	1	2	81.28	1	22.83	4	1	64	119	0	15.5	10	0.962857	0	6.26946	0	1	0
0301112111	8.94521	1	2	58.42	0	15.6241	2	0	66	95	0	60	11	0.332377	0	0.876212	0	0	0
0311112111	9.96164	1	2	83.82	1	25.7885	4	1	82	106	0	10.5	13	0.158575	0	0.653522	0	1	0
0321112111	9.98904	1	2	83.82	1	23.1377	4	1	67	109	0	0	8.5	0.157906	0	0.772872	0	1	0
0331112111	10.1342	1	2	63.5	0	17.6047	2	0	75	124	0	6.5	10	0.650365	0	0.735232	0	0	0
0341112111	10.0932	1	2	91.44	1	27.1918	4	1	87	124	1	72	9	0.205478	0	0.850892	0	2	0
0351112111	10.0137	1	2	78.74	1	23.2483	4	1	75	106	0	48.5	8.5	0.169537	0	0.862662	0	1	0
0361112111	9.92877	1	2	73.66	0	21.4286	3	0	64	112	0	42	9.5	0.334471	0	0.712792	0	0	0
0371112111	10.611	1	2	60.96	0	17.1598	2	0	79	101	0	0	8	0.19414	0	0.692812	0	0	0
0381112111	10.4274	1	2	71.12	0	20.1726	3	0	66	111	0	62.5	8.75	0.193596	0	0.884012	0	0	0
0391112111	10.5123	1	2	71.12	0	21.5169	3	0	76	109	0	25.5	10	0.167069	0	0.881822	0	0	0
0401112111	10.2411	1	2	58.42	0	13.4025	1	0	64	100	0	2.5	8	0.15686	0	1.10464	0	0	0
0411112111	10.6822	1	2	55.88	0	16.0698	2	0	63	109	0	0	7.5	0.549571	0	0.921372	0	0	0
0421112111	10.6411	1	2	76.2	0	23.6304	4	1	78	123	0	0	8.75	0.163053	0	0.715252	0	0	0
0431112111	10.6466	1	2	60.96	0	16.0698	2	0	69	96	0	21.5	9.5	0.153178	0	0.708132	0	0	0
0441112111	10.0411	1	2	76.2	0	22.3543	3	0	65	122	0	16	8	0.160291	0	0.887432	0	0	0
0451112111	10.4164	1	2	55.88	0	16.9597	2	0	59	99	0	42	9.5	0.153931	0	0.694312	0	0	0
0461112111	10.0795	1	2	88.9	1	26.5306	4	1	73	126	0	36.5	10	0.270163	0	0.633132	0	1	0
0471112111	9.87397	1	2	55.88	0	13.8213	2	0	87	127	1	0	8	0.640447	0	0.659272	0	1	0
0481112111	9.89863	1	2	81.28	1	25.5741	4	1	68	99	0	32.5	7	0.164433	0	0.837342	0	1	0
0491112111	9.88767	1	2	58.42	0	16.5623	2	0	65	102	0	55.5	10	0.315601	0	0.718262	0	0	0
0501112111	9.85205	1	2	99.06	1	34.2035	4	1	64	110	0	41.5	10	0.163722	0	0.704582	0	1	0
0511112111	10.6164	1	2	66.04	0	16.6659	2	0	68	125	0	19	9.5	0.187529	0	5.29636	0	0	0
0521112111	10.4685	1	2	60.96	0	15.7333	2	0	78	124	0	21	10	0.162174	0	0.635322	0	0	0
0541112111	10.6438	1	2	71.12	0	19.91	3	0	65	107	0	54.5	9	0.189035	0	1.35634	0	0	0
0011212111	9.43836	1	2	78.74	1	24.4741	4	1	79	123	0	46	9.5	0.159125	0	0.900858	0	1	0
0021212111	9.43014	1	2	58.42	0	15.4528	2	0	65	98	0	0	8	0.191803	0	0.831058	0	0	0
0031212111	9.54795	1	2	93.98	1	31.1111	4	1	83	126	0	0	10	0.160799	0	0.694188	0	1	0
0041212111	9.26849	1	2	68.58	0	18.3824	2	0	61	88	0	34	10	0.157996	0	0.962728	0	0	0
0051212111	9.70411	1	2	58.42	0	13.4025	2	0	65	98	0	34.5	9.25	0.178372	0	1.17336	0	0	0
0061212111	9.58904	1	2	68.58	0	19.1685	3	0	73	116	0	0	8	0.158582	0	0.824348	0	0	0
0071212111	9.26301	1	2	81.28	1	31.0056	4	1	84	111	0	14	8.5	0.487444	0	0.789858	0	1	0
0081212111	9.19452	1	2	63.5	0	17.8417	2	0	66	84	0	6	10	0.221091	0	0.887038	0	0	0
0091212111	9.70137	1	2	73.66	0	22.495	4	1	87	132	1	0	7	1.79703	1	0.748258	0	2	0
0101212111	8.78904	1	2	60.96	0	17.5822	2	0	98	122	1	0	8	0.169669	0	0.767418	0	1	0
0111212111	9.27397	1	2	58.42	0	15.2279	2	0	86	111	1	82.5	11	0.155737	0	0.691588	0	1	0
0121212111	9.27397	1	2	63.5	0	20.6059	3	0	68	107	0	0	6	0.156782	0	0.770838	0	0	0
0131212111	9.74795	1	2	78.74	1	23.1481	4	1	89	158	1	75	8	0.238957	0	1.36895	0	2	0
0141212111	9.61096	1	2	58.42	0	15.5	2	0	74	107	0	0	7.5	0.154565	0	0.857608	0	0	0
0151212111	8.76712	1	2	58.42	0	16.2781	2	0	76	92	0	0	10	0.170255	0	0.879918	0	0	0
0161212111	8.85205	1	2	78.74	1	22.9592	4	1	100	125	1	14	10	0.197116	0	1.52041	0	2	0
0171212111	9.27397	1	2	71.12	0	20.7861	3	0	78	106	0	48	8.5	0.425146	0	0.642998	0	0	0
0181212111	9.20822	1	2	91.44	1	31.3912	4	1	100	134	1	45.5	8	0.311464	0	0.707198	0	2	0
0191212111	9.71507	1	2	58.42	0	15.753	2	0	68	101	0	22.5	9	0.159	0	0.684198	0	0	0
0201212111	9.22466	1	2	99.06	1	33.7704	4	1	73	124	0	96.5	9.5	0.286234	0	0.699798	0	1	0
0211212111	9.63014	1	2	71.12	0	21.3251	3	0	80	112	0	32.5	10	0.157159	0	0.718008	0	0	0
0221212111	9.16164	1	2	53.34	0	14.6484	2	0	55	105	0	23.5	9	0.15833	0	0.737578	0	0	0
0241212111	8.83836	1	2	58.42	0	14.6484	2	0	63	87	0	22.5	8.5	0.146592	0	1.01506	0	0	0
0251212111	9.4	1	2	58.42	0	14.3854	2	0	99	176	1	23	10	0.65458	0	0.662112	0	1	0
0261212111	9.17808	1	2	78.74	1	24.6797	4	1	67	114	0	9	7.75	0.170775	0	0.978912	0	1	0
0281212111	8.85479	1	2	66.04	0	20.4789	3	0	85	126	1	0	6.5	0.146543	0	1.06145	0	1	0
0291212111	10.4438	1	2	60.96	0	16.0698	2	0	70	110	0	41.5	5	0.330784	0	1.01881	0	0	0
0301212111	10.0027	1	2	76.2	0	21.9479	3	0	88	113	1	0	10	0.480724	0	0.705202	0	1	0
0311212111	10.1452	1	2	60.96	0	17.98	2	0	76	102	0	0	6.5	0.175931	0	0.992452	0	0	0
0321212111	10.4164	1	2	58.42	0	16.8259	2	0	59	102	0	23	9	0.630034	0	0.889492	0	0	0
0331212111	10.0685	1	2	60.96	0	14.0571	2	0	48	70	0	0	9	0.484552	0	0.803152	0	0	0
0361212111	10.1562	1	2	76.2	0	25.2994	4	1	95	113	1	1.5	9	0.117664	0	0.924382	0	1	0
0371212111	10.1479	1	2	81.28	1	21.4286	3	0	68	105	0	53	9	0.247294	0	0.786372	0	1	0
0381212111	10.6301	1	2	63.5	0	20.8292	3	0	75	94	0	0	10	0.136159	0	0.824502	0	0	0
0391212111	10.7151	1	2	58.42	0	17.3579	2	0	69	139	1	0	9.5	0.144292	0	0.842502	0	1	0
0401212111	9.76712	1	2	66.04	0	19.221	3	0	78	124	0	51	9.5	0.168863	0	1.46506	0	0	0
0411212111	9.86027	1	2	58.42	0	15.2588	2	0	64	103	0	6	10	0.142307	0	0.995142	0	0	0
0441212111	10.1507	1	2	83.82	1	30.8642	4	1	76	130	1	90	7.5	0.145793	0	0.685832	0	2	0
0451212111	10.0986	1	2	68.58	0	22.984	4	1	98	124	1	35	10	0.139136	0	0.709002	0	1	0
0461212111	10.2603	1	2	71.12	0	24.6797	4	1	100	132	1	8.5	10	0.189705	0	0.983752	0	1	0
0471212111	10.663	1	2	60.96	0	15.1384	2	0	47	77	0	27	12	0.141533	0	0.756052	0	0	0
0481212111	9.94247	1	2	58.42	0	16.3769	2	0	67	99	0	40.5	9.5	0.149134	0	0.888832	0	0	0
0501212111	10.4137	1	2	68.58	0	19.1501	2	0	72	124	0	0	8	0.156081	0	1.32614	0	0	0
0511212111	10.2219	1	2	73.66	0	20.6059	3	0	98	152	1	12	8	0.140516	0	0.701732	0	1	0
0521212111	9.47123	1	2	76.2	1	20.4518	3	0	78	108	0	0	11.5	0.197015	0	1.04434	0	1	0
0531212111	10.5644	1	2	60.96	0	20.1853	3	0	64	94	0	0	10	0.132407	0	0.702502	0	0	0
0541212111	10.0767	1	2	96.52	1	15.9763	2	0	60	95	0	0	8	0.209289	0	1.45246	0	1	0
0011312111	9.66027	1	2	58.42	0	15.2637	2	0	77	100	0	84	9	0.135472	0	0.640838	0	0	0
0021312111	8.98356	1	2	58.42	0	19.2917	1	0	89	123	1	48.5	7.5	0.140701	0	0.840598	0	1	0
0031312111	9.36164	1	2	78.74	1	22.167	4	1	78	110	0	12.5	9	0.206738	0	0.695928	0	1	0
0041312111	9.2	1	2	60.96	0	25.0613	4	1	76	125	0	0	9.25	0.319081	0	0.788868	0	0	0
0051312111	8.85205	1	2	58.42	0	19.4287	3	0	74	118	0	45.5	7.5	0.138619	0	1.03606	0	0	0
0061312111	9	1	2	66.04	0	19.9538	3	0	89	120	1	0	8	0.218042	0	0.734778	0	1	0
0071312111	9.41918	1	2	60.96	0	15.1506	2	0	73	105	0	0	11	0.148688	0	0.869318	0	0	0
0081312111	8.76712	1	2	53.34	0	14.72	2	0	58	101	0	59.5	7.25	0.13293	0	1.05862	0	0	0
0091312111	9.43288	1	2	55.88	0	16.3161	2	0	66	107	0	27.5	7	0.13201	0	0.686788	0	0	0
0101312111	8.81918	1	2	58.42	0	15.829	2	0	66	94	0	0	7	0.149076	0	0.727128	0	0	0
0111312111	9.10411	1	2	55.88	0	17.7002	2	0	78	110	0	45	8	0.134285	0	0.744568	0	0	0
0121312111	9.49589	1	2	81.28	1	24.9896	4	1	86	124	1	0	7.75	0.14484	0	1.00893	0	2	0
0141312111	9.29589	1	2	58.42	0	15.9838	2	0	46	99	0	0	6	0.141596	0	0.725368	0	0	0
0151312111	9.16164	1	2	60.96	0	13.366	2	0	69	103	0	71	12	0.165537	0	0.765648	0	0	0
0161312111	8.85753	1	2	91.44	1	16.3161	2	0	72	102	0	11	7	0.14317	0	0.689428	0	1	0
0171312111	9.32877	1	2	78.74	1	27.1355	4	1	90	109	1	0	9	0.145421	0	2.91301	0	2	0
0181312111	9.06301	1	2	78.74	1	28.1142	4	1	64	117	0	0	6.5	0.138449	0	1.0092	0	1	0
0191312111	8.83562	1	2	81.28	1	28.1142	4	1	82	135	1	0	8.5	0.210272	0	0.842358	0	2	0
0201312111	9.39452	1	2	78.74	1	24.9896	4	1	77	114	0	0	11.5	0.194997	0	1.82371	0	1	0
0211312111	9.04384	1	2	88.9	1	21.1257	3	0	75	103	0	0	11	0.326977	0	0.789968	0	1	0
0221312111	8.78356	1	2	73.66	1	23.7889	4	1	76	104	0	105	11.5	0.137868	0	0.812588	0	1	0
0231312111	9.66027	1	2	73.66	0	23.9757	4	1	75	134	1	97.5	9	0.14588	0	1.43811	0	1	0
0241312111	9.93973	1	2	58.42	0	16.74	2	0	66	96	0	0	9	0.136295	0	0.616248	0	0	0
0251312111	8.76438	1	2	81.28	1	23.7812	4	1	77	118	0	0	10.25	0.135302	0	0.639138	0	1	0
0261312111	9.11781	1	2	88.9	1	31.8988	4	1	67	130	1	56	10	0.143194	0	0.731638	0	2	0
0271312111	8.84932	1	2	73.66	1	24.5085	4	1	90	123	1	0	9	0.578851	0	0.735048	0	2	0
0281312111	8.7589	1	2	55.88	0	15.0368	2	0	57	81	0	36	11.5	0.162995	0	1.38417	0	0	0
0291312111	9.16438	1	2	76.2	1	26.6586	4	1	68	100	0	0	9	0.140337	0	0.683598	0	1	0
0301312111	9.12877	1	2	60.96	0	15.829	2	0	60	98	0	0	8.5	0.149318	0	1.077	0	0	0
0311312111	8.88219	1	2	60.96	0	16.0447	2	0	82	114	0	0	7.5	0.140894	0	0.894578	0	0	0
0321312111	9.44384	1	2	58.42	0	13.366	2	0	60	91	0	15.5	8	0.136972	0	0.647498	0	0	0
0331312111	9.65479	1	2	66.04	0	21.1257	3	0	66	115	0	74	8	0.150456	0	1.01438	0	0	0
0341312111	10.2849	1	2	63.5	0	32.8947	4	1	73	132	1	57.5	9.5	0.326755	0	1.35583	0	1	0
0351312111	10.1342	1	2	71.12	0	20.545	3	0	76	122	0	1	6	0.217946	0	0.907898	0	0	0
0371312111	10.6795	1	2	68.58	0	18.3785	2	0	56	113	0	0	11	0.137336	0	0.727568	0	0	0
0381312111	9.9726	1	2	53.34	0	16.6437	2	0	87	135	1	0	11	0.1598	0	0.966998	0	1	0
0391312111	10.1726	1	2	86.36	1	21.7014	3	0	100	134	1	26.5	8	0.531697	0	0.893968	0	2	0
0401312111	10.5671	1	2	76.2	0	23.9257	4	1	88	118	1	0	10.5	0.135859	0	0.900188	0	1	0
0411312111	10.6932	1	2	71.12	0	17.3611	2	0	64	100	0	32	9.5	0.12073	0	0.516422	1	1	0
0421312111	10.7014	1	2	88.9	1	28.5075	4	1	97	143	1	0	7	0.162995	0	0.781278	0	2	0
0431312111	10.7425	1	2	93.98	1	24.3007	4	1	87	124	1	5.5	6.5	0.180763	0	1.21969	0	2	0
0441312111	9.97534	1	2	86.36	1	20.9275	3	0	64	106	0	0	10	0.148084	0	1.10688	0	1	0
0451312111	9.87671	1	2	58.42	0	16.3161	2	0	80	106	0	76	10	0.137045	0	0.751728	0	0	0
0461312111	10.2575	1	2	73.66	0	22.7076	3	0	76	107	0	75	10	0.13903	0	0.738188	0	0	0
0471312111	10.2575	1	2	83.82	1	23.594	4	1	80	117	0	0	11	0.140942	0	0.884668	0	1	0
0481312111	10.4301	1	2	83.82	1	31.0797	4	1	75	121	0	5	8	0.151085	0	1.04574	0	1	0
0491312111	10.6027	1	2	106.68	1	26.2222	4	1	98	111	1	0	7	0.158024	0	1.11002	0	2	0
0501312111	9.90411	1	2	73.66	0	20.1853	3	0	65	125	0	1.5	12	0.152228	0	0.948782	0	0	0
0511312111	10.5562	1	2	63.5	0	18.115	2	0	55	108	0	6.5	10.5	0.165149	0	0.761522	0	0	0
0521312111	10.5479	1	2	91.44	1	34.5473	4	1	66	120	0	0	6	0.236803	0	1.16039	0	1	0
0541312111	10.1288	1	2	63.5	0	18.6478	2	0	83	120	0	35.5	7	0.151262	0	1.10889	0	0	0
0551312111	10.6603	1	2	53.34	0	14.6984	2	0	61	112	0	60.5	9	0.162332	0	0.894662	0	0	0
0561312111	10.7863	1	2	86.36	1	20.0877	3	0	64	103	0	76.5	7	0.237648	0	0.687172	0	1	0
0011412111	8.87945	0	2	78.74	1	22.6347	4	1	98	117	1	0	6.25	0.163883	0	0.986758	0	2	0
0021412111	10.3644	0	2	71.12	0	21.6287	3	0	74	114	0	54.5	9	0.434392	0	0.925518	0	0	0
0031412111	9.01918	0	2	55.88	0	14.781	2	0	78	100	0	76.5	8	0.151323	0	0.973458	0	0	0
0041412111	9.03562	0	2	58.42	0	14.7929	2	0	63	95	0	70.5	9	0.160501	0	0.853798	0	0	0
0051412111	9.48493	0	2	60.96	0	21.1257	4	1	80	101	0	6	9.5	0.149874	0	0.945368	0	0	0
0061412111	9.18356	0	2	63.5	0	17.8213	2	0	65	99	0	64	5	0.156838	0	1.11859	0	0	0
0081412111	9.48219	0	2	78.74	1	24.4898	4	1	100	126	1	15	5.75	0.163279	0	0.821398	0	2	0
0091412111	9.2137	0	2	55.88	0	14.88	2	0	77	97	0	8	8.75	0.159696	0	0.971208	0	0	0
0101412111	9.17534	0	2	53.34	0	15.7333	2	0	81	120	0	44.5	10	0.16336	0	0.824588	0	0	0
0111412111	9.13151	0	2	55.88	0	17.4684	2	0	89	123	1	10.5	10	0.22036	0	1.56111	0	1	0
0121412111	9.17808	0	2	76.2	1	25.6395	4	1	77	124	0	0	8	0.177609	0	0.770278	0	1	0
0131412111	8.8137	0	2	58.42	0	16.5166	2	0	73	107	0	11	8	0.19351	0	0.978888	0	0	0
0141412111	8.81918	0	2	76.2	1	22.7731	4	1	72	110	0	39.5	11.5	0.216857	0	0.905108	0	1	0
0151412111	8.97808	0	2	53.34	0	14.5679	2	0	52	87	0	27.5	10	0.199588	0	0.856608	0	0	0
0161412111	10.4027	0	2	55.88	0	14.0571	2	0	71	97	0	5.5	9.75	0.151766	0	0.955478	0	0	0
0171412111	10.1288	0	2	81.28	1	24.9989	4	1	70	133	1	0	10	0.159415	0	1.17702	0	2	0
0191412111	10.5671	0	2	73.66	0	23.1377	4	1	59	109	0	39	8.5	0.15877	0	1.04518	0	0	0
0201412111	10.7973	0	2	83.82	1	23.473	4	1	57	99	0	0	9.25	0.570334	0	0.794618	0	1	0
0211412111	10.2822	0	2	83.82	1	23.9257	4	1	100	133	1	70.5	7	1.38801	1	1.85041	0	3	1
0231412111	10.3836	0	2	91.44	1	14.6984	2	0	68	91	0	30	10	0.158408	0	1.39162	0	1	0
0241412111	10.4	0	2	78.74	0	26.805	4	1	70	105	0	0	9.25	0.161226	0	0.912598	0	0	0
0261412111	9.89589	0	2	88.9	1	24.2568	4	1	85	132	1	0	10	0.431656	0	0.728888	0	2	0
0271412111	9.77534	0	2	60.96	0	16.9835	2	0	65	92	0	82.5	7.5	0.576448	0	1.17477	0	0	0
0281412111	10.2493	0	2	76.2	0	24.1546	4	1	80	116	0	0	9	1.67763	1	7.33721	0	1	0
0291412111	10.411	0	2	68.58	0	18.923	3	0	74	121	0	5	11	0.164044	0	0.812038	0	0	0
0301412111	10.6685	0	2	76.2	0	23.1385	4	1	95	125	1	32	8	0.14609	0	0.760348	0	1	0
0311412111	10.3945	0	2	53.34	0	15.0368	2	0	87	114	1	11.5	12.5	0.187512	0	1.29537	0	1	0
0321412111	11.9342	0	2	78.74	0	18.1077	2	0	77	115	0	37	9	0.157965	0	0.812978	0	0	0
0331412111	10.2986	0	2	101.6	1	23.8281	4	1	85	125	1	55.5	5	0.152813	0	0.939378	0	2	0
0341412111	9.05205	0	2	66.04	0	15.9122	2	0	78	102	0	18.5	11	0.15716	0	0.896498	0	0	0
0351412111	9.83288	0	2	60.96	0	14.0571	2	0	66	98	0	20.5	9	0.150437	0	0.948368	0	0	0
0371412111	10.611	0	2	60.96	0	15.5937	2	0	71	116	0	27.5	9	0.141461	0	0.726828	0	0	0
0381412111	9.82466	0	2	71.12	0	21.4286	4	1	70	122	0	0	9	0.138804	0	0.957168	0	0	0
0391412111	10.6932	0	2	60.96	0	15.451	2	0	58	116	0	5.5	9.5	0.162755	0	0.829268	0	0	0
0401412111	9.90137	0	2	60.96	0	17.2644	2	0	60	131	1	83	10.5	0.155711	0	0.988438	0	1	0
0011412112	8.9863	0	2	58.42	0	16.8988	2	0	63	89	0	0	10	0.15559	0	1.45231	0	0	0
0021412112	9.40548	0	2	73.66	0	26.6397	4	1	81	97	0	68	8	0.212349	0	7.61061	0	0	0
0031412112	9.41918	0	2	71.12	0	21.5291	4	1	92	122	1	42.5	7	0.149914	0	0.733578	0	1	0
0041412112	8.76164	0	2	53.34	0	15.6241	2	0	68	94	0	116	10	0.163963	0	1.14181	0	0	0
0051412112	9.53425	0	2	53.34	0	15.1506	2	0	57	88	0	55.5	5	0.193953	0	1.17215	0	0	0
0071412112	9.47671	0	2	76.2	1	22.984	4	1	100	124	1	0	6	0.159495	0	0.897428	0	2	0
0081412112	10.6027	0	2	58.42	0	14.9219	2	0	78	111	0	16.5	8	0.147942	0	0.940128	0	0	0
0091412112	9.17534	0	2	66.04	0	16.5623	2	0	63	102	0	0	10	0.160139	0	0.930198	0	0	0
0101412112	9.66575	0	2	58.42	0	15.1384	2	0	69	94	0	42	8	0.188558	0	1.04762	0	0	0
0111412112	9.09589	0	2	81.28	1	24.6797	4	1	77	125	0	43	10	0.202768	0	0.844248	0	1	0
[truncated: 6,113 more rows]

## Sheet: Entire cohort dictionary
Variable	Definition	units
subjectid	Subject identification	Character
age	age	years
Sex	1=M, 0=F	binary
Gov	Governate number	1= Al Ahmadi, 2=Al Farwaniyah, 3=Hawalli, 4=Al Jahra, 5=Al Asimah (Capital), 6=Mubarak Al-Kabeer
waist_cm	waist circumference	cm
ObW	Obese by waist dircumferance	binary
BMI	Body mass index	kg/m^2
WHOcat	category by WHO percentile	1=under weight, 2=normal healthy weight, 3=overweight, 4=obese
OBWHO	obese by WHO percentile	binary
DiaBP	diastolic blood pressure	mmHg
SysBP	Systolic blood pressure	mmHg
HIBP	High diastolic or systolic blood pressure	binary
Fitness	elevation of heart rate due to standardized exercise	beats/min (Queens College step test - K. Suriano, et al 2010))
Weekday_sleep	sleep on weekdays	hours
GlucoseSaliva	Glucose concentration in saliva	mg/dL
HiGlucose	≥ 1.13 mg/dL	Estimated blood concentration greater than 100 mg/dL
HDLCSaliva	HDLC concentration in saliva	mg/dL
LoHDLC	≤ 0.6 mg/dL	Estimated blood concentration less than 40mg/dL
mets2		OBW+ HIBP+ HiGlucose + LoHDLC
MS2	mets2 ≥ 3	binary

## Sheet: Biomarker_cohort
subjectid	c_BMI	std_BMI	c_age	std_age	c_weekday_sleep	std_weekday_sleep	IFNY	IL_10	IL_12P70	IL_13	IL_17A	IL_1B	IL_4	IL_6	IL_8	MCP_1	TNF_A	VEGF	GHRELIN	INSULIN	LEPTIN	MPO	MMP_9	ADIPONECTIN	CRP	RESISTIN	std_LEPTIN	std_INSULIN	std_CRP	std_ADIPONECTIN	std_RESISTIN	std_MMP_9	std_MCP_1	std_MPO	std_TNF_A	std_VEGF	std_IFNY	std_IL_4	std_IL_6	std_IL_8	std_IL_10	std_IL_13	std_IL_12P70	std_IL_17A	std_IL_1B	std_Ghrelin
0010204122	1.02015	0.19553	0.0591196	0.0885253	-0.344798	-0.217074	2.29	8.18	44.38	17.5	0.69	480.1	13.41	26.6	2051.67	625.12	9.73	980.73	1.14	0.73	0.01	38.34	29.4	6423.19	110.96	1763.32	-0.64722	-0.782032	-0.397088	0.121388	-0.174074	-0.116435	1.04275	0.402517	0.0425279	2.29299	-0.2394	-0.0653612	0.456651	0.251504	0.105004	0.364811	0.0767987	-0.261504	1.81751	-0.503043
0010205121	-4.52426	-0.867157	-0.398415	-0.596583	1.1552	0.72728	3.26	8.27	17.91	14.58	3.22	326.27	14.19	11.73	1586.77	166.46	16.95	177.01	1.14	9.35	0.01	44.28	91.24	10747.1	18.67	3072.78	-0.64722	-0.710214	-0.508321	0.755469	0.177242	0.861088	-0.587834	0.801379	0.758045	-0.66073	-0.156733	-0.0460739	-0.107179	0.118375	0.113933	0.203777	-0.241446	-0.056752	1.0512	-0.503043
0010503122	-3.28194	-0.629045	-0.771017	-1.15452	-1.8448	-1.16143	0.49	1.7	2.54	2.39	0	11.46	5.07	1.21	287.32	123.65	2.53	292.89	1.14	9.08	0.01	42.22	12.02	2302.79	44.54	921.34	-0.64722	-0.712463	-0.477141	-0.48285	-0.399969	-0.391166	-0.740028	0.663053	-0.671007	-0.234864	-0.392803	-0.271587	-0.506068	-0.253738	-0.537933	-0.468482	-0.426237	-0.317345	-0.51705	-0.503043
0010705121	1.08734	0.208409	-0.162798	-0.243773	1.1552	0.72728	1.46	3.96	4.41	4.02	0	115.28	8.57	4.11	591.36	311.25	5.82	265.02	1.14	118.15	3.08	25.48	16.26	4805.46	445.17	1518.7	-0.0129343	0.196263	0.0057199	-0.115845	-0.239703	-0.324143	-0.0730892	-0.461012	-0.344961	-0.337288	-0.310136	-0.185041	-0.396108	-0.166672	-0.313699	-0.37859	-0.403754	-0.317345	0.000136547	-0.503043
0011004121	-1.20527	-0.231012	-0.116223	-0.174031	1.6552	1.04206	0.87	1.78	3.95	3.94	0.03	63.54	7.38	5.61	459.76	1196.77	12.72	341.96	1.14	99.37	0.01	44.18	35.5	2842.74	178.7	2210.31	-0.64722	0.0397958	-0.315444	-0.403668	-0.0541505	-0.0200108	3.07503	0.794664	0.338843	-0.0545284	-0.360418	-0.214467	-0.339232	-0.204358	-0.529996	-0.383002	-0.409284	-0.314917	-0.25761	-0.503043
0011303121	-6.65251	-1.27508	0.223503	0.334672	-0.594798	-0.374466	1.18	7.86	1.91	5.65	0	16.74	4.51	4.16	194.83	329.57	3.58	183.09	1.14	31.03	0.01	42.12	12.44	2737.71	23.42	959.99	-0.64722	-0.529585	-0.502596	-0.419071	-0.389599	-0.384527	-0.00795958	0.656338	-0.56695	-0.638385	-0.333998	-0.285434	-0.394212	-0.280223	0.0732537	-0.288698	-0.433811	-0.317345	-0.490747	-0.503043
0011904121	0.316452	0.0606538	-0.513483	-0.768886	1.1552	0.72728	0	1.56	0.13	1.72	0	11.26	0.09	1.2	241.6	353.16	2.56	341.27	1.14	114.06	0.01	16.9	3.88	1577.34	19.11	302.03	-0.64722	0.162187	-0.507791	-0.589234	-0.566123	-0.519837	0.0759055	-1.03715	-0.668034	-0.0570642	-0.434562	-0.394729	-0.506448	-0.26683	-0.551824	-0.505431	-0.455212	-0.317345	-0.518046	-0.503043
0012604122	4.32143	0.828281	-0.614853	-0.920677	-0.844798	-0.531859	0	0.71	0.19	0.59	0	10.47	2	0.54	131.19	93.89	0.77	189.17	1.14	106.19	0.75	31.66	9.74	533.25	49.77	1051.29	-0.49433	0.0966172	-0.470838	-0.742344	-0.365104	-0.427207	-0.845828	-0.0460346	-0.845427	-0.616041	-0.434562	-0.3475	-0.531473	-0.298447	-0.63616	-0.567749	-0.45449	-0.317345	-0.521981	-0.503043
0012703121	-6.43879	-1.23411	-0.675127	-1.01093	0.655202	0.412495	3.67	3.01	1.18	5.14	0.25	412.51	7.09	15.65	2957.43	435.41	16.19	226.06	1.14	0.73	0.01	39.88	27.42	10305.9	57.34	3258.77	-0.64722	-0.782032	-0.461714	0.690774	0.227141	-0.147734	0.368313	0.505926	0.682727	-0.480468	-0.121791	-0.221638	0.0414567	0.510879	-0.407957	-0.316824	-0.442588	-0.297112	1.48081	-0.503043
0012703122	-6.42662	-1.23178	-0.74636	-1.11759	3.1552	1.98642	2.63	1.15	20.55	3.99	1.74	41.86	3.15	3	289.27	298.44	4.41	166.79	16.4	0.73	0.01	48.24	9.4	1760.41	581.76	2031	-0.64722	-0.782032	0.170346	-0.562387	-0.102258	-0.432581	-0.11863	1.06729	-0.484695	-0.698289	-0.210424	-0.319063	-0.438196	-0.253179	-0.592503	-0.380244	-0.209705	-0.176528	-0.36561	1.40571
0012802121	-6.71744	-1.28752	-0.417593	-0.625301	0.655202	0.412495	1.46	2.77	31.63	10.01	0.67	16.81	5.56	13.37	222.24	195.06	3.53	202.96	6.5	49.08	1.66	59.84	16.06	5594.23	31.72	1427.7	-0.306317	-0.3792	-0.492593	-0.000175269	-0.264117	-0.327305	-0.486158	1.84621	-0.571905	-0.565362	-0.310136	-0.259471	-0.0449946	-0.272374	-0.431769	-0.0482511	-0.0764924	-0.263122	-0.490398	0.167398
0012903121	2.49449	0.478114	-0.634031	-0.949394	1.6552	1.04206	9.22	12.63	15.87	15.31	1.96	110.81	16.47	7.73	1137.69	575.77	9.44	1193.55	1.14	92.45	0.01	38.3	32.66	1742.43	509.85	1102.24	-0.64722	-0.0178587	0.0836758	-0.565024	-0.351435	-0.0649035	0.867309	0.399831	0.0137883	3.07512	0.3512	0.0103044	-0.258848	-0.0102245	0.546527	0.244036	-0.265972	-0.158723	-0.0221311	-0.503043
0012904121	-6.83863	-1.31075	-0.173757	-0.260183	1.1552	0.72728	0.2	2.1	1	0.08	0.03	7.24	0.09	1.22	137.01	39.51	0.99	110.93	9.37	95.06	8.29	8.71	6.18	14761.4	1329.4	2171.04	1.06349	0.0038867	1.07144	1.34415	-0.0646862	-0.483481	-1.03916	-1.58709	-0.823624	-0.903578	-0.417517	-0.394729	-0.505689	-0.296781	-0.498246	-0.595875	-0.444752	-0.314917	-0.538072	0.526384
0013004122	2.27473	0.435994	-0.790195	-1.18323	-1.3448	-0.846643	3.98	7.24	98.72	19.14	7.51	30	15.06	20.91	563.45	98.04	9.44	263.76	13.37	88.99	3.84	29.62	4.74	1774.12	1467.88	1222.97	0.144088	-0.046686	1.23835	-0.560377	-0.319044	-0.506243	-0.831075	-0.183017	0.0137883	-0.341918	-0.0953719	-0.0245611	0.240901	-0.174665	0.0117381	0.455254	0.73012	0.290435	-0.424691	1.02671
0020304122	-2.04108	-0.39121	-0.809374	-1.21195	1.1552	0.72728	1.49	24.94	8.45	10.21	0.35	215.9	3.25	160.77	5828.13	139.58	11.31	258.83	2.72	24.7	7.81	16.04	68.16	49235.4	223.56	1845.64	0.96432	-0.582324	-0.261377	6.39961	-0.151988	0.496255	-0.683395	-1.09489	0.199109	-0.360036	-0.307579	-0.316591	5.54401	1.33294	1.76791	-0.0372214	-0.355182	-0.28902	0.501382	-0.305413
0020305121	-0.800283	-0.153389	-0.360058	-0.539149	1.1552	0.72728	0.58	2.85	3.37	2.64	0	16.88	3.92	21.34	401.83	175.09	2.1	583.46	1.14	172.92	6.9	33.6	24.12	11994.8	383.01	937.01	0.776307	0.652584	-0.0691987	0.938436	-0.395764	-0.199898	-0.557153	0.0842334	-0.713621	0.832999	-0.385132	-0.300023	0.257206	-0.220946	-0.423832	-0.454695	-0.416258	-0.317345	-0.49005	-0.503043
0020403121	7.1432	1.36913	-0.529922	-0.793501	0.155202	0.0977105	0.42	0.79	1.81	0.08	0.03	19.73	0.09	1.37	202.94	176.55	2.77	94.91	2.72	97.2	16.59	11.13	4.27	1998.56	48.72	1094.2	2.77834	0.0217163	-0.472103	-0.527464	-0.353592	-0.513672	-0.551963	-1.42459	-0.647223	-0.962452	-0.398768	-0.394729	-0.500002	-0.277901	-0.628222	-0.595875	-0.435013	-0.314917	-0.475852	-0.305413
0020404121	-6.86153	-1.31514	-0.727182	-1.08888	0.155202	0.0977105	2.42	2.16	6.42	2.34	1.23	20.29	5.75	1.46	360.57	312.61	3.92	502.01	1.14	77.4	0.01	29.28	19.16	1447.68	0.26	1084.83	-0.64722	-0.143249	-0.53051	-0.608248	-0.356106	-0.278302	-0.0682543	-0.205848	-0.533255	0.533665	-0.228321	-0.254772	-0.496589	-0.232762	-0.492293	-0.471239	-0.379588	-0.217802	-0.473062	-0.503043
0020404122	-7.13288	-1.36715	-0.825812	-1.23657	1.1552	0.72728	3.27	5.73	57.12	13.37	4.79	170.87	4.69	24.07	703.92	307.1	9.94	246.13	21.22	40.32	2.26	29.34	46.82	32738.6	32.4	9406.81	-0.182353	-0.452184	-0.491773	3.98042	1.8766	0.158928	-0.0878429	-0.201819	0.0633393	-0.40671	-0.155881	-0.280983	0.36072	-0.13444	-0.138082	0.137048	0.22997	0.0703072	0.277062	2.00861
0020804121	7.7679	1.48886	-0.0970448	-0.145314	-3.8448	-2.42057	1.42	5.15	7.8	26.41	0.53	76.58	7.31	5.18	1052.41	276.23	8.37	232.38	6.28	22.96	5.86	25.22	37.78	6027.93	309.23	1846.19	0.561435	-0.596821	-0.158122	0.0634248	-0.15184	0.0160298	-0.197589	-0.478471	-0.092251	-0.457242	-0.313545	-0.216198	-0.355537	-0.0346454	-0.195629	0.856183	-0.362997	-0.274452	-0.19265	0.13988
0020804122	-6.79853	-1.30306	-0.773757	-1.15862	1.1552	0.72728	18.25	8.53	131.93	16.63	16.59	647.52	34.71	21.09	2795.06	559.52	26.16	283.71	7.81	25.3	4.56	14.88	18.24	8763.31	8.31	11057.5	0.292845	-0.577325	-0.520808	0.464556	2.31946	-0.292845	0.809538	-1.17279	1.67078	-0.268601	1.12077	0.461331	0.247727	0.464382	0.13973	0.316831	1.1294	1.02527	2.65152	0.331256
0021005121	2.67534	0.512778	-0.666908	-0.998623	-1.8448	-1.16143	2.55	7.39	12.62	4.47	1.56	108.47	9.38	3.6	454.61	282.32	12.21	203.48	1.14	5.62	0.01	23.46	69.6	4970.67	317.56	2416.83	-0.64722	-0.74129	-0.148083	-0.0916174	0.00125684	0.519018	-0.175939	-0.596652	0.288301	-0.563451	-0.217242	-0.165012	-0.415446	-0.205832	0.0266209	-0.353773	-0.305046	-0.191095	-0.0337879	-0.503043
0021104121	-4.21112	-0.807138	-0.0203325	-0.0304457	-2.3448	-1.47621	2.02	10.38	27.13	6.48	1.47	32.02	6.87	18.36	1103.21	146.34	5.41	176.58	5.97	27.45	3.15	28.32	51.84	7001.87	345.49	7006.66	0.00152821	-0.559412	-0.11442	0.206249	1.23266	0.23828	-0.659363	-0.27031	-0.385593	-0.66231	-0.26241	-0.227078	0.144212	-0.0200983	0.323285	-0.242925	-0.130595	-0.198379	-0.414629	0.101105
0021204122	-7.94285	-1.52239	0.220763	0.33057	-0.844798	-0.531859	2.47	5.05	3.95	2.67	0.39	50.12	2.2	15.86	375.6	149.12	5.8	245.84	1.14	52.77	0.01	26.8	8.36	2507.37	8.92	955.78	-0.64722	-0.348456	-0.520073	-0.452849	-0.390729	-0.449021	-0.649479	-0.372376	-0.346943	-0.407775	-0.22406	-0.342554	0.0494193	-0.228458	-0.205551	-0.45304	-0.409284	-0.285782	-0.324462	-0.503043
0021505121	-6.83863	-1.31075	-0.203894	-0.30531	1.1552	0.72728	2.75	3.54	13.86	7.05	0.79	24.14	2.8	2.61	498.69	236.13	7.47	813.15	1.14	73.41	0.01	23.42	7.78	2062.52	4.83	216.66	-0.64722	-0.176492	-0.525002	-0.518084	-0.589027	-0.458189	-0.340149	-0.599338	-0.181443	1.67712	-0.200197	-0.327718	-0.452984	-0.193209	-0.355371	-0.21149	-0.290138	-0.253411	-0.453883	-0.503043
0021604121	9.33331	1.7889	0.196106	0.293648	-0.844798	-0.531859	0.1	3.17	1.3	1.32	0	20.17	1.12	53.87	570.74	374.39	9.3	346.13	1.14	104.59	0.01	23.06	28.26	5147.59	482.18	1210.75	-0.64722	0.0832867	0.0503264	-0.065673	-0.322323	-0.134456	0.151381	-0.623511	-8.59977e-05	-0.0392034	-0.42604	-0.36926	1.49065	-0.172577	-0.392082	-0.527491	-0.441145	-0.317345	-0.47366	-0.503043
0021902121	-6.43879	-1.23411	-0.34636	-0.518637	1.1552	0.72728	9.85	6.04	39.39	23.68	16.21	83.76	22.91	27.22	1128.42	291.8	6.98	677.84	5.73	64.95	0.64	63.22	32.14	14903.5	42.12	2753.09	-0.517057	-0.246977	-0.480058	1.36498	0.0914721	-0.0731233	-0.142236	2.07317	-0.230003	1.17985	0.404891	0.169548	0.480159	-0.0128791	-0.107324	0.705628	0.0168048	0.994521	-0.156882	0.071085
0022002121	-6.43879	-1.23411	-0.414853	-0.621198	1.1552	0.72728	0.77	1.87	4.81	3.12	0	3.37	4.58	3.63	271.76	196.13	1.98	304.54	4.29	42.02	1.26	36.4	3.16	826.27	31.5	370.51	-0.38896	-0.438021	-0.492858	-0.699374	-0.547751	-0.531219	-0.482354	0.272249	-0.725513	-0.192049	-0.36894	-0.283703	-0.414309	-0.258193	-0.521066	-0.428224	-0.398945	-0.317345	-0.55735	-0.109033
0022204122	-7.48138	-1.43394	0.113914	0.170574	1.1552	0.72728	1.41	6.08	16.45	10.54	0.32	249.87	8.37	7.87	4289.24	609.52	11.64	311.69	2.76	8.28	4.99	20.92	58.78	8100.9	25.04	457.33	0.381687	-0.719128	-0.500644	0.367416	-0.524458	0.347983	0.987294	-0.767209	0.231813	-0.165773	-0.314397	-0.189987	-0.253539	0.892258	-0.103355	-0.0190224	-0.258999	-0.291447	0.670605	-0.300409
0022404121	-3.91182	-0.749773	-0.562798	-0.84273	-0.844798	-0.531859	5.95	15.05	85.7	7.59	3.87	432.34	10.94	19.85	5317.51	428.88	18.62	729.7	8.26	30.08	0.01	22.48	116.4	10589	330.53	4191.01	-0.64722	-0.5375	-0.132451	0.73229	0.477252	1.2588	0.345099	-0.662457	0.923546	1.37044	0.0725188	-0.126438	0.200709	1.18671	0.786636	-0.18171	0.573582	-0.00414791	1.57959	0.387543
0022603122	-6.49642	-1.24516	0.801585	1.20029	0.155202	0.0977105	1.4	1.76	24.74	6.23	1.05	19.15	29.59	2.54	208.64	190.16	3.58	187.11	1.32	30.6	0.01	35.18	12.22	2284.78	15.09	1513.2	-0.64722	-0.533167	-0.512636	-0.485491	-0.241178	-0.388005	-0.503578	0.190328	-0.56695	-0.623612	-0.315249	0.334727	-0.455638	-0.276269	-0.53198	-0.256712	-0.15933	-0.232369	-0.478741	-0.480528
0030403121	1.35805	0.260295	-0.14088	-0.210953	-2.3448	-1.47621	1.11	12.62	14.41	4.27	1.5	77.64	3.58	10.72	3761.8	381	6.99	271.4	8.12	72.13	7.29	39.86	47.62	7586.58	1210.65	3806.32	0.856884	-0.187157	0.928318	0.291994	0.374043	0.171574	0.17488	0.504583	-0.229012	-0.313841	-0.339964	-0.308431	-0.145475	0.741219	0.545534	-0.364803	-0.283526	-0.195951	-0.18737	0.370032
0030705121	-1.20527	-0.231012	-0.499785	-0.748374	3.1552	1.98642	6.12	3.61	60.28	21.7	7.73	20.89	10.45	7.14	196.03	117.94	6.28	356.7	1.14	81.95	4.17	33.24	4.48	2585.71	23.79	377.27	0.212268	-0.10534	-0.50215	-0.441361	-0.545937	-0.510353	-0.760328	0.0600599	-0.299374	-0.00035804	0.0870068	-0.138554	-0.281219	-0.27988	-0.348426	0.596434	0.267962	0.30824	-0.470073	-0.503043
0030804121	0.251591	0.0482221	-0.688826	-1.03144	-1.8448	-1.16143	18.75	5.3	81.93	18.94	9.97	215.16	31.16	26.56	601.17	250.02	9.62	258.69	14.79	76.56	7.32	24.3	48.58	5865.17	726.85	4219.21	0.863083	-0.150248	0.345216	0.0395568	0.484818	0.186749	-0.290769	-0.540247	0.0316267	-0.360551	1.16338	0.373549	0.455134	-0.163863	-0.180746	0.444224	0.528256	0.489522	0.497695	1.20433
0030805121	-6.13765	-1.17639	-0.776497	-1.16272	0.155202	0.0977105	1.06	2.57	5.56	6.4	0	43.56	5.02	1.85	559.21	222.33	5.35	223.35	1.14	36.63	1.3	17.32	51.34	3563.98	10.94	2551.33	-0.380696	-0.482928	-0.517638	-0.297902	0.0373419	0.230377	-0.38921	-1.00894	-0.391539	-0.490427	-0.344225	-0.272823	-0.481801	-0.175879	-0.451613	-0.247337	-0.389928	-0.317345	-0.357141	-0.503043
0031503122	0.819379	0.157049	-0.861428	-1.2899	0.155202	0.0977105	1.2	1.66	3.04	7.29	0.4	31.65	10.38	1.5	229.92	161.75	2.94	307.7	1.14	184.82	0.01	52.76	34.26	1456.45	171.98	1718.79	-0.64722	0.75173	-0.323544	-0.606961	-0.18602	-0.0396119	-0.604578	1.3708	-0.630375	-0.180436	-0.332294	-0.140285	-0.495072	-0.270175	-0.541902	-0.198255	-0.420225	-0.284973	-0.416472	-0.503043
0031704121	13.8019	2.6454	-0.0312914	-0.0468555	3.1552	1.98642	1.12	5.18	7.79	2.81	0	32.74	10.42	3.37	419.4	398.97	4.7	251.18	1.14	101.12	1.63	28.78	10.86	3254.08	599.43	59.81	-0.312516	0.0543761	0.191643	-0.343347	-0.631109	-0.409502	0.238765	-0.239422	-0.455956	-0.388151	-0.339112	-0.139296	-0.424167	-0.215915	-0.192652	-0.44532	-0.363117	-0.317345	-0.411042	-0.503043
0031904122	2.39024	0.458134	-0.584716	-0.87555	0.155202	0.0977105	1.41	6.71	5.55	6.14	0	12.61	9.02	5.41	373.36	213.8	3.9	391.58	3.53	111.43	3.18	16.1	7.64	1505.57	271.34	2569.35	0.00772645	0.140275	-0.20379	-0.599758	0.0421765	-0.460402	-0.419535	-1.09086	-0.535237	0.127828	-0.314397	-0.173914	-0.346816	-0.229099	-0.0408477	-0.261675	-0.390048	-0.317345	-0.511321	-0.204096
0032002121	-0.55674	-0.106709	0.426243	0.638253	1.1552	0.72728	3.09	5.88	11.01	15.2	3.28	303.88	5.56	43.81	3602.05	227.24	10.25	321.04	5.29	64.14	2.98	52.24	54.24	9068.49	279.92	3161.96	-0.0335951	-0.253726	-0.193448	0.509309	0.201168	0.276218	-0.371754	1.33588	0.094061	-0.131411	-0.171221	-0.259471	1.10921	0.695473	-0.123199	0.237969	-0.324403	-0.0518963	0.93966	0.0160488
0032504121	-2.54013	-0.486863	-0.239511	-0.358641	1.1552	0.72728	1.23	5.93	4.79	2.25	0.34	103.83	4.79	33.98	2564.44	487.31	5.95	505.54	1.14	108.56	0.01	38.3	18.22	12337.4	119.17	2019.43	-0.64722	0.116363	-0.387193	0.988678	-0.105362	-0.293161	0.552824	0.399831	-0.332078	0.546638	-0.329737	-0.278511	0.73648	0.398342	-0.118238	-0.476203	-0.399185	-0.289829	-0.0569024	-0.503043
0032703121	-8.15324	-1.56272	-0.839511	-1.25708	-0.844798	-0.531859	2.38	2.64	317.07	6.45	3.55	32.77	10.38	4.02	339.62	221.45	2.59	332.78	7.79	23.77	4.64	35.02	37.62	1974.27	30.11	1786.5	0.309374	-0.590072	-0.494533	-0.531026	-0.167855	0.0135006	-0.392338	0.179584	-0.665061	-0.0882655	-0.23173	-0.140285	-0.399521	-0.238761	-0.444668	-0.244579	3.35531	-0.0300453	-0.410892	0.328754
0032803121	-4.00916	-0.768429	-0.0230722	-0.0345481	3.1552	1.98642	0.4	5.09	17.77	12.15	1.15	50.16	5.38	4.67	390	322.92	3.9	413.18	1.14	0.73	0.01	31.24	22	4524.43	49.23	2065.4	-0.64722	-0.782032	-0.471489	-0.157056	-0.0930284	-0.233409	-0.0316011	-0.0742369	-0.535237	0.207209	-0.400473	-0.263921	-0.374875	-0.224334	-0.201582	0.0697665	-0.243129	-0.224276	-0.324263	-0.503043
0040204122	-4.94229	-0.947282	-0.480606	-0.719657	3.1552	1.98642	2.68	6.54	22.23	6.95	1.99	94.23	10.14	1.94	295.24	238.07	8.52	133.52	2.72	24.7	6.34	21.39	14.87	6336.44	23.16	3518.8	0.660607	-0.582324	-0.50291	0.108666	0.296905	-0.346115	-0.333252	-0.735649	-0.0773856	-0.820558	-0.206163	-0.146219	-0.478389	-0.25147	-0.0577149	-0.217005	-0.189507	-0.156295	-0.104725	-0.305413
0040304122	-6.22023	-1.19222	-0.225812	-0.338129	0.155202	0.0977105	8.75	10.25	20.76	10.13	1.26	39.38	50.51	4.09	206.76	441.53	4.75	433.41	3.83	52.89	0.01	13.86	9.52	2303.33	31.55	831.38	-0.64722	-0.347456	-0.492798	-0.48277	-0.424104	-0.430684	0.390071	-1.24128	-0.451001	0.281556	0.311145	0.852022	-0.396867	-0.276807	0.310386	-0.0416333	-0.207181	-0.215374	-0.377964	-0.166571
0040404121	6.19196	1.1868	-0.313483	-0.469408	0.155202	0.0977105	3.87	2.16	3.52	2.5	2.28	255.9	9.33	4.17	1009.32	188.3	7.34	207.46	4.39	117.86	0.01	27.04	62.22	3960.1	3271.6	5337.55	-0.64722	0.193847	3.41229	-0.239813	0.784858	0.40236	-0.51019	-0.35626	-0.194326	-0.548824	-0.104747	-0.166249	-0.393833	-0.0469847	-0.492293	-0.462416	-0.414454	-0.132826	0.700644	-0.0965253
0040804121	12.2789	2.35348	-0.606634	-0.908369	-0.844798	-0.531859	8.73	13.38	15.31	21.98	2.68	13.8	28.04	6.88	233.94	258.36	4.06	259.92	1.14	111.93	5.86	19.72	5.6	1191.03	776.34	825.82	0.561435	0.144441	0.404864	-0.645884	-0.425596	-0.492649	-0.261119	-0.847787	-0.519381	-0.35603	0.309441	0.296399	-0.291078	-0.269024	0.620941	0.611875	-0.272705	-0.100454	-0.505393	-0.503043
0040804122	-6.27019	-1.2018	0.160489	0.240316	1.1552	0.72728	6.22	5.94	19.4	19.32	2.34	72.89	20.3	10.48	1732.37	361.18	19.69	416.52	1.36	0.73	2.01	23.86	36.76	5834.73	20.35	2182.74	-0.234005	-0.782032	-0.506296	0.0350929	-0.0615472	-9.36244e-05	0.104417	-0.569792	1.02958	0.219484	0.0955292	0.10501	-0.154575	0.160069	-0.117246	0.465181	-0.223532	-0.12797	-0.211032	-0.475525
0041104121	16.2764	3.11967	-0.379237	-0.567866	2.1552	1.35685	0.06	0.65	0.39	0.08	0.03	14.12	0.09	1.26	256.32	676.83	1.15	409.26	2.72	301.14	9.38	15.19	1.18	5372	429.44	450.64	1.28869	1.72086	-0.0132388	-0.0327643	-0.526253	-0.562517	1.22659	-1.15197	-0.807768	0.192803	-0.429449	-0.394729	-0.504173	-0.262615	-0.642113	-0.595875	-0.452086	-0.314917	-0.503799	-0.305413
0041104123	2.27473	0.435994	-0.014853	-0.0222408	1.1552	0.72728	2.62	12.12	35.97	13.84	3.01	19.86	8.4	4.61	578	122.54	6.75	386.49	8.92	53.82	0.01	37.06	21.7	2065.29	95.94	1462.65	-0.64722	-0.339708	-0.415191	-0.517678	-0.25474	-0.238151	-0.743974	0.316567	-0.252796	0.109122	-0.211276	-0.189245	-0.37715	-0.170498	0.495925	0.162967	-0.0243133	-0.0737472	-0.475204	0.470097
0041405122	-6.32088	-1.21151	-0.269648	-0.403768	-2.8448	-1.791	1.75	15.86	17.01	9.84	2.19	470.31	19.48	12.84	2411.69	267.22	28.65	218.72	1.14	9.35	0.01	45.96	130.12	17461.8	84.83	6536.65	-0.64722	-0.710214	-0.428582	1.74016	1.10656	1.47568	-0.229621	0.914188	1.91754	-0.507443	-0.285421	0.0847336	-0.0650908	0.3546	0.867003	-0.0576263	-0.252266	-0.140109	1.76874	-0.503043
0041503121	1.74727	0.334896	-0.154579	-0.231466	0.155202	0.0977105	3.77	2.16	29.19	5.49	3.4	36.11	9.74	6.99	836.22	283.8	3.66	320.68	1.24	26.75	2.51	71.64	9.76	1504.62	452.14	686.16	-0.130701	-0.565244	0.0141205	-0.599898	-0.463065	-0.42689	-0.170677	2.63856	-0.559022	-0.132734	-0.113269	-0.15611	-0.286907	-0.0965539	-0.492293	-0.297522	-0.105828	-0.0421847	-0.394254	-0.490534
0041504121	2.8703	0.550146	-0.135401	-0.202748	-2.3448	-1.47621	1.67	5.45	7.49	5.69	0.47	38.58	15.41	3.23	440.69	255.72	5.83	286.44	1.14	81.35	0.01	21.78	43.5	3413.3	60.71	1430.73	-0.64722	-0.110339	-0.457652	-0.319999	-0.263304	0.106448	-0.270505	-0.709461	-0.34397	-0.258568	-0.292239	-0.0159065	-0.429476	-0.209818	-0.165863	-0.286492	-0.366724	-0.279308	-0.38195	-0.503043
0041504122	1.85452	0.355453	0.00432507	0.00647632	0.155202	0.0977105	6.74	3.58	103.4	6.61	6.61	23.97	6.87	5.11	237.8	333.47	3.78	230.11	18.55	81.35	7.73	22.82	3.94	1026.5	303.89	153.6	0.947792	-0.110339	-0.164559	-0.670012	-0.605946	-0.518889	0.00590535	-0.639627	-0.54713	-0.465584	0.139846	-0.227078	-0.358191	-0.267918	-0.351402	-0.235756	0.786386	0.217599	-0.45473	1.67464
0041902121	-7.49829	-1.43719	-0.897045	-1.34323	0.155202	0.0977105	4.98	3.02	4.57	9.72	0.08	34.26	18.49	9.43	253.23	212.23	2.46	241.5	2.93	90.53	2.98	72.76	52.7	2102.9	29.72	1534.41	-0.0335951	-0.0338554	-0.495003	-0.512163	-0.235488	0.251875	-0.425116	2.71377	-0.677944	-0.423725	-0.0101482	0.0602536	-0.194389	-0.2635	-0.406965	-0.0642441	-0.40183	-0.31087	-0.40347	-0.279145
0041903122	5.18825	0.994424	-0.557319	-0.834525	1.1552	0.72728	0.06	1.07	1	0.08	0.03	6.23	0.09	7.08	73.5	82.57	0.86	98.27	2.72	88.4	13.88	12.52	2.75	3333.96	65.56	182.64	2.21843	-0.0516017	-0.451807	-0.331633	-0.598155	-0.5377	-0.886072	-1.33126	-0.836508	-0.950104	-0.429449	-0.394729	-0.283494	-0.314967	-0.600441	-0.595875	-0.444752	-0.314917	-0.543103	-0.305413
0042002121	-4.91863	-0.942745	-0.00663384	-0.00993346	0.155202	0.0977105	1.32	2.03	2.9	6.52	0	53.68	31.15	3.72	403.57	99.22	1.84	155.36	1.14	49.08	0.85	51.22	7.52	2992.22	283.52	741.52	-0.47367	-0.3792	-0.18911	-0.381748	-0.448212	-0.462299	-0.826879	1.26739	-0.739388	-0.740295	-0.322067	0.373301	-0.410896	-0.220448	-0.505191	-0.240719	-0.421908	-0.317345	-0.306728	-0.503043
0042003122	-8.41863	-1.61358	-0.954579	-1.42938	-1.8448	-1.16143	0.3	2.7	1.18	2.49	0	5.03	8.75	4.67	357.41	170.23	5.64	326.39	1.32	48.03	0.01	66.7	7.38	5768.03	144.49	2168.92	-0.64722	-0.387948	-0.356676	0.0253117	-0.065255	-0.464512	-0.574431	2.30685	-0.3628	-0.111749	-0.408995	-0.18059	-0.374875	-0.233667	-0.438715	-0.462967	-0.442588	-0.317345	-0.549081	-0.480528
0042102121	0.781417	0.149773	-0.497045	-0.744272	-2.8448	-1.791	0.49	1.7	1.3	2.39	0	19.31	3.58	1.93	320.62	102.13	2.77	148	1.14	42.02	2.43	50.36	6.96	1904.36	249.92	778.85	-0.147229	-0.438021	-0.229606	-0.541278	-0.438197	-0.471151	-0.816534	1.20964	-0.647223	-0.767343	-0.392803	-0.308431	-0.478768	-0.244202	-0.537933	-0.468482	-0.441145	-0.317345	-0.477944	-0.503043
0042103122	3.20312	0.613937	-0.716223	-1.07247	1.1552	0.72728	3.41	2.49	11.04	9.88	1.2	13.48	8.34	12.95	419.65	265.63	3.3	259.87	1.14	362.74	0.01	42.88	7	1347.76	313.61	1112.77	-0.64722	2.23409	-0.152843	-0.6229	-0.34861	-0.470519	-0.235273	0.707371	-0.594699	-0.356214	-0.143949	-0.190729	-0.0609199	-0.215843	-0.45955	-0.0554204	-0.324043	-0.22023	-0.506987	-0.503043
0042503122	-6.6586	-1.27624	-0.918963	-1.37605	2.1552	1.35685	0.3	2.33	83.49	5.36	0	22.42	7.09	6.03	235.18	230.25	2.57	237.27	1.32	50.65	0.01	30.46	11.46	2408.47	137.36	2637.03	-0.64722	-0.366119	-0.36527	-0.467352	0.0603344	-0.400018	-0.361053	-0.126613	-0.667043	-0.439271	-0.408995	-0.221638	-0.323307	-0.268669	-0.475425	-0.304691	0.547012	-0.317345	-0.462452	-0.480528
0042504121	2.47188	0.473782	-0.0532092	-0.0796751	1.1552	0.72728	3.62	13.41	29.24	4.57	0.43	151.32	2.47	46.08	4064.39	588.68	11.83	859.21	12.58	150.88	13.1	48.06	30.4	8645.51	251.8	2048.1	2.05728	0.468956	-0.22734	0.447281	-0.0976698	-0.100628	0.913205	1.0552	0.250642	1.8464	-0.126052	-0.335878	1.19528	0.827869	0.623917	-0.348258	-0.105227	-0.282545	0.179672	0.927899
0042504122	-4.69364	-0.899622	-0.324442	-0.485817	0.155202	0.0977105	0.26	1.25	2.56	1.45	0	7.17	4.79	2.61	122.77	191.69	0.83	177.91	4.4	94.01	3.63	17.24	1.48	2246.81	38.74	668.74	0.1007	-0.00486147	-0.484132	-0.491059	-0.467739	-0.557775	-0.498138	-1.01432	-0.839481	-0.657422	-0.412404	-0.278511	-0.452984	-0.300858	-0.582582	-0.520321	-0.425996	-0.317345	-0.538421	-0.0952744
0042703121	-1.08129	-0.20725	-0.214853	-0.321719	1.1552	0.72728	1.88	8.77	2.57	0.08	0.03	384.97	0.09	7.7	10044.5	396.99	24.42	445.46	2.72	65.22	5.65	23.48	27.11	25073.4	135.28	6054.36	0.518048	-0.244728	-0.367777	2.85635	0.977171	-0.152634	0.231726	-0.595309	1.49834	0.32584	-0.274342	-0.394729	-0.259985	2.54035	0.163543	-0.595875	-0.425876	-0.314917	1.34361	-0.305413
0042803122	-1.71863	-0.329406	-0.0121133	-0.0181384	-0.844798	-0.531859	3.25	15.17	56.94	13.07	10.42	231.84	15.12	17.38	1315.14	235.94	12.24	559.98	11.74	198.17	0.01	41.34	39.14	6579.07	349.27	11057	-0.64722	0.862957	-0.109864	0.144247	2.31932	0.0375277	-0.340825	0.603962	0.291274	0.746708	-0.157585	-0.0230775	0.107054	0.0405903	0.798542	0.120503	0.227806	0.52594	0.580788	0.822829
0042902121	-0.257469	-0.0493487	-0.869648	-1.3022	-1.8448	-1.16143	7.79	2.03	2.66	2.52	0	35.39	3.58	5.31	394.84	178.33	2.77	208.41	1.14	52.51	2.05	32.06	18.9	1449.04	32.17	1164.85	-0.22574	-0.350622	-0.49205	-0.608048	-0.334637	-0.282412	-0.545635	-0.0191752	-0.647223	-0.545333	0.22933	-0.308431	-0.350608	-0.222948	-0.505191	-0.461313	-0.424794	-0.317345	-0.397841	-0.503043
0042904122	2.68265	0.514179	0.00158534	0.00237388	-0.844798	-0.531859	1.65	4.63	8.97	5.92	1	56.49	6.17	7.75	766.44	235.55	6.68	243.89	1.14	80.39	2.28	43.96	45.66	1515.15	452.44	1888.97	-0.178221	-0.118338	0.0144821	-0.598353	-0.140363	0.140591	-0.342211	0.779891	-0.259734	-0.414942	-0.293943	-0.244387	-0.25809	-0.116536	-0.247223	-0.273808	-0.34893	-0.236415	-0.29273	-0.503043
0050104121	-7.06123	-1.35341	-0.203894	-0.30531	-2.8448	-1.791	3.94	10.4	47.85	12.67	7.26	255.89	20.25	11.26	182.32	709.47	26.48	925.52	1.14	25.7	1.93	35.64	58.48	11720	55.58	3062.13	-0.250533	-0.573992	-0.463835	0.898133	0.174385	0.343241	1.34263	0.221216	1.70249	2.09009	-0.0987808	0.103774	-0.125	-0.283806	0.325269	0.0984437	0.118518	0.270203	0.700594	-0.503043
0050204121	1.75711	0.336783	-0.812113	-1.21605	-1.8448	-1.16143	2.62	8.47	5.06	12.12	0.35	172.05	16.47	7.32	1815.63	862.77	15.97	437.16	1.14	9.21	0.01	34.14	23.32	2550.17	561.41	1533.41	-0.64722	-0.71138	0.145819	-0.446573	-0.235756	-0.212544	1.88763	0.120494	0.660925	0.295337	-0.211276	0.0103044	-0.274394	0.183911	0.133777	0.0681121	-0.395939	-0.28902	0.28294	-0.503043
0050205122	2.37209	0.454655	-0.392935	-0.588379	-0.844798	-0.531859	2.75	4.24	16.55	5.81	1.49	95.27	7.21	4.98	611.22	283.73	4.42	225.18	1.14	38.96	0.1	23.74	15.62	2478.19	479.87	1203.08	-0.628626	-0.463515	0.0475422	-0.457128	-0.32438	-0.33426	-0.170926	-0.57785	-0.483704	-0.483702	-0.200197	-0.218671	-0.36312	-0.160985	-0.285918	-0.279874	-0.257797	-0.19676	-0.0995446	-0.503043
0050304121	1.57794	0.302442	-0.921702	-1.38015	2.1552	1.35685	8.05	19.14	74.46	13.11	10.5	1015.39	41.76	48.77	182.32	855.34	26.96	1129.17	16.49	52.89	0.01	0.1	4.34	40131.1	6405.88	23269.5	-0.64722	-0.347456	7.18989	5.06449	5.59583	-0.512566	1.86121	-2.16524	1.75006	2.83852	0.251489	0.635658	1.29728	-0.283806	1.19244	0.122709	0.438446	0.532414	4.48409	1.41697
0050305121	-6.04063	-1.1578	0.174188	0.260828	1.1552	0.72728	0.02	0.76	0.11	0.51	0	3.24	0.09	0.55	139.61	191.55	0.64	200.54	1.14	53.29	0.01	26.06	2.04	1470.41	3.75	496.55	-0.64722	-0.344124	-0.526304	-0.604914	-0.513936	-0.548923	-0.498636	-0.422066	-0.85831	-0.574256	-0.432858	-0.394729	-0.531094	-0.296036	-0.631199	-0.572161	-0.455452	-0.317345	-0.557998	-0.503043
0050404122	-8.09886	-1.5523	-0.0669078	-0.100187	0.155202	0.0977105	4.93	2.59	18.85	4.74	2.91	62.51	13.72	6.1	573.9	392.47	9.81	208.03	5.4	21.76	0.01	32.8	23.12	5360.85	67.48	1579.49	-0.64722	-0.606819	-0.449493	-0.0343994	-0.223393	-0.215705	0.215657	0.0305146	0.0504561	-0.546729	-0.0144094	-0.0576957	-0.320653	-0.171672	-0.449629	-0.338883	-0.230144	-0.0818402	-0.262741	0.0298078
0050605121	2.88967	0.553857	-0.151839	-0.227363	-0.344798	-0.217074	2.05	5.24	28.67	4.77	3.18	99.99	4.47	17.53	3475.36	259.8	10.01	287.88	1.14	38.96	6.24	56.5	33.78	12678.2	1052.28	1988.13	0.639946	-0.463515	0.737442	1.03866	-0.113759	-0.0471993	-0.256	1.62193	0.0702765	-0.253276	-0.259854	-0.286423	0.112741	0.659194	-0.186699	-0.337229	-0.11208	-0.0599892	-0.0760316	-0.503043
0051004122	-3.06523	-0.587508	-0.220332	-0.329924	1.1552	0.72728	5.76	5.97	27.65	33.2	1.01	85.89	26.94	71.31	1114.43	392.73	14.77	309.63	1.14	64.05	2.41	34.26	107.44	8368.53	57.79	2014.23	-0.151362	-0.254476	-0.461172	0.406663	-0.106757	1.11717	0.216581	0.128551	0.542002	-0.173343	0.0563263	0.269199	2.15193	-0.0168853	-0.11427	1.23064	-0.124343	-0.235606	-0.146272	-0.503043
0051303122	-3.07693	-0.58975	-0.412113	-0.617096	-1.8448	-1.16143	0.68	1.68	14.82	1.47	0	26.97	3.83	14.71	283.79	122.52	2.33	215.58	1.14	31.03	0.01	44.72	14.16	9612.84	681.43	986.2	-0.64722	-0.529585	0.290473	0.589135	-0.382567	-0.357338	-0.744045	0.830924	-0.690828	-0.518983	-0.37661	-0.302249	0.0058145	-0.254749	-0.539918	-0.519218	-0.278596	-0.317345	-0.439786	-0.503043
0051503122	0.207072	0.0396891	-0.5491	-0.822218	-1.8448	-1.16143	2.19	2.57	44.85	2.89	4.2	12.92	0.38	3.03	217.16	67.35	3.93	167.48	5.07	24.7	11.9	9.77	9.23	4429.88	165.76	2023.2	1.80935	-0.582324	-0.33104	-0.170922	-0.10435	-0.435268	-0.940181	-1.51591	-0.532264	-0.695753	-0.247922	-0.387558	-0.437059	-0.273829	-0.451613	-0.440908	0.0824495	0.0225588	-0.509777	-0.0114693
0051804122	10.6532	2.04189	-0.762798	-1.14221	-1.8448	-1.16143	0	1.05	3.72	2.28	0	74.14	0.09	13.26	423.29	251.9	7.54	156.88	1.14	100.62	9.08	24.76	27.82	6250.19	332.48	2254.26	1.22671	0.0502103	-0.1301	0.0960182	-0.0423591	-0.141411	-0.284085	-0.509359	-0.174506	-0.734709	-0.434562	-0.394729	-0.0491655	-0.214801	-0.602425	-0.474548	-0.41205	-0.317345	-0.204805	-0.503043
0052003122	-6.6586	-1.27624	2.00706	3.00537	0.155202	0.0977105	0.82	7.59	2.19	0.22	0.03	96.74	0.09	26.76	407.63	195.27	3.12	162.38	2.72	52.35	6.84	9.04	50.76	30571.2	140.08	3082.72	0.763911	-0.351955	-0.361991	3.66258	0.179909	0.221208	-0.485411	-1.56493	-0.612537	-0.714496	-0.364679	-0.394729	0.462717	-0.219286	0.0464647	-0.588154	-0.430445	-0.314917	-0.0922217	-0.305413
0052103122	2.75001	0.527091	-0.814853	-1.22016	1.1552	0.72728	0.9	6.88	3.77	4.68	1.51	410.44	6.24	2.38	614.19	143.21	5.97	103.82	1.14	0.73	0.01	51.46	34.04	3795.89	250.74	2792.06	-0.64722	-0.782032	-0.228618	-0.263893	0.101927	-0.0430895	-0.67049	1.2835	-0.330096	-0.929708	-0.357861	-0.242656	-0.461705	-0.160135	-0.0239806	-0.342192	-0.411449	-0.195141	1.4705	-0.503043
0052404121	0.316452	0.0606538	0.105695	0.158267	0.655202	0.412495	2.14	8.82	20.53	7.05	1.29	415.64	14.97	9.54	5225.32	1595.94	17.9	403.47	5.8	41.43	0.01	30.64	257.74	7087.11	367.86	5611.17	-0.64722	-0.442936	-0.0874584	0.218749	0.858267	3.493	4.49413	-0.114526	0.852192	0.171525	-0.252184	-0.0267866	-0.190218	1.16032	0.168504	-0.21149	-0.209946	-0.212946	1.4964	0.0798407
0052603121	-4.94229	-0.947282	0.313914	0.470053	-2.8448	-1.791	0.8	2.49	9.5	7.08	0.85	163.6	6.24	8.08	549.27	169.08	9.14	105.6	1.14	27.28	0.01	44.28	31.58	4106.9	54.09	5960.74	-0.64722	-0.560828	-0.465631	-0.218285	0.952053	-0.0819754	-0.578519	0.801379	-0.0159423	-0.923166	-0.366383	-0.242656	-0.245577	-0.178725	-0.45955	-0.209836	-0.342558	-0.248555	0.240846	-0.503043
0052604122	0.301808	0.057847	-0.475127	-0.711452	2.1552	1.35685	0.49	3.54	2.97	6.33	0.02	47.74	0.58	2.17	1480.88	790.57	9.6	585.12	1.14	291.84	3.41	44.46	24.04	5478.91	520.95	1271.06	0.0552462	1.64338	0.0970541	-0.0170864	-0.306142	-0.201162	1.63095	0.813465	0.0296446	0.839099	-0.392803	-0.382613	-0.469668	0.0880519	-0.355371	-0.251197	-0.421067	-0.315726	-0.336318	-0.503043
0052902121	-0.276855	-0.0530643	-0.612113	-0.916574	1.1552	0.72728	0.63	0.49	0.34	1.35	0	19.86	1.51	2.22	166.43	273.66	2.73	157.77	1.14	36.54	1.66	33.56	5.76	1488	153.48	2089	-0.306317	-0.483678	-0.345841	-0.602335	-0.0866967	-0.49012	-0.206726	0.0815474	-0.651187	-0.731438	-0.380871	-0.359616	-0.467772	-0.288356	-0.657988	-0.525836	-0.452687	-0.317345	-0.475204	-0.503043
0052904122	1.53035	0.29332	-0.0860859	-0.128904	0.155202	0.0977105	5.69	5.73	99.86	24.85	5.97	23.79	15.51	8.68	414.06	117.78	6.77	432.15	1.14	103.79	2.51	32.38	21.26	1605.39	254.66	1009.7	-0.130701	0.0766214	-0.223893	-0.58512	-0.376262	-0.245107	-0.760897	0.00231227	-0.250814	0.276925	0.0503606	-0.0134338	-0.222827	-0.217444	-0.138082	0.770151	0.743826	0.165804	-0.455627	-0.503043
0060104122	5.74804	1.10172	1.01528	1.52028	0.655202	0.412495	4.39	5.54	18.66	5.89	0	35.78	14.94	8.85	245.13	271.19	3.22	790.29	11.31	759.69	9.71	21.1	13.74	2422.41	253.82	1318.43	1.35688	5.54131	-0.224906	-0.465308	-0.293433	-0.363977	-0.215507	-0.755122	-0.602627	1.59311	-0.0604302	-0.0275284	-0.216381	-0.265819	-0.156934	-0.275463	-0.232429	-0.317345	-0.395898	0.769044
0060204121	4.65546	0.892304	-0.116223	-0.174031	-1.3448	-0.846643	5.07	11.74	23.58	16.63	4.32	442.77	24.01	5.17	182.32	964.31	97.8	349.32	1.14	0.73	0.01	37.08	44.52	1851.42	668.07	3225.01	-0.64722	-0.782032	0.274371	-0.549041	0.218084	0.122571	2.24861	0.31791	8.77045	-0.02748	-0.00247806	0.196748	-0.355916	-0.283806	0.458222	0.316831	-0.173276	0.0322703	1.63155	-0.503043
0060205122	1.33695	0.256251	-0.790195	-1.18323	4.1552	2.61599	5.35	10.47	125.16	12.36	16.94	116.19	14.19	20.66	1664.46	892.5	14.43	695.02	20.24	266.31	5.39	48.82	35.16	3122.56	396.11	1936.12	0.46433	1.43067	-0.0534099	-0.362634	-0.127713	-0.0253853	1.99332	1.10623	0.508308	1.24299	0.0213846	-0.0460739	0.231422	0.140622	0.332214	0.0813477	1.048	1.0536	0.00466977	1.88603
0060904122	1.75711	0.336783	0.982407	1.47105	-0.344798	-0.217074	13.61	6.66	68.19	51.14	14.71	74.05	15.63	18.84	4828.58	384.07	11.51	299.63	10.9	66.35	7.11	20.6	24.82	3067.19	286.49	2511.82	0.819695	-0.235313	-0.18553	-0.370754	0.0267417	-0.188833	0.185794	-0.788696	0.21893	-0.210094	0.725332	-0.0104665	0.162413	1.0467	-0.0458087	2.22	0.363062	0.873127	-0.205253	0.71776
0061704122	2.86259	0.548667	0.322133	0.48236	3.1552	1.98642	5.63	8.66	27.92	13.84	6.17	68.38	25.91	9.01	716.02	661.34	7.87	876.58	1.75	215.12	0.01	31.76	88.16	2541.45	254.17	994.5	-0.64722	1.00418	-0.224484	-0.447851	-0.38034	0.812401	1.17152	-0.0393198	-0.141802	1.91023	0.0452472	0.24373	-0.210314	-0.130975	0.152629	0.162967	-0.121097	0.18199	-0.233499	-0.426742
0061902122	-8.48152	-1.62564	-0.379237	-0.567866	-1.8448	-1.16143	2.41	2.36	7.39	6.62	0.88	26.87	8.43	5.44	393.96	142.34	4.25	517.46	8.68	59.22	4.06	53.38	14.8	2645.63	18.75	1200.86	0.189541	-0.294717	-0.508225	-0.432574	-0.324976	-0.347222	-0.673583	1.41243	-0.500552	0.590445	-0.229173	-0.188503	-0.345678	-0.2232	-0.472449	-0.235204	-0.367926	-0.246127	-0.440284	0.440078
0062903122	2.61214	0.500664	-0.650469	-0.974009	0.155202	0.0977105	0	1.84	2.04	5.78	0	19.29	4	4.93	792.66	307.56	5.36	221.81	1.14	99.73	3.11	27.6	12.92	1843.33	850.47	2465.19	-0.0067361	0.0427952	0.49421	-0.550227	0.0142314	-0.376939	-0.0862076	-0.318657	-0.390548	-0.496087	-0.434562	-0.298045	-0.365016	-0.109028	-0.524043	-0.281529	-0.432248	-0.317345	-0.478044	-0.503043
0062904122	-6.12271	-1.17353	0.0673388	0.100833	2.1552	1.35685	11.81	10.42	179.73	14.67	15.07	81.6	31.47	37.23	1094.61	409.26	11.63	583.12	25.74	64.01	6.5	33.52	15.2	7544.51	915.73	1478.9	0.693664	-0.254809	0.572865	0.285824	-0.250381	-0.340899	0.275347	0.0788615	0.230822	0.831749	0.57193	0.381214	0.859711	-0.022561	0.327253	0.208741	1.70409	0.902262	-0.167643	2.57398
0070403122	13.7782	2.64085	0.294736	0.441336	-2.8448	-1.791	1.18	1.36	8.79	5.68	0.7	12.82	10.31	3.03	131.65	289.98	1.4	88	1.14	207.76	0.85	47	2.22	1270.61	185.72	551.31	-0.47367	0.942856	-0.306983	-0.634214	-0.499244	-0.546077	-0.148706	0.984022	-0.782993	-0.987847	-0.333998	-0.142016	-0.437059	-0.298316	-0.571667	-0.287044	-0.351094	-0.260694	-0.510275	-0.503043
0070503121	-7.26098	-1.3917	-0.64499	-0.965804	0.655202	0.412495	0.55	2.84	1.14	0.49	0.03	9.48	0.09	1.8	175.03	226.72	1.42	148.16	2.72	24.7	7.49	11.21	8.56	6489.12	30.32	1049.16	0.898206	-0.582324	-0.49428	0.131056	-0.365676	-0.445859	-0.373603	-1.41922	-0.781011	-0.766755	-0.387689	-0.394729	-0.483697	-0.285893	-0.424824	-0.573264	-0.443069	-0.314917	-0.526913	-0.305413
0070503122	-5.39148	-1.03338	-0.228552	-0.342232	-1.3448	-0.846643	14.95	5.25	151.58	31.87	13.62	41.96	23.79	31.04	597.72	226.35	9.41	525.9	23.01	62.51	8.11	51.72	14.92	16334.8	56.4	2433.96	1.0263	-0.267306	-0.462847	1.57489	0.00585266	-0.345325	-0.374918	1.30096	0.0108152	0.621462	0.839532	0.191308	0.625003	-0.164851	-0.185707	1.15729	1.36565	0.784914	-0.365112	2.23251
0070705121	3.87804	0.743298	-0.762798	-1.14221	0.155202	0.0977105	9.65	4.95	151.18	14.03	8.95	136.18	28.38	14.71	1052.99	534.43	23.38	351.9	15.82	98.31	1.92	49.4	43.14	10526.5	2493.27	2896.72	-0.252599	0.0309644	2.4742	0.723125	0.130007	0.100757	0.720341	1.14518	1.39527	-0.0179983	0.387846	0.304807	0.0058145	-0.0344793	-0.215473	0.173446	1.36084	0.406974	0.104251	1.33317
0070904121	9.4007	1.80182	-0.798415	-1.19554	1.1552	0.72728	1.03	11.27	3.52	2.03	0	47.97	2.46	28.63	486.46	158.4	5.77	247.15	1.14	269.75	5.43	21.04	10.6	3586.53	1578.55	1497.85	0.472594	1.45933	1.37173	-0.294595	-0.245297	-0.413612	-0.616488	-0.759151	-0.349916	-0.402961	-0.346782	-0.336125	0.533623	-0.196712	0.411589	-0.488335	-0.414454	-0.317345	-0.335173	-0.503043
0071305122	-0.373644	-0.0716157	-0.617593	-0.924779	-1.8448	-1.16143	1.66	3.82	59.53	4.62	2.86	628.31	6.67	22.83	2025.73	149.32	19.13	77.6	1.14	24.2	1.09	32.62	101.56	19289.5	637.41	4699.24	-0.424084	-0.586489	0.237418	2.00817	0.613605	1.02422	-0.648768	0.0184279	0.974088	-1.02607	-0.293091	-0.232023	0.313703	0.244076	-0.32759	-0.345501	0.258945	-0.0858866	2.55583	-0.503043
0071503121	-7.49089	-1.43577	-0.918963	-1.37605	-1.3448	-0.846643	1.66	1.48	8.68	0.63	0.82	4.57	0.09	3.82	168.25	90.02	2.1	158.33	4.12	24.7	8.45	13.15	4.25	6839.04	669.04	1306.24	1.09655	-0.582324	0.27554	0.18237	-0.296704	-0.513989	-0.859587	-1.28895	-0.713621	-0.72938	-0.293091	-0.394729	-0.407104	-0.287835	-0.559761	-0.565543	-0.352416	-0.250983	-0.551373	-0.130297
0071902121	1.02925	0.197274	-0.179237	-0.268388	1.1552	0.72728	6.86	4.14	9.26	8.64	3.53	12.82	14.9	3.81	205.4	243.78	2.24	308.15	1.14	81.46	0.64	65.04	166.16	1193.41	41.02	1552.14	-0.517057	-0.109423	-0.481384	-0.645535	-0.230731	2.04537	-0.312953	2.19538	-0.699747	-0.178782	0.150072	-0.0285175	-0.407484	-0.277196	-0.29584	-0.123804	-0.345443	-0.0316639	-0.510275	-0.503043
0071902122	-7.9162	-1.51728	-0.702524	-1.05196	1.1552	0.72728	3.77	3.66	24.74	16.63	3	49.58	15.8	10.14	509.75	569.86	13.17	243.07	1.14	61.69	0.17	48.4	51.78	5956.75	58.59	1395.64	-0.614163	-0.274138	-0.460208	0.0529866	-0.272718	0.237332	0.846298	1.07803	0.383439	-0.417955	-0.113269	-0.00626289	-0.167467	-0.190042	-0.343465	0.316831	-0.15933	-0.0745565	-0.327152	-0.503043
0072504122	9.8084	1.87996	-0.223072	-0.334027	-0.844798	-0.531859	0.04	2.32	0.66	1.61	0	14.82	1.53	1.95	205.07	92.61	3.97	306.36	1.14	175.56	6.31	20.3	4.96	1249.72	906.38	1963.94	0.654409	0.674579	0.561595	-0.637277	-0.120249	-0.502765	-0.850379	-0.808841	-0.5283	-0.185361	-0.431153	-0.359122	-0.47801	-0.277291	-0.476418	-0.511498	-0.44884	-0.317345	-0.500312	-0.503043
0072904122	-2.28994	-0.438909	-0.716223	-1.07247	0.155202	0.0977105	0.53	5.11	2.97	6.33	0	40.16	5.25	2.52	755.19	221.19	4.76	519.07	1.14	137.29	0.01	32.4	78.92	3126.24	79.76	2595.6	-0.64722	0.35573	-0.434692	-0.362095	0.0492191	0.666342	-0.393263	0.00365524	-0.45001	0.596362	-0.389394	-0.267136	-0.456397	-0.119758	-0.199598	-0.251197	-0.421067	-0.317345	-0.374079	-0.503043
0080803122	-0.672476	-0.128892	0.387887	0.580819	-0.344798	-0.217074	3.44	2.82	33.64	6.48	5.2	55.56	5.85	11.9	178	445.55	2.99	253	5.93	41.58	0.62	44.94	11.44	1592.72	56.25	1642.48	-0.521189	-0.441687	-0.463028	-0.586978	-0.206494	-0.400334	0.404362	0.845697	-0.62542	-0.381462	-0.141393	-0.2523	-0.100733	-0.285043	-0.426808	-0.242925	-0.0523265	0.103488	-0.297363	0.0961014
0080804121	-6.27019	-1.2018	-0.880606	-1.31861	-0.844798	-0.531859	2.73	1.88	11.83	2.8	1.6	15.42	7.82	9.82	243.71	383.8	2.61	213.1	4.39	91.98	0.01	21.34	5.08	3782.35	28.15	807.14	-0.64722	-0.0217746	-0.496895	-0.265879	-0.430607	-0.500869	0.184834	-0.739006	-0.663079	-0.528097	-0.201902	-0.203587	-0.179601	-0.266226	-0.520074	-0.445871	-0.314544	-0.187858	-0.497323	-0.0965253
0081203121	-6.55494	-1.25637	-0.592935	-0.887857	0.155202	0.0977105	1.73	2.76	45.2	15.73	0.41	69.78	9.1	17.48	600.27	280.04	17.31	728.33	1.14	12.69	3.23	45.52	15.64	5697.37	54.79	166.82	0.0180568	-0.682386	-0.464787	0.0149497	-0.602399	-0.333944	-0.184044	0.884643	0.793722	1.3654	-0.287125	-0.171936	0.110845	-0.164121	-0.432761	0.267198	0.0866575	-0.284164	-0.226525	-0.503043
0081403121	11.5168	2.20741	0.0837771	0.125447	2.1552	1.35685	4.89	5.61	27.26	10.12	2.64	112.24	20.86	15.6	1748.64	383.88	5.2	495.1	10.34	132.33	13.67	49.36	21.42	7064.19	249.47	4177.25	2.17504	0.314405	-0.230148	0.215388	0.47356	-0.242577	0.185119	1.14249	-0.406405	0.50827	-0.0178183	0.118857	0.0395609	0.164728	-0.149988	-0.0421847	-0.129032	-0.103691	-0.0150074	0.647714
0081704121	3.14542	0.602878	0.0700785	0.104935	0.655202	0.412495	2.06	3.17	13.8	3.01	1.09	23.59	0.95	2.67	555	130.58	3.19	185.81	2.72	81.29	7.33	6.68	4.91	3271.4	7.16	612.32	0.865149	-0.110839	-0.522194	-0.340807	-0.482876	-0.503556	-0.715391	-1.7234	-0.6056	-0.628389	-0.259001	-0.373463	-0.450709	-0.177084	-0.392082	-0.43429	-0.29086	-0.229132	-0.456623	-0.305413
0082003122	-6.43879	-1.23411	-0.54088	-0.809911	-0.844798	-0.531859	0.9	13.89	41.97	233.42	1.46	140.08	23.41	123.11	5363.11	250.84	29.79	691.82	6.61	11.26	0.01	65.66	186.08	31643.6	270.6	6865.65	-0.64722	-0.6943	-0.204681	3.81985	1.19483	2.36025	-0.287853	2.23701	2.03052	1.23123	-0.357861	0.181912	4.11604	1.19977	0.671542	12.2725	0.0478237	-0.199188	0.123679	0.181157
0082404121	-2.89086	-0.554087	-0.771017	-1.15452	2.1552	1.35685	2.21	5.69	8.85	4.63	0.26	82.86	7.71	21.17	323.79	482.49	6.61	503.89	3.53	89.23	0.01	17.54	7.06	1421.86	168.66	1427.74	-0.64722	-0.0446864	-0.327545	-0.612034	-0.264106	-0.46957	0.535688	-0.99417	-0.266671	0.540574	-0.246218	-0.206307	0.25076	-0.243294	-0.142051	-0.34495	-0.350373	-0.296303	-0.161366	-0.204096
0090204121	-5.04876	-0.967688	-0.579237	-0.867345	1.6552	1.04206	50.39	47.98	173.76	42.31	49.79	301.68	128.55	46.17	182.32	673.21	48	901.44	33.71	69.48	4.19	22.02	6.68	5902.88	55.58	3057.61	0.2164	-0.209235	-0.463835	0.0450868	0.173172	-0.475577	1.21372	-0.693346	3.83517	2.00159	3.85986	2.78174	1.19869	-0.283806	4.05391	1.73304	1.63231	3.71213	0.9287	3.57089
0090204122	4.12267	0.790185	-0.24773	-0.370949	-3.3448	-2.10578	7.59	7.29	63.69	9.46	10.63	91.03	57.75	13.19	2715.44	351.3	9.06	932.55	19.98	51.81	1.93	27.42	6.14	2525.4	223.41	962.44	-0.250533	-0.356454	-0.261557	-0.450205	-0.388942	-0.484113	0.069293	-0.330744	-0.0238705	2.11593	0.212286	1.03105	-0.0518197	0.441582	0.0166991	-0.0785827	0.30896	0.542935	-0.120666	1.85351
0090403122	-4.21112	-0.807138	0.141311	0.211599	0.155202	0.0977105	1.39	3.98	17.11	4.93	0	26.87	9.37	5.05	341.47	197.78	3.91	226.42	15.68	50.8	2.05	61.38	36.96	8669.88	32.17	3487.86	-0.22574	-0.364869	-0.49205	0.450855	0.288604	0.00306783	-0.476488	1.94962	-0.534246	-0.479145	-0.316101	-0.16526	-0.360466	-0.238231	-0.311715	-0.328405	-0.251064	-0.317345	-0.440284	1.31565
0090404121	3.57117	0.68448	-0.195675	-0.293002	1.6552	1.04206	6.79	2.59	27.6	7.16	5.69	250.75	16.1	11.69	4261.89	638.71	32.51	232.12	7.07	8.17	0.01	28.64	23.12	3553.21	320.92	3120.56	-0.64722	-0.720045	-0.144033	-0.299481	0.190061	-0.215705	1.09107	-0.248823	2.30007	-0.458197	0.144107	0.0011553	-0.108696	0.884426	-0.449629	-0.205424	-0.124944	0.143144	0.674989	0.238695
0090504122	8.98107	1.72139	-0.680606	-1.01914	2.1552	1.35685	1.55	4.44	4.03	8.34	0.86	40.29	15.15	3.18	469.81	176.93	11.17	156.58	1.14	48.16	4.34	30.52	44.54	2727.55	221.09	2172.05	0.247391	-0.386865	-0.264354	-0.420561	-0.0644152	0.122887	-0.550612	-0.122584	0.185235	-0.735811	-0.302465	-0.0223356	-0.431371	-0.20148	-0.266074	-0.140349	-0.408323	-0.247746	-0.373431	-0.503043
0090605122	-0.55674	-0.106709	0.415284	0.621843	-1.8448	-1.16143	1.66	4.1	21.09	5.22	1.17	10.81	9.91	5.6	379.65	350.56	1.72	254.17	1.14	47.93	3.08	19.56	24.62	3332.24	112.75	1147.24	-0.0129343	-0.388781	-0.394931	-0.331886	-0.339362	-0.191994	0.0666622	-0.858531	-0.75128	-0.377162	-0.293091	-0.151907	-0.339612	-0.227298	-0.299808	-0.312412	-0.203213	-0.222657	-0.520288	-0.503043
0091104121	0.598318	0.114679	-0.203894	-0.30531	1.6552	1.04206	0.62	1.86	9.3	5.23	0	18.46	1.12	1.52	178.2	216.59	3.68	418.04	1.14	128.01	1.06	34.48	4.9	538.79	26.67	209.65	-0.430282	0.278412	-0.498679	-0.741532	-0.590908	-0.503714	-0.409616	0.143324	-0.55704	0.22507	-0.381724	-0.36926	-0.494314	-0.284985	-0.522058	-0.31186	-0.344962	-0.317345	-0.482179	-0.503043
0091504122	-2.80362	-0.537366	-0.666908	-0.998623	0.155202	0.0977105	4.59	4.45	24.43	7.26	1.54	91.45	4.82	7.92	433.76	178.07	11.09	267.38	1.14	36.06	2.16	28.5	32.28	2662.75	72.41	3912.36	-0.203013	-0.487677	-0.443551	-0.430063	0.402493	-0.0709103	-0.546559	-0.258224	0.177307	-0.328615	-0.0433854	-0.277769	-0.251644	-0.211803	-0.265082	-0.199909	-0.163057	-0.192713	-0.118574	-0.503043
0091804122	8.16301	1.56459	-0.255949	-0.383256	1.6552	1.04206	0.19	5.61	0.52	0.15	0	24.45	0.49	5.36	480.29	259.22	2.59	381.19	4.77	157.52	0.01	23.82	16.68	6209.93	1216.94	953.47	-0.64722	0.524278	0.935899	0.0901143	-0.391348	-0.317504	-0.258062	-0.572478	-0.665061	0.0896442	-0.41837	-0.384838	-0.348712	-0.198479	-0.149988	-0.592014	-0.450523	-0.317345	-0.452339	-0.048994
0091902121	3.85503	0.738888	0.982407	1.47105	1.1552	0.72728	2.41	14.99	18.41	36.4	1.19	57	26.4	15.09	398.92	166.39	15.08	289.96	1.14	434.23	4.41	52.2	132.4	3193.7	5559.86	8793.06	0.261854	2.82971	6.17022	-0.352202	1.71194	1.51172	-0.588083	1.33319	0.572724	-0.245632	-0.229173	0.255847	0.0202231	-0.22178	0.780683	1.40712	-0.235434	-0.221039	-0.290189	-0.503043
0092103122	-2.89086	-0.554087	-0.171017	-0.25608	0.155202	0.0977105	0.6	3.11	7.42	0.08	0.75	102.17	0.38	3.9	1207.31	90.49	6.23	166.36	2.72	24.7	7.65	16.09	4.36	5879.96	86.36	1362.8	0.931263	-0.582324	-0.426738	0.0417257	-0.281529	-0.51225	-0.857916	-1.09154	-0.304329	-0.699869	-0.383428	-0.387558	-0.404071	0.00971196	-0.398035	-0.595875	-0.367565	-0.256648	-0.0651718	-0.305413
0092503122	-6.71744	-1.28752	-0.269648	-0.403768	-0.844798	-0.531859	0.2	1.71	0.94	5.58	0	61.54	4.5	1.68	537.1	252.29	5.34	122.53	1.14	0.73	0.01	52.5	20.7	5282.51	33.87	978.58	-0.64722	-0.782032	-0.490001	-0.0458876	-0.384612	-0.253959	-0.282699	1.35334	-0.39253	-0.860947	-0.417517	-0.285682	-0.488247	-0.18221	-0.536941	-0.292559	-0.445473	-0.317345	-0.267573	-0.503043
0092604121	22.0019	4.21707	-0.14636	-0.219158	2.1552	1.35685	0.92	8.07	7.98	7.98	0.08	40.86	3.4	4.76	474.33	440.44	4.38	210.46	1.14	147.35	13.8	32.84	12.36	4433.35	811.13	2542.66	2.2019	0.439545	0.446795	-0.170413	0.0350158	-0.385792	0.386196	0.0332006	-0.487668	-0.537799	-0.356156	-0.312882	-0.371462	-0.200185	0.0940896	-0.160202	-0.360832	-0.31087	-0.370592	-0.503043
0092803122	-7.55262	-1.4476	-0.414853	-0.621198	0.155202	0.0977105	0.4	1.15	2.88	2.75	0	3.56	6.24	1.5	140.62	178.43	0.76	370.62	1.14	78.71	0.01	22.12	4.48	1878.64	6.28	1426.07	-0.64722	-0.132335	-0.523254	-0.545049	-0.264554	-0.510353	-0.545279	-0.686631	-0.846418	0.0507988	-0.400473	-0.242656	-0.495072	-0.295747	-0.592503	-0.448629	-0.422149	-0.317345	-0.556404	-0.503043
0092903122	8.91168	1.70809	-0.00663384	-0.00993346	0.155202	0.0977105	0	0.75	2.89	0.52	0.35	6.74	0.68	2.52	167.65	147.56	1.24	60.96	1.14	57.17	0.01	13.76	6.34	782.43	64.66	273.56	-0.64722	-0.311797	-0.452892	-0.705803	-0.573762	-0.480951	-0.655025	-1.24799	-0.798849	-1.08722	-0.434562	-0.38014	-0.456397	-0.288007	-0.632191	-0.571609	-0.422029	-0.28902	-0.540563	-0.503043
0093004122	-2.89086	-0.554087	-0.121702	-0.182236	1.1552	0.72728	1.5	3.41	35.08	16.38	0.43	87.42	8.46	7.28	565.22	364.92	10.88	256.91	1.14	22.15	3.63	28.42	26.72	6291.34	196.52	1386.1	0.1007	-0.603569	-0.293967	0.102053	-0.275278	-0.158799	0.117714	-0.263596	0.156495	-0.367092	-0.306727	-0.187761	-0.275911	-0.174158	-0.368269	0.303044	-0.0350136	-0.282545	-0.13865	-0.503043
0100103122	5.96752	1.14378	0.916654	1.37259	2.1552	1.35685	2.35	3.18	4.93	4.71	0.36	214.32	18.49	19.53	1615.17	252.01	11.18	101.42	1.14	86.02	1.26	51.96	74.42	14786.3	979.24	346.01	-0.38896	-0.0714308	0.64941	1.34779	-0.554324	0.595209	-0.283694	1.31708	0.186226	-0.938528	-0.234287	0.0602536	0.188576	0.126507	-0.39109	-0.340538	-0.397502	-0.28821	0.493511	-0.503043
0100603121	-6.5332	-1.25221	0.0344621	0.0516032	-2.3448	-1.47621	2.61	1.92	11.65	8.88	1.39	16.09	10.38	4.68	263.75	198.21	4.45	389.84	10.85	73.1	0.79	35.58	8.76	1194.06	9.63	616.75	-0.486066	-0.179075	-0.519217	-0.64544	-0.481687	-0.442698	-0.474959	0.217187	-0.480731	0.121433	-0.212128	-0.140285	-0.374496	-0.260487	-0.516105	-0.110569	-0.316709	-0.204853	-0.493985	0.711506
0101104121	6.66758	1.27796	-0.603894	-0.904267	-3.8448	-2.42057	0.06	3.97	0.39	0.08	0.03	8.37	0.09	1.51	837.55	199.71	1.66	167.48	2.72	129.03	7.97	8.73	13.43	2547.76	441.52	4417.48	0.997378	0.286911	0.00132072	-0.446926	0.538012	-0.368878	-0.469626	-1.58575	-0.757226	-0.695753	-0.429449	-0.394729	-0.494693	-0.096173	-0.312707	-0.595875	-0.452086	-0.314917	-0.532443	-0.305413
0101403122	16.4147	3.14618	0.763229	1.14285	-1.8448	-1.16143	0.45	1.14	5.48	11.49	0	43.41	1.72	5.76	217.2	363.17	2.47	531.48	1.24	1239.08	8.16	34.66	20.8	2302.15	690.71	371.38	1.03663	9.53539	0.301658	-0.482944	-0.547517	-0.252378	0.111492	0.155411	-0.676953	0.641969	-0.396212	-0.354423	-0.333545	-0.273817	-0.593496	0.0333686	-0.390889	-0.317345	-0.357889	-0.490534
0101604121	1.99149	0.381706	1.02898	1.54079	-0.844798	-0.531859	1.97	6.09	38.29	7.25	2.7	27.9	1.5	6.46	1203.37	146.39	3.44	215.3	2.72	24.7	10.43	14.49	27.11	7311.2	170.56	3972.8	1.50563	-0.582324	-0.325255	0.25161	0.418708	-0.152634	-0.659185	-1.19897	-0.580824	-0.520012	-0.266672	-0.359863	-0.307003	0.0085837	-0.102363	-0.200461	0.00357969	-0.0988354	-0.435153	-0.305413
0101604122	4.13819	0.79316	-0.0997845	-0.149417	-1.8448	-1.16143	0.31	2.69	3.74	3.24	0	18.71	2.2	4.3	247.4	53.32	2.95	112.28	1.14	29.98	1.06	21.96	14.32	1288.47	636.06	1426.89	-0.430282	-0.538333	0.235791	-0.631595	-0.264334	-0.354809	-0.990059	-0.697374	-0.629384	-0.898617	-0.408143	-0.342554	-0.388904	-0.265169	-0.439707	-0.421606	-0.411809	-0.317345	-0.480933	-0.503043
0102002122	-5.1023	-0.97795	1.04816	1.56951	-3.8448	-2.42057	6.86	8.07	21.27	10.2	4.06	79.56	20.71	9.27	441.08	178.56	10.72	592.33	15.05	64.14	2.05	41.5	16.48	4479.12	184.84	197.67	-0.22574	-0.253726	-0.308044	-0.163701	-0.594122	-0.320665	-0.544817	0.614706	0.140639	0.865597	0.150072	0.115148	-0.200455	-0.209707	0.0940896	-0.0377729	-0.201049	0.0112287	-0.177805	1.23685
0102003121	-1.42653	-0.273422	-0.014853	-0.0222408	-0.344798	-0.217074	0.4	3.58	4.18	5.36	0	6.53	5.38	1.07	222.19	111.96	0.9	250.33	1.14	60.62	0.01	29.9	4.84	1212	91.5	1897.27	-0.64722	-0.283053	-0.420543	-0.642809	-0.138136	-0.504662	-0.781587	-0.164216	-0.832544	-0.391274	-0.400473	-0.263921	-0.511377	-0.272388	-0.351402	-0.304691	-0.406519	-0.317345	-0.541609	-0.503043
0102203122	-6.0386	-1.15741	-0.888826	-1.33092	-0.344798	-0.217074	2.63	2.64	14.68	4.91	2.58	14.13	10.38	6.2	361.43	146.56	3.7	293.24	8.14	124.94	0.01	48.8	10.04	2578.36	60.58	1722.07	-0.64722	0.252834	-0.457809	-0.442439	-0.18514	-0.422464	-0.658581	1.10489	-0.555058	-0.233577	-0.210424	-0.140285	-0.316861	-0.232515	-0.444668	-0.329508	-0.280279	-0.108547	-0.503749	0.372533
0102703121	0.443678	0.0850391	-0.0970448	-0.145314	-0.0947978	-0.0596818	1.25	1.4	3.93	3.99	0.85	14.92	9.16	3.68	150.95	106.49	3.13	252.47	13.87	160.07	0.01	41.2	7.82	1846.8	177.5	765.44	-0.64722	0.545523	-0.316891	-0.549718	-0.441795	-0.457557	-0.801034	0.594561	-0.611546	-0.38341	-0.328033	-0.170452	-0.412413	-0.292789	-0.567699	-0.380244	-0.409525	-0.248555	-0.499813	1.08925
0102703122	-7.40219	-1.41877	-0.814853	-1.22016	0.155202	0.0977105	0	4	0.45	1.37	0	24.97	0.69	14.34	473.66	278	2.4	209.21	1.14	20.02	0.01	26.88	15.4	5447.09	85.52	1868.95	-0.64722	-0.621316	-0.42775	-0.0217527	-0.145734	-0.337737	-0.191297	-0.367004	-0.68389	-0.542393	-0.434562	-0.379893	-0.00821488	-0.200377	-0.30973	-0.524733	-0.451364	-0.317345	-0.449749	-0.503043
0102802121	-9.78029	-1.87457	-0.598415	-0.896062	1.1552	0.72728	11.65	1.7	7.27	14.84	0.08	19.02	6.53	3.5	312.08	312.69	8.45	150.97	1.14	19.63	0.01	59.82	5.42	1286.07	16.94	72.06	-0.64722	-0.624565	-0.510406	-0.631947	-0.627822	-0.495494	-0.0679699	1.84487	-0.0843228	-0.756428	0.558294	-0.235485	-0.419238	-0.246647	-0.537933	0.218116	-0.369369	-0.31087	-0.479389	-0.503043
0110304121	-7.14452	-1.36938	0.187887	0.28134	0.155202	0.0977105	0.13	0.89	1.21	0.99	0	17.99	0.68	5.65	250.18	350.5	3.1	751.28	1.14	32.13	0.01	24.24	2.62	907.6	15.46	911.87	-0.64722	-0.52042	-0.51219	-0.687448	-0.402509	-0.539755	0.0664489	-0.544276	-0.614519	1.44975	-0.423483	-0.38014	-0.337716	-0.264373	-0.6183	-0.54569	-0.442227	-0.317345	-0.48452	-0.503043
0110803121	-7.60115	-1.4569	-0.428552	-0.64171	0.155202	0.0977105	1.46	3.13	7.85	6.81	1.21	44.25	4.51	2.69	455.7	299.25	3.06	276.81	1.14	18.6	0.01	46.98	29.08	4644.12	26.97	3061.55	-0.64722	-0.633146	-0.498318	-0.139504	0.174229	-0.121494	-0.115751	0.982679	-0.618483	-0.293959	-0.310136	-0.285434	-0.449951	-0.20552	-0.39605	-0.224726	-0.362395	-0.21942	-0.353704	-0.503043
0110804121	-3.701	-0.709364	-0.713483	-1.06836	-0.844798	-0.531859	1.67	6.16	2.59	3.19	0	9.71	4.69	1.57	393.65	170.01	7.05	267.5	7.81	47.2	1.5	16.4	4.72	1369.01	4.29	2073.49	-0.339375	-0.394863	-0.525653	-0.619784	-0.0908579	-0.506559	-0.575213	-1.07072	-0.223066	-0.328174	-0.292239	-0.280983	-0.492418	-0.223289	-0.095418	-0.424363	-0.425635	-0.317345	-0.525767	0.331256
0111104123	-5.90905	-1.13258	-0.581976	-0.871447	0.155202	0.0977105	5.18	122.36	20.83	4.76	2.65	200.9	9.41	89.53	4561.91	658.62	21.83	478.65	8.41	78.55	0.01	25.18	20.24	13878.2	216.21	245.78	-0.64722	-0.133668	-0.270235	1.21463	-0.581215	-0.26123	1.16185	-0.481156	1.24166	0.447816	0.00689655	-0.16427	2.84278	0.97034	11.4338	-0.33778	-0.206339	-0.102882	0.426658	0.406305
0111503121	2.18576	0.418942	-0.636771	-0.953496	0.155202	0.0977105	0.77	1.08	6.2	4.11	0	52.26	1.72	3.4	393.96	155.34	3.58	829.69	3.18	80.63	0.79	33.24	31.14	2519.27	16.13	1281.5	-0.486066	-0.116338	-0.511383	-0.451104	-0.303341	-0.0889306	-0.627367	0.0600599	-0.56695	1.73791	-0.36894	-0.354423	-0.42303	-0.2232	-0.599449	-0.373627	-0.382233	-0.317345	-0.313802	-0.247875
0111503122	-7.9162	-1.51728	-0.0340311	-0.0509579	1.1552	0.72728	5.41	4.44	56.64	6.95	6.63	50.24	15.23	23.4	449.96	98.12	4.68	239.95	8.97	76.25	11.76	16.49	57.04	30224.3	332.04	3660.28	1.78042	-0.15283	-0.130631	3.61171	0.334862	0.320478	-0.83079	-1.06468	-0.457938	-0.429421	0.026498	-0.0203575	0.335315	-0.207164	-0.266074	-0.217005	0.224199	0.219217	-0.323864	0.476352
0111604121	1.21306	0.232505	1.08652	1.62694	-2.8448	-1.791	3.51	13.84	16.05	3.38	1.83	67.88	12.93	5.14	770.84	399.7	8.28	215.83	1.14	42.97	0.01	26.96	45.98	2563.76	113.68	2258.6	-0.64722	-0.430106	-0.39381	-0.44458	-0.0411947	0.14565	0.24136	-0.361632	-0.10117	-0.518064	-0.135427	-0.0772303	-0.357054	-0.115276	0.666581	-0.413885	-0.263808	-0.169244	-0.23599	-0.503043
0111804121	-4.02673	-0.771798	1.82076	2.7264	-2.8448	-1.791	0.33	4.98	9.26	1.95	0	660.09	5.02	161.01	2188.24	399.06	16.33	303.16	6.26	125.55	0.01	19.78	11.1	7937.19	14.13	1913.36	-0.64722	0.257917	-0.513793	0.343409	-0.133819	-0.405709	0.239085	-0.843758	0.696602	-0.197121	-0.406438	-0.272823	5.55311	0.290612	-0.212496	-0.492747	-0.345443	-0.317345	2.71414	0.137379
0112002121	-7.03249	-1.34791	0.423503	0.634151	0.655202	0.412495	1.18	4.3	1.8	4.04	0	80.47	5.56	8.59	1092.6	175.67	5.44	200.84	1.14	72.92	6.63	54.76	62.86	6385.28	18.98	2437.06	0.720523	-0.180575	-0.507948	0.115829	0.00668436	0.412477	-0.555091	1.50509	-0.38262	-0.573153	-0.333998	-0.259471	-0.226239	-0.0231366	-0.279965	-0.377487	-0.435134	-0.317345	-0.173272	-0.503043
0112604122	-6.19863	-1.18808	-0.1491	-0.223261	0.155202	0.0977105	4.57	9.8	13.44	14.09	1.58	16.14	20.93	6.46	267.57	155.5	4.58	283.01	1.14	34.8	0.01	33.02	22.84	2581.52	64.47	2120.31	-0.64722	-0.498175	-0.453121	-0.441975	-0.0782966	-0.220131	-0.626798	0.0452873	-0.467848	-0.271173	-0.0450899	0.120588	-0.307003	-0.259393	0.265738	0.176754	-0.295188	-0.189476	-0.493736	-0.503043
0120105122	-4.27178	-0.818765	0.0974758	0.14596	0.655202	0.412495	0.61	1.65	2.97	2.71	0	7.46	1.06	1.11	96.7	125.41	1.1	123.47	1.14	37.13	0.01	34.28	8.42	1372	6.6	510.57	-0.64722	-0.478762	-0.522869	-0.619346	-0.510174	-0.448072	-0.733771	0.129894	-0.812723	-0.857493	-0.382576	-0.370743	-0.50986	-0.308324	-0.542894	-0.450834	-0.421067	-0.317345	-0.536976	-0.503043
0120204122	-2.77834	-0.53252	-0.820332	-1.22836	0.155202	0.0977105	4.61	5.25	20.99	6.9	1.73	305.74	10.32	10.15	357.99	748.52	7.95	543.8	3.83	17.29	0.01	24.96	12.7	3478.76	116.94	525.2	-0.64722	-0.644061	-0.389881	-0.310399	-0.506249	-0.380417	1.48145	-0.495929	-0.133874	0.687246	-0.041681	-0.141769	-0.167088	-0.233501	-0.185707	-0.219763	-0.204415	-0.177337	0.948926	-0.166571
0120304122	1.4587	0.279586	-0.24773	-0.370949	1.1552	0.72728	1.44	2.68	2.04	2.38	0	26.76	8.76	4.57	302.23	531.68	3.02	618.31	1.14	159.97	0.01	22.16	3.96	1342.03	20.62	178.78	-0.64722	0.54469	-0.505971	-0.623741	-0.59919	-0.518573	0.710564	-0.683945	-0.622447	0.961075	-0.31184	-0.180343	-0.378666	-0.249468	-0.440699	-0.469033	-0.432248	-0.317345	-0.440832	-0.503043
0120403122	5.18825	0.994424	0.626243	0.937732	-0.844798	-0.531859	1.32	1.87	1.68	6.21	0	11.16	6.04	2.03	95.54	120.46	2.07	111.87	4.29	135.2	2.05	54.04	50.04	1212.69	405.2	921.22	-0.22574	0.338317	-0.0424541	-0.642708	-0.400001	0.209827	-0.751369	1.45675	-0.716594	-0.900123	-0.322067	-0.247601	-0.474976	-0.308656	-0.521066	-0.257815	-0.436576	-0.317345	-0.518544	-0.109033
0120603122	-8.29236	-1.58938	0.683777	1.02388	-0.844798	-0.531859	0.45	3	2.33	5.15	0	21.97	3.83	3.2	372.89	248.98	2.25	477.03	1.14	24.11	1.91	48.7	16.98	4159.44	3.25	1834.61	-0.254665	-0.587239	-0.526906	-0.210581	-0.154947	-0.312762	-0.294466	1.09817	-0.698756	0.441862	-0.396212	-0.302249	-0.430613	-0.229234	-0.408949	-0.316272	-0.428761	-0.317345	-0.464693	-0.503043
0120804121	-2.56909	-0.492414	-0.64773	-0.969906	1.1552	0.72728	0.64	1.76	4.98	0.08	0.03	17.33	0.09	13.85	303.41	130.43	2.38	169.15	2.72	59.08	7.33	7.66	7.95	4738.96	328.84	937.68	0.865149	-0.295884	-0.134487	-0.125597	-0.395585	-0.455502	-0.715924	-1.6576	-0.685873	-0.689616	-0.380019	-0.394729	-0.0267943	-0.24913	-0.53198	-0.595875	-0.396901	-0.314917	-0.487808	-0.305413
0121004122	-4.43913	-0.850842	-0.225812	-0.338129	1.1552	0.72728	4.39	16.13	17.26	7.39	4.55	833.09	14.92	11.69	1150.08	528.88	22.86	148.53	1.14	27.45	0.01	27.58	71.74	9384.07	79.01	1851.37	-0.64722	-0.559412	-0.435596	0.555587	-0.150451	0.552845	0.70061	-0.32	1.34374	-0.765396	-0.0604302	-0.0280229	-0.108696	-0.0066765	0.893792	-0.19274	-0.249261	0.0508841	3.57595	-0.503043
0121604121	22.7967	4.36942	0.75227	1.12644	1.1552	0.72728	0.41	2.62	3.22	2.23	0	4.9	2.73	0.91	221.32	304.14	1.85	635.12	1.14	181.13	8.73	25.64	3.88	600.13	187.69	266.33	1.1544	0.720986	-0.304609	-0.732537	-0.575701	-0.519837	-0.0983661	-0.450268	-0.738397	1.02285	-0.399621	-0.329449	-0.517444	-0.272638	-0.446652	-0.477306	-0.418061	-0.317345	-0.549729	-0.503043
0121804122	13.7971	2.64446	-0.332661	-0.498125	-1.8448	-1.16143	1.07	8.58	4.43	2.61	0.58	29.2	5.7	4.62	388.51	1011.99	4.98	322.22	1.14	80.23	1.01	21.42	30.44	1485.64	383.52	1124.64	-0.440612	-0.119671	-0.0685841	-0.602681	-0.345425	-0.0999957	2.41812	-0.733635	-0.428207	-0.127074	-0.343373	-0.256009	-0.376771	-0.224761	0.144691	-0.456349	-0.403513	-0.270406	-0.428677	-0.503043
0121904121	3.22403	0.617946	-0.236771	-0.354539	-0.844798	-0.531859	1.67	7.42	11.98	6.69	0	57.11	1.34	28.04	813.8	247.65	2.82	398.7	4.77	384.06	2.79	20.88	8.52	7704.44	987	2624.74	-0.0728506	2.41172	0.658763	0.309277	0.0570371	-0.446492	-0.299194	-0.769895	-0.642268	0.153995	-0.292239	-0.36382	0.511251	-0.102974	0.0295975	-0.231344	-0.312741	-0.317345	-0.289641	-0.048994
0122003122	8.91168	1.70809	0.0207634	0.031091	0.155202	0.0977105	0.01	0.13	0.61	0.1	0	0.98	3.15	0.42	7.89	56.72	0.17	19.97	22	274.75	14.31	25.26	2.28	237.64	5.49	92.97	2.30727	1.50099	-0.524207	-0.785694	-0.622212	-0.545129	-0.977972	-0.475785	-0.904888	-1.23786	-0.43371	-0.319063	-0.536023	-0.333756	-0.693706	-0.594772	-0.449441	-0.317345	-0.569256	2.10617
0122102121	1.57794	0.302442	-0.357319	-0.535047	-0.844798	-0.531859	2.82	4.86	105.42	35.85	1.95	51.69	19.38	32.54	1113.3	340.78	20.66	342.22	7.51	75.27	14.09	58.74	21.22	42529.1	1054.07	2451.66	2.26182	-0.160995	0.7396	5.41615	0.0106014	-0.245739	0.0318932	1.77235	1.12571	-0.0535729	-0.194231	0.0822609	0.681879	-0.0172089	-0.224402	1.37678	0.810673	-0.159532	-0.316641	0.293731
0122802121	2.55076	0.4889	-0.412113	-0.617096	-2.8448	-1.791	0.35	1.19	1.17	2.14	0	4.88	1.51	1.63	215.97	161.17	6.73	104.57	1.14	117.27	0.85	47	8.82	1332.53	269.15	1103.18	-0.47367	0.188931	-0.206429	-0.625134	-0.351183	-0.441749	-0.60664	0.984022	-0.254778	-0.926951	-0.404734	-0.359616	-0.490143	-0.27417	-0.588535	-0.482269	-0.442708	-0.317345	-0.549828	-0.503043
0122904121	1.02015	0.19553	-0.283346	-0.424281	1.1552	0.72728	4.1	5.18	23.76	15.18	2.86	15.86	16.19	3.24	295.03	163.26	3.31	461.54	1.14	56.24	5.1	30.72	65.46	1204.99	99.73	1778.15	0.404413	-0.319545	-0.410623	-0.643837	-0.170095	0.453576	-0.59921	-0.109154	-0.593708	0.384935	-0.0851451	0.00338076	-0.429096	-0.25153	-0.192652	0.236866	-0.171112	-0.0858866	-0.495131	-0.503043
0130104121	7.85222	1.50502	0.0317223	0.0475008	1.1552	0.72728	0.92	3.53	0.11	6.67	0	76.77	1.54	6.01	4869.58	756.46	20.46	359.12	1.14	134.17	0.01	34.06	12.82	1373.87	438.25	1481.2	-0.64722	0.329735	-0.00262047	-0.619071	-0.249764	-0.37852	1.50968	0.115122	1.10589	0.00853561	-0.356156	-0.358874	-0.324066	1.05844	-0.356363	-0.232447	-0.455452	-0.317345	-0.191704	-0.503043
0130105121	4.02147	0.770788	0.0536401	0.0803204	1.1552	0.72728	0.95	5.45	8.77	5.07	0	19.4	3.86	2.46	259.33	230.71	5.08	259.32	1.14	62.1	2.74	2.3	0.04	1470.1	372.07	899.15	-0.083181	-0.270722	-0.0823842	-0.60496	-0.405922	-0.580537	-0.359418	-2.01751	-0.418297	-0.358236	-0.3536	-0.301507	-0.458672	-0.261753	-0.165863	-0.320684	-0.351334	-0.317345	-0.477496	-0.503043
0130105122	4.64748	0.890775	-0.0340311	-0.0509579	0.655202	0.412495	0	0.58	0.11	0.95	0	8.81	0.09	2.46	428.14	203.97	4.91	242.81	1.14	138.02	3.84	25.26	7.16	1347.51	476.68	1428.43	0.144088	0.361812	0.0436975	-0.622937	-0.263921	-0.467989	-0.454482	-0.475785	-0.435144	-0.418911	-0.434562	-0.394729	-0.458672	-0.213412	-0.649058	-0.547896	-0.455452	-0.317345	-0.530251	-0.503043
0130204121	-3.31385	-0.635161	0.776928	1.16337	0.155202	0.0977105	1.97	10.98	25.68	2.15	2.21	161.85	3.11	9.08	4546.37	321.61	11.9	415.11	2.72	24.7	7	20.46	27.94	26657.1	92	3327.32	0.796968	-0.582324	-0.41994	3.08859	0.245532	-0.139514	-0.0362583	-0.798097	0.257579	0.214302	-0.266672	-0.320052	-0.20766	0.96589	0.382816	-0.481718	-0.148028	-0.138491	0.232128	-0.305413
0130304121	11.9628	2.29289	0.842681	1.26183	-1.3448	-0.846643	5.98	47.18	36.29	11.56	8.9	1487.21	21.01	48.99	182.32	182.32	48.55	1865.97	1.14	180.07	0.01	20.16	708.84	24809.8	1792.06	7770.89	-0.64722	0.712155	1.62907	2.81771	1.4377	10.6237	-0.53145	-0.818242	3.88967	5.5463	0.0750755	0.122566	1.30562	-0.283806	3.97453	0.037229	-0.020466	0.402927	6.8345	-0.503043
0130403121	1.13054	0.216689	-0.658689	-0.986316	0.155202	0.0977105	1.8	3.18	4.93	10.1	0	49.03	12.16	2.99	547.75	305.46	3.63	141.45	1.14	55.89	1.06	61.02	25.26	1864.81	208.2	1264.89	-0.430282	-0.322462	-0.279889	-0.547077	-0.307797	-0.181877	-0.0936733	1.92544	-0.561995	-0.791415	-0.28116	-0.0962703	-0.438576	-0.179161	-0.39109	-0.0432877	-0.397502	-0.317345	-0.329892	-0.503043
0130403122	-0.745986	-0.142982	0.938572	1.40541	-2.8448	-1.791	0.77	1.95	17	3.93	0.43	93.56	4.58	14.08	768.24	102.3	6.1	107.66	1.14	15.17	0.01	60.06	32.26	3637.88	303.13	1309.84	-0.64722	-0.661724	-0.165474	-0.287065	-0.295738	-0.0712264	-0.81593	1.86098	-0.317213	-0.915595	-0.36894	-0.283703	-0.0180734	-0.116021	-0.513128	-0.383553	-0.252386	-0.282545	-0.108063	-0.503043
0130404122	-7.20121	-1.38024	-0.0532092	-0.0796751	-1.8448	-1.16143	8.51	6.16	61.68	24.73	9.5	75.95	13.48	17.29	860.63	271.37	5.91	334.29	12.46	136.56	8.93	28.2	40.02	7101.78	231.74	1993.84	1.19572	0.349648	-0.251518	0.2209	-0.112227	0.0514381	-0.214867	-0.278368	-0.336042	-0.0827162	0.290691	-0.0636303	0.103641	-0.0895638	-0.095418	0.763534	0.284794	0.451485	-0.195788	0.912889
0130503121	-7.71844	-1.47938	-0.406634	-0.608891	0.155202	0.0977105	4.85	4.14	19.36	22.67	1.05	30.51	14.9	4.13	460.44	223.78	5.23	175.91	1.86	25.9	2.05	32.16	29.04	1975.68	167.05	3064.95	-0.22574	-0.572326	-0.329486	-0.530819	0.175141	-0.122126	-0.384055	-0.0124604	-0.403432	-0.664772	-0.0212273	-0.0285175	-0.39535	-0.204163	-0.29584	0.649928	-0.224013	-0.232369	-0.422151	-0.412983
0130804121	2.18576	0.418942	-0.636771	-0.953496	0.655202	0.412495	3.39	4.23	2.25	7.16	0	8.77	9.83	2.15	122.2	245.86	2.89	248.17	1.14	59.27	3.67	16.24	5.08	1117.75	39.25	788.69	0.108964	-0.294301	-0.483517	-0.65663	-0.435557	-0.500869	-0.305558	-1.08146	-0.63533	-0.399212	-0.145654	-0.153885	-0.470426	-0.301022	-0.28691	-0.205424	-0.429723	-0.317345	-0.53045	-0.503043
0130805121	-1.99562	-0.382496	0.116654	0.174677	0.655202	0.412495	1.06	4.81	26.82	4.17	0.3	52.53	5.57	3.82	912.51	418.25	5.69	236.87	2.35	64.58	5.22	28.82	33.54	1935.52	45.6	1754.77	0.429206	-0.25006	-0.475864	-0.536708	-0.176367	-0.0509931	0.307308	-0.236736	-0.357845	-0.440741	-0.344225	-0.259223	-0.407104	-0.0747074	-0.229363	-0.370318	-0.134322	-0.293066	-0.312457	-0.351693
0131203122	13.4564	2.57916	0.922133	1.3808	1.1552	0.72728	0	0.84	0.5	1.25	0	10.62	0.09	18.16	171.23	403.06	11.48	254.43	1.14	359.58	4.62	36.12	11.04	6148.87	1280.6	2508.2	0.305242	2.20776	1.01263	0.0811601	0.0257705	-0.406657	0.253306	0.253447	0.215957	-0.376207	-0.434562	-0.394729	0.136629	-0.286981	-0.623261	-0.531351	-0.450763	-0.317345	-0.521234	-0.503043
0131303121	-7.7499	-1.48541	0.127613	0.191086	2.1552	1.35685	0.18	2.64	2.05	2.65	0	42.83	3.83	6.53	194.53	213.72	1.47	165.02	1.14	47.01	0.44	31.32	8.12	1894.22	13.1	1761.36	-0.558379	-0.396446	-0.515035	-0.542765	-0.174599	-0.452814	-0.419819	-0.0688651	-0.776055	-0.704794	-0.419222	-0.302249	-0.304349	-0.280309	-0.444668	-0.454143	-0.432128	-0.317345	-0.360778	-0.503043
0131504122	-5.4186	-1.03857	-0.3491	-0.522739	0.155202	0.0977105	1.22	7.02	19.5	7.97	0.34	26.22	5.33	4.67	278.15	273.41	6.25	555.81	1.14	99.37	0.01	25.5	23.68	2909.34	7.53	623	-0.64722	0.0397958	-0.521748	-0.393902	-0.48001	-0.206853	-0.207615	-0.459669	-0.302347	0.731383	-0.330589	-0.265158	-0.374875	-0.256364	-0.01009	-0.160754	-0.222329	-0.289829	-0.443522	-0.503043
0131804121	1.26502	0.242464	0.138572	0.207496	-0.844798	-0.531859	0.87	9.36	6.38	4.82	0.13	63.27	2.13	3.44	952.81	638.56	6.7	235.31	1.75	164.22	1.5	23.58	40.94	1338.17	137.41	1246.22	-0.339375	0.580099	-0.365209	-0.624307	-0.312806	0.0659808	1.09053	-0.588594	-0.257751	-0.446474	-0.360418	-0.344285	-0.421513	-0.063167	0.222082	-0.334471	-0.380069	-0.306824	-0.258955	-0.426742
0131804122	-2.80365	-0.537371	0.25364	0.379799	2.1552	1.35685	1.94	7.03	13.6	6.87	1.74	132.67	10.3	9.82	828.24	541.82	8.89	295.46	7.9	45.55	0.01	21.42	13.9	10287.6	54.64	1539.03	-0.64722	-0.40861	-0.464968	0.688086	-0.234248	-0.361448	0.746613	-0.733635	-0.0407179	-0.225419	-0.269228	-0.142263	-0.179601	-0.0988391	-0.00909778	-0.221417	-0.293264	-0.176528	0.086766	0.342513
0131904121	2.02142	0.387442	-0.680606	-1.01914	1.1552	0.72728	9.27	3.54	80.42	6.51	7.75	74.43	15.28	15.37	470.09	398.78	7.24	357.69	17.54	185.74	12.19	22.18	10.82	3216.33	84.91	1163.37	1.86926	0.759395	-0.428485	-0.348883	-0.335034	-0.410135	0.23809	-0.682602	-0.204236	0.00328027	0.355461	-0.0191211	0.0308399	-0.201399	-0.355371	-0.24127	0.510102	0.309858	-0.20336	1.54831
0132103121	2.8703	0.550146	-0.699785	-1.04785	1.1552	0.72728	0	1.15	0.11	1.05	0	1.75	0.09	0.42	84.47	69.35	0.39	305.8	1.14	212.6	0.01	35.02	5.44	279.52	356.65	889.19	-0.64722	0.983181	-0.100969	-0.779553	-0.408594	-0.495178	-0.933071	0.179584	-0.883086	-0.187419	-0.434562	-0.394729	-0.536023	-0.311826	-0.592503	-0.542381	-0.455452	-0.317345	-0.565421	-0.503043
0132202121	-6.93343	-1.32892	-0.836771	-1.25297	-3.8448	-2.42057	6.46	2.36	47.52	14.03	11.53	541.32	37.96	9.5	1043.49	242.52	32.03	179.96	1.86	0.73	2.43	72.88	15.3	4363.84	55.96	1090.58	-0.147229	-0.782032	-0.463377	-0.180606	-0.354563	-0.339318	-0.317432	2.72182	2.2525	-0.649888	0.115983	0.541694	-0.191734	-0.0371998	-0.472449	0.173446	0.11455	0.615772	2.12248	-0.412983
0132504122	0.819379	0.157049	-0.179237	-0.268388	1.1552	0.72728	0.49	5.87	6.09	2.25	0.04	81.55	1.06	5.09	2035.02	244.62	8.74	282.68	1.14	54.25	0.01	40.76	65.24	4756.38	636.68	5941.27	-0.64722	-0.336125	0.236538	-0.123042	0.94683	0.450098	-0.309966	0.565016	-0.0555832	-0.272386	-0.392803	-0.370743	-0.358949	0.246736	-0.124191	-0.476203	-0.383556	-0.314108	-0.167892	-0.503043
0132802121	-6.93329	-1.32889	-0.181976	-0.27249	-2.3448	-1.47621	8.86	7.14	28.72	15.38	6.13	30.93	15.35	9.98	476.64	312.17	8.22	218.31	8.68	18.54	4.41	51.14	5.38	2747.18	171.66	1485.08	0.261854	-0.633646	-0.323929	-0.417682	-0.248723	-0.496126	-0.0698185	1.26202	-0.107116	-0.50895	0.32052	-0.0173902	-0.173534	-0.199524	0.00181628	0.247896	-0.111479	0.178753	-0.420059	0.440078
0132803122	-6.9957	-1.34086	-0.368278	-0.551456	0.155202	0.0977105	0	6.42	1	1.69	0	77.5	7.19	16.69	878.71	547.78	5.18	745.58	1.14	94.28	0.01	25.8	9.44	6178.11	60.36	2098.16	-0.64722	-0.00261194	-0.458074	0.085448	-0.0842392	-0.431949	0.767801	-0.439524	-0.408387	1.4288	-0.434562	-0.219165	0.0808907	-0.0843864	-0.0696211	-0.507086	-0.444752	-0.317345	-0.188067	-0.503043
0140503121	-5.18528	-0.993854	-0.581976	-0.871447	3.1552	1.98642	2.55	4.3	5.16	11.53	0.15	6.91	7.48	5.48	334.22	328.94	4.03	462.55	12.65	29.87	1.06	43.48	5.06	2536.31	74.75	554.48	-0.430282	-0.539249	-0.440731	-0.448605	-0.498393	-0.501185	-0.0101993	0.74766	-0.522354	0.388647	-0.217242	-0.211994	-0.344162	-0.240307	-0.279965	0.0355745	-0.394737	-0.305205	-0.539716	0.936654
0140504122	3.39027	0.649807	-0.269648	-0.403768	1.1552	0.72728	12.72	8.6	31.7	21.09	4.12	81.32	37.35	11.01	634.97	214.14	16.31	278.29	4.39	63.72	2.74	34.12	29.64	4187.28	1022.62	2395.19	-0.083181	-0.257225	0.701694	-0.206498	-0.00454896	-0.112642	-0.418326	0.119151	0.69462	-0.28852	0.649483	0.526611	-0.134479	-0.154184	0.146675	0.562793	-0.0756508	0.0160844	-0.169037	-0.0965253
0140804122	-7.2786	-1.39508	-0.675127	-1.01093	-0.844798	-0.531859	12.78	8.89	99.3	16.63	9.91	95.66	27.59	11.88	4441.71	487.37	21.45	348.33	42.55	60.17	5	26.2	10.94	5607.15	54.65	3920.64	0.383753	-0.286802	-0.464956	0.00171939	0.404714	-0.408238	0.553037	-0.412665	1.204	-0.0311183	0.654597	0.285272	-0.101491	0.935919	0.175449	0.316831	0.737093	0.484666	-0.0976018	4.67661
0140904122	-6.9957	-1.34086	0.812544	1.2167	0.655202	0.412495	25.63	13.74	299.23	62.47	54.45	155.01	59.77	38.97	4438.23	336.26	22.98	384.91	9.75	28.71	5.43	25.28	24.88	5551.72	202.84	3043.52	0.472594	-0.548914	-0.28635	-0.00640916	0.169392	-0.187884	0.0158241	-0.474442	1.35563	0.103315	1.74972	1.081	0.925687	0.934923	0.656659	2.84483	3.14082	4.08926	0.198054	0.573916
0140905122	1.15245	0.220889	0.502955	0.753122	0.155202	0.0977105	2	5.24	125.72	3.95	0	86.39	42.86	32.63	402.07	363.58	10.2	328.69	1.14	137.88	0.63	28.14	12.6	7855.3	168.76	2238.42	-0.519123	0.360645	-0.327425	0.3314	-0.0466088	-0.381998	0.11295	-0.282397	0.0891059	-0.103297	-0.264115	0.662858	0.685292	-0.220878	-0.186699	-0.38245	1.05474	-0.317345	-0.143781	-0.503043
0141005121	-3.83876	-0.73577	0.390626	0.584921	3.1552	1.98642	3.56	17.53	70.14	2.01	6.31	153.49	6.67	14.3	2333.83	384.91	16.47	319.26	14.9	41.26	0.1	37.22	117.96	7957.36	347.59	9607.48	-0.628626	-0.444353	-0.111889	0.346367	1.93044	1.28346	0.18878	0.327311	0.710476	-0.137952	-0.131166	-0.232023	-0.00973157	0.332304	1.0327	-0.489438	0.386507	0.19332	0.190482	1.21809
0141104122	-6.93343	-1.32892	-0.44225	-0.662223	1.1552	0.72728	0.52	1.06	4.46	4.49	0	9.68	8.65	6.08	336.34	95.3	2.47	140.34	1.14	11.74	0.01	30.22	59.72	2880.78	9.16	1525.27	-0.64722	-0.690301	-0.519783	-0.39809	-0.23794	0.362842	-0.840816	-0.142728	-0.676953	-0.795494	-0.390246	-0.183063	-0.321411	-0.2397	-0.601433	-0.35267	-0.403153	-0.317345	-0.525917	-0.503043
0141704121	-4.69364	-0.899622	-0.44499	-0.666325	0.155202	0.0977105	4.32	5.77	42.56	28.18	1.26	63.39	23.88	6.61	465.01	141.72	11.69	379.48	3.53	37.1	0.01	31.3	27.1	3752.39	15.38	917.49	-0.64722	-0.479012	-0.512287	-0.270273	-0.401001	-0.152792	-0.675787	-0.070208	0.236768	0.0833599	-0.0663958	0.193534	-0.301315	-0.202854	-0.134113	0.953796	0.0549172	-0.215374	-0.258357	-0.204096
0142103122	6.11425	1.17191	-0.929922	-1.39246	-0.844798	-0.531859	4.19	4.57	7.06	7.49	0.7	192.86	7.09	33.15	725.85	161.06	8.6	540.95	10.51	131.92	0.01	34.48	25.48	4429.25	548.98	5255.28	-0.64722	0.310989	0.130837	-0.171014	0.762785	-0.1784	-0.607031	0.143324	-0.0694575	0.676772	-0.0774749	-0.221638	0.705009	-0.12816	-0.253176	-0.187225	-0.371893	-0.260694	0.386606	0.668978
0142404122	6.66758	1.27796	0.286517	0.429028	1.1552	0.72728	1.54	2.07	5.55	2.28	0	9.78	2.88	1.82	105.65	269.12	1.38	207.01	3.53	16	6.32	19.52	2.82	793.66	261.66	475.72	0.656475	-0.654808	-0.215456	-0.704157	-0.519524	-0.536593	-0.222866	-0.861217	-0.784975	-0.550478	-0.303318	-0.32574	-0.482939	-0.305761	-0.501222	-0.474548	-0.390048	-0.317345	-0.525419	-0.204096
0142902121	19.9851	3.8305	0.464599	0.695687	1.1552	0.72728	1.04	2.53	2.9	2.88	0	16.62	11.24	2.99	406.75	728.25	1.57	658.01	1.14	189.17	6.63	33.14	13.2	2934.88	149.98	1365.08	0.720523	0.787972	-0.350059	-0.390157	-0.280917	-0.372513	1.40939	0.0533451	-0.766145	1.10697	-0.34593	-0.119019	-0.438576	-0.219538	-0.455582	-0.441459	-0.421908	-0.317345	-0.491345	-0.503043
0143004121	-6.43879	-1.23411	-0.0367708	-0.0550604	-0.844798	-0.531859	31.04	9.31	247.24	39.36	39.39	108.32	54.83	36.91	993.35	194.26	17.33	502.23	10.83	27.46	3.41	51.12	1.72	3582.61	84.06	1783.68	0.0552462	-0.559329	-0.42951	-0.29517	-0.168611	-0.553981	-0.489002	1.26067	0.795704	0.534474	2.21078	0.958844	0.847577	-0.0515579	0.217121	1.57035	2.51575	2.87047	-0.0345351	0.709005
0150105121	1.6943	0.324743	-0.666908	-0.998623	-0.844798	-0.531859	0.23	1.65	8.58	1.86	0	11.71	1.53	3.48	152.32	233.62	1.88	314.89	1.14	192.02	2.74	32.14	10.14	861.26	47.99	577.21	-0.083181	0.811717	-0.472983	-0.694243	-0.492295	-0.420884	-0.349073	-0.0138034	-0.735424	-0.154012	-0.414961	-0.359122	-0.419996	-0.292396	-0.542894	-0.497711	-0.353619	-0.317345	-0.515804	-0.503043
0150504122	-7.79189	-1.49346	-0.702524	-1.05196	2.1552	1.35685	36.98	20.98	105.62	21.73	18.41	310.62	26.23	38.02	1706.11	312.34	31.25	501.29	18.03	49.11	4.12	31.3	113.26	13725.9	841.72	5507.14	0.201938	-0.37895	0.483664	1.1923	0.830357	1.20916	-0.0692141	-0.070208	2.17521	0.531019	2.71701	0.251643	0.889666	0.152549	1.375	0.598088	0.813077	1.17257	0.973236	1.6096
0150703122	4.51049	0.864518	-0.0175927	-0.0263433	-3.8448	-2.42057	0.45	2.76	4.75	3.48	0	66.04	2.44	8.95	517.9	240.34	6.6	242.18	1.14	121.29	3.52	56.86	153.06	7761.41	485.63	2736.97	0.0779731	0.222424	0.0544845	0.317632	0.0871473	1.83829	-0.325182	1.64611	-0.267662	-0.421226	-0.396212	-0.33662	-0.212589	-0.187708	-0.432761	-0.40837	-0.399666	-0.317345	-0.245156	-0.503043
0150705121	-3.32119	-0.636568	-0.272387	-0.407871	-2.8448	-1.791	1.36	7.98	2.42	5.66	0	12.66	5.02	12.38	82.54	204.39	1.9	203.48	1.14	43.51	0.01	31.74	12.62	2107.64	85.75	1919.52	-0.64722	-0.425607	-0.427473	-0.511467	-0.132167	-0.381682	-0.452988	-0.0406627	-0.733442	-0.563451	-0.318658	-0.272823	-0.0825327	-0.312379	0.0851599	-0.288147	-0.427679	-0.317345	-0.511072	-0.503043
0150805121	-7.25836	-1.3912	-0.74362	-1.11349	-1.8448	-1.16143	1.56	4.81	5.21	3.72	2.9	594.97	19.75	4.61	2661.79	186.82	31.22	127.65	1.14	0.73	0.01	44.38	64.74	7656.45	34.1	2803.45	-0.64722	-0.782032	-0.489724	0.30224	0.104983	0.442194	-0.515452	0.808093	2.17223	-0.842131	-0.301613	0.09141	-0.37715	0.426219	-0.229363	-0.395135	-0.394136	-0.0826495	2.38974	-0.503043
0151904122	2.02142	0.387442	-0.272387	-0.407871	-1.8448	-1.16143	2.07	17.81	19.71	8.3	2.39	57.71	17.7	4.88	604.3	171.75	10.09	197.13	1.14	41.43	0.01	24.32	99.84	5871.6	841.28	6965.5	-0.64722	-0.442936	0.483133	0.0404998	1.22162	0.99703	-0.569027	-0.538904	0.0782047	-0.586788	-0.258149	0.040719	-0.366912	-0.162967	1.06048	-0.142555	-0.219805	-0.123923	-0.286652	-0.503043
0152903121	-1.98345	-0.380165	-0.116223	-0.174031	1.9052	1.19946	71.85	14.44	445.55	51.86	73.69	192.52	128.55	17.85	1005.17	1271.79	31.93	893.68	10.89	12.62	0.01	32.34	29.4	2674.25	56.06	709.02	-0.64722	-0.682969	-0.463257	-0.428377	-0.456932	-0.116435	3.34174	-0.000373663	2.24259	1.97308	5.68876	2.78174	0.124875	-0.0481731	0.726112	2.25971	4.9	5.64635	0.384913	0.716509
0152904121	0.383149	0.0734375	-0.669648	-1.00273	2.1552	1.35685	1.5	4.63	6.99	4.57	0.04	11.19	9.83	2.08	167.92	148.49	2.8	226.64	1.14	43.82	0.45	26.3	11.24	1323.04	23.93	873.95	-0.556313	-0.423024	-0.501982	-0.626525	-0.412683	-0.403496	-0.651719	-0.40595	-0.64425	-0.478337	-0.306727	-0.153885	-0.47308	-0.287929	-0.247223	-0.348258	-0.372735	-0.314108	-0.518395	-0.503043
0160105122	-6.6586	-1.27624	-0.587456	-0.879652	1.1552	0.72728	0.26	2.39	12.55	3.32	0	79.94	2	11.3	1293.41	311.09	5.08	312.77	7.33	38.27	0.01	19.06	0.66	4263.87	68.06	2562.66	-0.64722	-0.469264	-0.448794	-0.195266	0.0403816	-0.570737	-0.073658	-0.892105	-0.418297	-0.161803	-0.412404	-0.3475	-0.123483	0.0343677	-0.469472	-0.417194	-0.305888	-0.317345	-0.175912	0.271217
0160204122	0.925905	0.177467	-0.771017	-1.15452	0.155202	0.0977105	3.06	2.4	27.14	9.46	0	70.4	5.61	3	1142.3	611.33	10.98	558.03	1.14	0.73	0.01	31.68	13.18	903.68	46	855.37	-0.64722	-0.782032	-0.475382	-0.688023	-0.417668	-0.37283	0.993729	-0.0446916	0.166406	0.739542	-0.173778	-0.258234	-0.438196	-0.00890439	-0.46848	-0.0785827	-0.130475	-0.317345	-0.223436	-0.503043
0160403122	10.6776	2.04656	0.935832	1.40131	-0.844798	-0.531859	1.53	8.07	113.78	8.44	2.27	245.32	5.07	12.8	3195.13	145.2	6.68	470.78	3.68	191.67	3.53	54.58	147.7	11737.6	1424.3	7386.03	0.0800392	0.808801	1.18582	0.900729	1.33444	1.75357	-0.663415	1.49301	-0.259734	0.418893	-0.30417	-0.271587	-0.0666074	0.578947	0.0940896	-0.134834	0.911183	-0.133635	0.647939	-0.185334
0160504122	-6.42662	-1.23178	-0.105264	-0.157622	2.1552	1.35685	4.11	4.58	53.62	34.7	2.79	57.6	5.22	5.77	391.08	545.25	3.92	568.19	4.39	54.72	0.68	22.7	21.4	1579.51	401.76	5369.07	-0.508793	-0.332209	-0.0466002	-0.588915	0.793314	-0.242894	0.758807	-0.647685	-0.533255	0.776881	-0.0842928	-0.267878	-0.333166	-0.224025	-0.252183	1.31336	0.18789	-0.0915517	-0.2872	-0.0965253
0160603121	10.6115	2.03389	0.95501	1.43003	0.155202	0.0977105	3.44	2.76	19.79	7.94	2.34	24.48	2.79	6.18	324.07	720.21	3.96	359.76	4.39	293.99	4.35	47.42	4.72	1672.24	140.74	1068.83	0.249458	1.66129	-0.361196	-0.575317	-0.360398	-0.506559	1.38081	1.01222	-0.529291	0.0108876	-0.141393	-0.327965	-0.31762	-0.243214	-0.432761	-0.162408	-0.218843	-0.12797	-0.45219	-0.0965253
0160803122	-6.71744	-1.28752	0.174188	0.260828	0.155202	0.0977105	1.64	1.32	9.82	28.9	0.32	163.92	39.61	14.16	364.02	131.68	7.87	168.54	1.14	6	0.01	84.82	25.62	6020.86	141.24	3171.02	-0.64722	-0.738124	-0.360593	0.062388	0.203599	-0.176187	-0.711481	3.52358	-0.141802	-0.691858	-0.294795	0.582494	-0.01504	-0.231774	-0.575636	0.993502	-0.33871	-0.291447	0.24244	-0.503043
0160905121	-6.27019	-1.2018	-0.116223	-0.174031	2.1552	1.35685	3.82	5.24	37.12	7.84	8.73	26.62	8.84	8.01	770.33	320.17	5.72	258.38	9.43	74.38	3.45	29.34	14.1	3860.58	38.82	646.74	0.0635105	-0.168411	-0.484035	-0.254407	-0.473641	-0.358287	-0.0413776	-0.201819	-0.354872	-0.36169	-0.109008	-0.178365	-0.248231	-0.115422	-0.186699	-0.167923	-0.010487	0.389169	-0.441529	0.533889
0161203121	1.99149	0.381706	-0.968278	-1.44989	0.155202	0.0977105	2.66	2.28	1.33	1.87	0	51.4	4.51	23.73	200.31	138.62	6.17	382.32	1.14	219.56	0.79	43.58	5.84	2275.1	55.28	430.15	-0.486066	1.04117	-0.464197	-0.48691	-0.53175	-0.488855	-0.686808	0.754375	-0.310276	0.093797	-0.207867	-0.285434	0.347828	-0.278654	-0.480386	-0.497159	-0.440784	-0.317345	-0.318086	-0.503043
0161504122	2.37209	0.454655	-0.34362	-0.514534	-1.8448	-1.16143	2.22	7.02	83.4	13.54	3.16	31.81	6.36	11.06	432.72	210.29	8.15	317.7	1.14	20.77	0.43	25.84	25	4736.28	840.87	1881.54	-0.560445	-0.615067	0.482639	-0.12599	-0.142356	-0.185987	-0.432013	-0.436838	-0.114053	-0.143685	-0.245366	-0.239689	-0.132583	-0.212101	-0.01009	0.146423	0.54593	-0.0616078	-0.415675	-0.503043
0161704121	7.61361	1.45929	-0.834031	-1.24887	-0.844798	-0.531859	0.33	1.9	2.12	1	0	30.65	3.61	5.58	251.36	244.92	2.69	222.42	7.51	452.19	3.56	26.76	13.32	3639.55	299.43	695.94	0.0862374	2.97935	-0.169934	-0.28682	-0.460441	-0.370617	-0.3089	-0.375062	-0.655151	-0.493845	-0.406438	-0.307689	-0.34037	-0.264035	-0.518089	-0.545138	-0.431286	-0.317345	-0.421453	0.293731
0162003121	-7.40219	-1.41877	-0.962798	-1.44169	0.155202	0.0977105	2.33	2.84	26.25	12.74	1.01	12.42	8.21	1.55	407.76	264.43	8.21	384.63	2.72	24.7	6.67	10.14	5.57	4217.56	197.84	2390.24	0.728788	-0.582324	-0.292376	-0.202058	-0.00587699	-0.493123	-0.23954	-1.49107	-0.108107	0.102286	-0.235991	-0.193943	-0.493177	-0.219248	-0.424824	0.102304	-0.141175	-0.235606	-0.512267	-0.305413
0162703122	-1.84679	-0.353971	-0.0258119	-0.0386506	-0.844798	-0.531859	3.05	8.78	24.19	12.89	1.69	236.3	8.75	5.37	807.67	427.14	30.99	353.31	1.14	99.08	0.01	41.78	95.34	3314.07	52.2	4057.47	-0.64722	0.0373797	-0.467909	-0.33455	0.441425	0.925897	0.338913	0.633508	2.14944	-0.0128165	-0.17463	-0.18059	-0.348333	-0.10473	0.164535	0.110576	-0.165942	-0.180574	0.603006	-0.503043
0162803122	2.52428	0.483826	-0.792935	-1.18734	0.155202	0.0977105	14.69	19.14	13.12	5.55	4.14	1331.24	14.94	22.01	80929.5	746.81	18.1	1023.72	1.14	259.25	0.01	28.02	708.84	9673.68	61.79	4386.54	-0.64722	1.37185	-0.456351	0.598057	0.529711	10.6237	1.47538	-0.290455	0.872012	2.45098	0.817374	-0.0275284	0.28261	22.8391	1.19244	-0.294213	-0.299035	0.017703	6.05752	-0.503043
0162903122	4.64079	0.889492	0.423503	0.634151	-0.844798	-0.531859	4.84	16.4	45.62	10.01	2.44	590.6	154.95	26.14	2339.56	1072.78	16.87	865.54	1.14	159.18	0.01	23.42	708.84	8228.61	136.81	3721.19	-0.64722	0.538108	-0.365932	0.386144	0.351204	10.6237	2.63423	-0.599338	0.750117	1.86966	-0.0220795	3.43454	0.439209	0.333945	0.920581	-0.0482511	0.0917071	-0.119877	2.36797	-0.503043
0163004121	1.24833	0.239265	0.102955	0.154164	1.1552	0.72728	7.61	12.23	48.75	13.26	7.61	73.39	37.72	6.69	1310.61	301.28	13.22	281.71	13.37	76.86	3.19	33.88	6.3	1667.04	205.45	1070.5	0.00979253	-0.147748	-0.283204	-0.576079	-0.35995	-0.481584	-0.108534	0.103035	0.388394	-0.275951	0.21399	0.53576	-0.298282	0.0392931	0.506839	0.130981	0.129339	0.298528	-0.208541	1.02671
0170205122	-1.38738	-0.265916	-0.535401	-0.801706	0.155202	0.0977105	5.4	2.64	13.52	8.85	2.97	9.94	13.13	2.21	253.96	379.6	5.18	269.94	1.14	56.43	0.1	36.74	28.02	1328.07	18.67	1265.62	-0.628626	-0.317962	-0.508321	-0.625788	-0.307602	-0.138249	0.169903	0.295079	-0.408387	-0.319206	0.0256458	-0.0722848	-0.468151	-0.263291	-0.444668	-0.112223	-0.294226	-0.0769844	-0.524622	-0.503043
0170404121	-5.99668	-1.14937	-0.0477297	-0.0714702	0.155202	0.0977105	2.15	4.7	64.21	6.84	2.51	32.41	10.39	2.79	623.24	144.7	5.4	175.2	2.72	24.7	6.34	19.08	7.47	4058.76	270.16	3016.08	0.660607	-0.582324	-0.205212	-0.225345	0.16203	-0.463089	-0.665193	-0.890762	-0.386584	-0.667382	-0.251331	-0.140038	-0.446159	-0.157543	-0.240277	-0.223072	0.315212	-0.114212	-0.412686	-0.305413
0170803121	1.74727	0.334896	-0.181976	-0.27249	-1.3448	-0.846643	0	0.36	0.11	0.45	0	1.45	0.18	0.42	86.78	146.1	0.47	116.5	1.14	51.55	0.01	33.48	3.74	780.2	21.06	229.89	-0.64722	-0.358621	-0.505441	-0.70613	-0.585478	-0.52205	-0.660216	0.0761756	-0.875158	-0.883108	-0.434562	-0.392504	-0.536023	-0.311165	-0.670886	-0.57547	-0.455452	-0.317345	-0.566915	-0.503043
0170804121	-3.6542	-0.700395	-0.551839	-0.82632	-0.844798	-0.531859	5.05	4.58	17.48	18.36	0.14	66.91	7.82	21.88	670.84	229.32	7.18	537.97	1.14	19.3	0.01	14.1	12.34	5581.95	17.28	1958.13	-0.64722	-0.627314	-0.509997	-0.00197607	-0.121808	-0.386108	-0.364359	-1.22516	-0.210182	0.66582	-0.00418254	-0.203587	0.277681	-0.143912	-0.252183	0.412238	-0.246615	-0.306015	-0.240822	-0.503043
0171004121	-4.43913	-0.850842	-0.699785	-1.04785	1.1552	0.72728	2.42	4.12	6.08	2.96	1.78	191.54	2.99	12.32	8186.03	243.55	16.55	249.36	5.2	71.89	1.06	19.24	44.28	12042.4	206.94	3386.29	-0.430282	-0.189156	-0.281408	0.945412	0.261353	0.118777	-0.31377	-0.880018	0.718404	-0.394839	-0.228321	-0.32302	-0.0848077	2.00815	-0.297824	-0.437047	-0.383676	-0.17329	0.380031	0.00479137
0171303121	-6.83483	-1.31002	0.0317223	0.0475008	0.655202	0.412495	2.1	2.76	19.12	6.73	1.57	23.84	12.27	7.91	226.77	102.73	6.23	325.18	2.68	40	3.52	32.6	5.8	1658.97	443.94	1692.99	0.0779731	-0.45485	0.00423743	-0.577263	-0.192942	-0.489487	-0.814401	0.0170849	-0.304329	-0.116196	-0.255592	-0.0935503	-0.252023	-0.271077	-0.432761	-0.229138	-0.226898	-0.190286	-0.455378	-0.310416
0171902121	4.23101	0.810952	0.045421	0.068013	-0.844798	-0.531859	5.65	4.3	7.15	9.23	2.16	328.3	16.7	15.31	2486.5	500.3	38.11	251.61	1.14	96.46	3.88	58.38	194.8	7715.95	5075.3	10602.9	0.152352	0.0155509	5.58621	0.310965	2.19749	2.49809	0.599005	1.74817	2.85505	-0.38657	0.0469517	0.0159917	0.0285649	0.376023	-0.279965	-0.0912668	-0.370811	-0.142537	1.06131	-0.503043
0171904121	1.71605	0.328913	-0.584716	-0.87555	2.1552	1.35685	0	0.7	0.33	1.72	0	4.62	0.09	0.42	257.51	151.59	3.49	231.77	1.14	86.28	0.01	23.34	1.94	1106.79	55.37	391.85	-0.64722	-0.0692646	-0.464088	-0.658237	-0.542026	-0.550503	-0.640698	-0.60471	-0.575869	-0.459483	-0.434562	-0.394729	-0.536023	-0.262274	-0.637152	-0.505431	-0.452807	-0.317345	-0.551123	-0.503043
0172604122	-6.10381	-1.16991	-0.127182	-0.190441	0.155202	0.0977105	0.61	8.48	6.99	2.71	0.3	27.01	4.09	5.63	1507.44	165.74	6.93	485.23	1.14	58.22	1.03	34.62	44.16	4359.41	137.36	3474.27	-0.43648	-0.303049	-0.36527	-0.181256	0.284958	0.11688	-0.590393	0.152725	-0.234958	0.471998	-0.382576	-0.29582	-0.338474	0.0956576	0.134769	-0.450834	-0.372735	-0.293066	-0.439586	-0.503043
0172703121	-6.80952	-1.30517	-0.275127	-0.411973	-0.344798	-0.217074	3.56	8.18	20.97	2.83	1.04	19.38	6.27	7.08	191.26	206.97	2.21	205.82	2.72	24.7	12.76	10.35	8.62	9938.4	16.76	563.92	1.98703	-0.582324	-0.510623	0.636877	-0.495861	-0.444911	-0.443816	-1.47697	-0.70272	-0.554851	-0.131166	-0.241914	-0.283494	-0.281246	0.105004	-0.444217	-0.204656	-0.233178	-0.477596	-0.305413
0180105121	-7.25836	-1.3912	-0.14088	-0.210953	-3.8448	-2.42057	5.77	11.67	47.59	16.44	4.11	54.96	24.75	11.81	295.05	438.35	5.98	533.64	22.37	34.8	10.08	15.96	28.96	13976.1	74.8	1664.49	1.43332	-0.498175	-0.44067	1.22898	-0.200589	-0.12339	0.378765	-1.10027	-0.329105	0.649907	0.0571785	0.215047	-0.104146	-0.251524	0.451277	0.306353	0.115392	0.0152752	-0.300351	2.15245
0180204121	-3.82878	-0.733857	-0.771017	-1.15452	-0.344798	-0.217074	2.95	6.42	9.72	5.1	0	21.63	24.01	3.73	1156.7	287.35	2.9	394.52	1.14	27.02	4.87	35.62	8.52	3827.76	64.18	2001.47	0.356894	-0.562994	-0.45347	-0.25922	-0.11018	-0.446492	-0.158056	0.219873	-0.634339	0.138633	-0.183152	0.196748	-0.410517	-0.00478079	-0.0696211	-0.31903	-0.339913	-0.317345	-0.466387	-0.503043
0180304122	4.65546	0.892304	0.0399415	0.0598081	1.1552	0.72728	2.4	18.99	15.87	8.24	0.91	702.91	10.32	58.22	182.32	441.3	38.84	1018.67	12.89	59.27	0.01	11.42	110.98	10444.1	3070.77	3675.25	-0.64722	-0.294301	3.17024	0.711037	0.338879	1.17312	0.389253	-1.40512	2.92739	2.43242	-0.230025	-0.141769	1.65559	-0.283806	1.17756	-0.145864	-0.265972	-0.243699	2.92745	0.966674
0180305121	1.99149	0.381706	0.239942	0.359287	0.155202	0.0977105	0.68	3.54	2.3	2.01	0	96.08	1.67	15.08	682.34	325.91	7.69	408.97	1.14	118.15	0.63	34.52	17.18	10423.9	66.28	876.95	-0.519123	0.196263	-0.450939	0.708079	-0.411878	-0.3096	-0.0209713	0.14601	-0.15964	0.191737	-0.37661	-0.35566	0.0198439	-0.140619	-0.355371	-0.489438	-0.429122	-0.317345	-0.0955095	-0.503043
0180804121	9.2597	1.77479	-0.0258119	-0.0386506	1.1552	0.72728	7.48	6.01	19.21	144.64	0.86	16.96	14.92	5.57	348.03	604	6.09	398.47	1.14	331.72	4.12	25.08	47.62	2173.84	632.27	2772.82	0.201938	1.97564	0.231223	-0.50176	0.0967655	0.171574	0.96767	-0.487871	-0.318204	0.153149	0.202911	-0.0280229	-0.340749	-0.236353	-0.110301	7.37638	-0.225816	-0.247746	-0.489651	-0.503043
0180904121	-2.85441	-0.5471	0.00158534	0.00237388	-0.844798	-0.531859	62.88	58.21	920.72	140.52	226.03	162.98	699.19	174.42	550.74	236.47	49.24	603.53	11.44	33.07	2.26	20.66	81.84	5205.84	776.63	1674.64	-0.182353	-0.512588	0.405214	-0.0571309	-0.197865	0.712499	-0.33894	-0.784667	3.95805	0.906757	4.9243	16.8921	6.06158	-0.178304	5.06891	7.14917	10.6129	17.9751	0.237757	0.785305
0181204121	4.28616	0.821522	-0.288826	-0.432486	-0.844798	-0.531859	0	1.21	0.11	0.67	0	7.7	0.09	0.99	141	167.23	1.62	303.98	1.14	171.51	7.11	24.76	2.38	876.43	165.99	208.94	0.819695	0.640836	-0.330763	-0.692019	-0.591098	-0.543548	-0.585096	-0.509359	-0.76119	-0.194107	-0.434562	-0.394729	-0.51441	-0.295638	-0.58655	-0.563337	-0.455452	-0.317345	-0.53578	-0.503043
0181704122	-6.24798	-1.19754	0.691996	1.03619	-1.8448	-1.16143	7.06	9.13	52.52	8.82	3.1	25.76	25.91	8.93	480.44	343.27	7.84	376.05	12.51	112.75	0.01	23.8	13.96	1748.98	271.34	1225.44	-0.64722	0.151272	-0.20379	-0.564063	-0.318381	-0.3605	0.0407454	-0.573821	-0.144775	0.0707544	0.167117	0.24373	-0.213347	-0.198436	0.199261	-0.113878	0.174665	-0.0664636	-0.445813	0.919143
0182204122	-0.198839	-0.0381111	-0.171017	-0.25608	-0.844798	-0.531859	1.94	3.7	19.99	14.81	0.52	73.07	11.57	8.44	540.19	340.04	6.38	151.14	1.14	32.5	0.01	20.4	33.94	3974.9	198.01	1502.69	-0.64722	-0.517337	-0.292171	-0.237642	-0.243998	-0.0446702	0.0292624	-0.802126	-0.289464	-0.755804	-0.269228	-0.110859	-0.231927	-0.181325	-0.339496	0.216461	-0.216438	-0.275262	-0.210135	-0.503043
0182404122	3.6417	0.697999	0.239942	0.359287	0.155202	0.0977105	3.26	2.56	4.43	11.54	0	31.49	7.05	2.6	321.71	741.04	3.2	315.79	1.14	136.58	0.01	28.38	28.62	1729	17.12	1094.02	-0.64722	0.349814	-0.510189	-0.566993	-0.35364	-0.128765	1.45486	-0.266281	-0.604609	-0.150705	-0.156733	-0.222627	-0.453363	-0.24389	-0.452605	0.036126	-0.403513	-0.317345	-0.417269	-0.503043
0182504121	-3.21843	-0.616871	-0.513483	-0.768886	1.1552	0.72728	0.72	3.47	3.78	4.64	0.16	34.59	2.93	2.14	1172.23	178.13	25.53	185.76	1.14	22.15	0.01	54.5	25.98	857.24	20.93	2219.45	-0.64722	-0.603569	-0.505597	-0.694833	-0.0516983	-0.170496	-0.546346	1.48764	1.60834	-0.628573	-0.373201	-0.324503	-0.470805	-0.000333595	-0.362316	-0.344398	-0.411328	-0.304396	-0.401826	-0.503043
0182504122	8.91168	1.70809	-0.590195	-0.883755	-0.844798	-0.531859	0.49	2.46	4.19	2.09	0	8.65	2.47	1.21	154.88	240.25	1.82	426.99	1.14	395.81	4.06	21.46	7.48	1310.81	205.92	1308.47	0.189541	2.50961	-0.282637	-0.628319	-0.296105	-0.462931	-0.325502	-0.730949	-0.74137	0.257962	-0.392803	-0.335878	-0.506068	-0.291663	-0.462527	-0.485026	-0.406399	-0.317345	-0.531048	-0.503043
0182703121	0.3688	0.0706874	0.85912	1.28644	-0.844798	-0.531859	0.15	0.63	7.4	5.14	1.46	11.99	0.69	8.01	248.38	250.93	1.94	180.7	20.57	339.16	0.01	42.68	16.84	3272.17	72.5	1229.53	-0.64722	2.03763	-0.443442	-0.340695	-0.317284	-0.314975	-0.287534	0.693941	-0.729477	-0.647169	-0.421779	-0.379893	-0.248231	-0.264889	-0.644097	-0.316824	-0.367806	-0.199188	-0.514409	1.92731
0182803121	-6.6586	-1.27624	-0.839511	-1.25708	1.1552	0.72728	0.6	6.56	6.98	5.8	0	49.33	5.38	3.2	2922.06	159.12	4.9	380.78	7.79	15.91	0.01	26.38	17.32	4173.1	7.88	3853.47	-0.64722	-0.655558	-0.521326	-0.208577	0.386693	-0.307387	-0.613928	-0.400578	-0.436135	0.0881374	-0.383428	-0.263921	-0.430613	0.50075	-0.0557305	-0.280426	-0.372855	-0.317345	-0.328398	0.328754
0183004122	-5.05505	-0.968894	-0.565538	-0.846833	-0.844798	-0.531859	2.59	6.14	11.06	14.22	0.52	88.04	12.11	8.77	326.12	342.81	7.35	239.56	1.14	19.33	0.01	23.14	35.68	3728.47	1031.59	2367.33	-0.64722	-0.627064	0.712505	-0.27378	-0.0120235	-0.0171655	0.0391101	-0.618139	-0.193335	-0.430855	-0.213833	-0.0975067	-0.219414	-0.242627	-0.0974024	0.183924	-0.323802	-0.275262	-0.135561	-0.503043
0190204122	-5.32495	-1.02063	-0.861428	-1.2899	1.1552	0.72728	3.3	5.1	22.46	2.95	2.21	1043.98	6.79	24.1	4565.93	280.48	12.46	313.87	2.72	24.7	7.65	8.65	101.73	20930.1	6193.72	12132.4	0.931263	-0.582324	6.93419	2.24876	2.60784	1.02691	-0.18248	-1.59112	0.313077	-0.157761	-0.153324	-0.229056	0.361857	0.971491	-0.20059	-0.437599	-0.186742	-0.138491	4.62652	-0.305413
0190504122	-5.17159	-0.99123	-0.861428	-1.2899	-2.8448	-1.791	1.55	4.15	21.89	16.05	0	51.1	2.46	3.86	751.13	199.32	7.91	205.75	1.14	14.07	0.01	27.7	13.38	3354.09	22.48	1620.63	-0.64722	-0.670888	-0.503729	-0.328681	-0.212356	-0.369668	-0.471013	-0.311942	-0.137838	-0.555109	-0.302465	-0.336125	-0.405588	-0.12092	-0.294847	0.284845	-0.193595	-0.317345	-0.31958	-0.503043
0190803122	-0.181744	-0.0348345	0.790626	1.18388	-0.344798	-0.217074	1.41	6.52	10.5	11.03	1.21	335.68	15.99	6.18	2263.94	151.64	15.23	316.8	1.24	10.58	0.03	52.02	39.22	6634.34	330.74	2854.28	-0.643088	-0.699966	-0.132197	0.152352	0.11862	0.0387923	-0.640521	1.32111	0.587589	-0.146993	-0.314397	-0.0015647	-0.31762	0.31229	-0.0596993	0.00800032	-0.330535	-0.21942	1.09807	-0.490534
0190804121	2.72204	0.521728	-0.0806064	-0.1207	-1.8448	-1.16143	2.91	4.3	3.86	5.32	0	9.71	10.81	3.42	223.56	162.58	2.1	264.58	1.14	45.27	2.5	16.16	13.82	2128.62	94.43	445.91	-0.132767	-0.410943	-0.417011	-0.508391	-0.527522	-0.362713	-0.601628	-1.08684	-0.713621	-0.338905	-0.186561	-0.129652	-0.422271	-0.271996	-0.279965	-0.306897	-0.410366	-0.317345	-0.525767	-0.503043
0190804122	-6.9957	-1.34086	-0.294305	-0.44069	-1.8448	-1.16143	3.75	13.67	32.37	17.78	2.22	30.48	25.78	8.55	217.03	213.29	6.15	308.88	1.14	22.96	0.68	10.8	23.82	6582.08	1049.74	2295.8	-0.508793	-0.596821	0.734381	0.144688	-0.0312143	-0.20464	-0.421348	-1.44675	-0.312258	-0.176099	-0.114973	0.240516	-0.227756	-0.273866	0.649714	0.380252	-0.0675955	-0.137681	-0.4223	-0.503043
0190904121	1.21306	0.232505	-0.469648	-0.703247	0.155202	0.0977105	4.35	2.45	14.32	3.56	1.2	9.36	10.07	3.42	273.59	372.33	2.38	449.46	1.14	171.96	0.68	26.64	1.38	593.51	33.82	482.95	-0.508793	0.644586	-0.490062	-0.733508	-0.517584	-0.559356	0.144057	-0.38312	-0.685873	0.340541	-0.0638391	-0.14795	-0.422271	-0.257669	-0.463519	-0.403958	-0.284608	-0.22023	-0.527511	-0.503043
0190904122	1.57636	0.302139	0.220763	0.33057	0.155202	0.0977105	4.98	7.67	20.53	10.05	1.52	64.89	13.92	10.1	2323.59	323.44	10.09	214.91	1.14	45.2	3.86	28.84	32.88	4358.25	1542.22	2071.11	0.14822	-0.411526	1.32794	-0.181426	-0.0914965	-0.0614259	-0.0297524	-0.235393	0.0782047	-0.521445	-0.0101482	-0.0527502	-0.168984	0.329372	0.0544022	-0.0460451	-0.209946	-0.194332	-0.250885	-0.503043
0191203122	1.60288	0.307222	0.628983	0.941834	0.155202	0.0977105	1.64	7.86	32.73	9.35	0.28	5.84	6.51	8.18	181.33	356.65	2.99	303.05	2.68	97.2	9.29	37.78	11.38	1025.04	262.46	1336.88	1.2701	0.0217163	-0.214492	-0.670226	-0.288483	-0.401283	0.0883128	0.364914	-0.62542	-0.197525	-0.294795	-0.23598	-0.241785	-0.284089	0.0732537	-0.084649	-0.0632673	-0.294685	-0.545046	-0.310416
0191403121	-1.30191	-0.249534	0.470078	0.703892	-2.3448	-1.47621	2.01	10.06	6.08	9.97	0.09	76.87	11.01	5.11	369.57	443.19	5.06	307.66	1.14	37.6	0.01	45.56	121.42	5032.72	20.83	1460.77	-0.64722	-0.474846	-0.505718	-0.0825181	-0.255245	1.33815	0.395972	0.887329	-0.420279	-0.180583	-0.263263	-0.124707	-0.358191	-0.230184	0.291535	-0.050457	-0.383676	-0.310061	-0.191205	-0.503043
0191503121	3.53245	0.677058	-0.379237	-0.567866	-0.344798	-0.217074	1.82	7.55	26.58	11.49	2.11	292.58	30.35	9.15	1907.45	335.48	12.65	900.79	1.14	58.2	1.12	42.26	80.52	15494.7	247.14	2893.23	-0.417886	-0.303216	-0.232957	1.45169	0.12907	0.691633	0.0130511	0.665739	0.331906	1.99921	-0.279455	0.35352	-0.205005	0.210205	0.0424959	0.0333686	-0.137208	-0.146584	0.883368	-0.503043
0191503122	-1.98345	-0.380165	-0.861428	-1.2899	2.1552	1.35685	29.63	6.88	525.01	40.3	38.71	84.52	68.04	20.76	422.91	257.68	11.61	471.39	3.82	45.34	0.01	54.36	21.2	4343.73	50.85	286.09	-0.64722	-0.41036	-0.469536	-0.183555	-0.5704	-0.246055	-0.263537	1.47823	0.22884	0.421135	2.09062	1.28549	0.235214	-0.21491	-0.0239806	1.62219	5.85533	2.81543	-0.153096	-0.167822
0191604121	13.2411	2.5379	0.182407	0.273135	0.155202	0.0977105	1.72	11.67	7.79	19.18	0.75	39.66	15.91	10.42	443.76	183.67	2.99	367.23	1.14	136.06	4.32	20.5	57.02	3690	403.88	966.37	0.243259	0.345482	-0.0440451	-0.279422	-0.387887	0.320162	-0.52665	-0.795411	-0.62542	0.0383404	-0.287977	-0.00354289	-0.156851	-0.208939	0.451277	0.45746	-0.363117	-0.256648	-0.376569	-0.503043
0192102121	1.14173	0.218833	0.722133	1.08132	1.1552	0.72728	0.63	1.53	1.93	1.89	0	2.45	4.58	1.63	194.62	142.88	1.37	190.54	1.14	137.23	2.24	48.88	5.58	1224.26	53.33	347.86	-0.186485	0.35523	-0.466547	-0.641011	-0.553828	-0.492965	-0.671663	1.11026	-0.785966	-0.611006	-0.380871	-0.283703	-0.490143	-0.280283	-0.5548	-0.496056	-0.433571	-0.317345	-0.561933	-0.503043
0192203122	-7.54169	-1.4455	-0.74636	-1.11759	0.155202	0.0977105	2.94	15.28	32.79	20.01	3.4	72.52	15.89	26.04	950.97	106.19	7.17	350.23	26.95	135.35	18.76	40.38	102.06	6287.63	1429.35	3315.27	3.22668	0.339566	1.19191	0.101509	0.2423	1.03212	-0.8021	0.5395	-0.211173	-0.0241357	-0.184005	-0.00403743	0.435417	-0.0636939	0.809456	0.503233	-0.0625459	-0.0421847	-0.212875	2.72533
0200104121	-5.42276	-1.03937	-0.0586886	-0.08788	0.155202	0.0977105	1.71	2.44	4.03	2.77	0.1	51.58	0.09	3.08	878.27	207.45	6.13	166.92	2.72	24.7	7	22.49	36.41	5999.28	178.6	2231.24	0.796968	-0.582324	-0.315565	0.0592234	-0.0485351	-0.00562618	-0.44211	-0.661786	-0.31424	-0.697811	-0.28883	-0.394729	-0.435163	-0.0845124	-0.464511	-0.447526	-0.408323	-0.309252	-0.317189	-0.305413
0200204122	-4.76804	-0.913882	0.100215	0.150062	-0.844798	-0.531859	6.09	13.84	54.59	13.77	7.13	230.1	93.44	8.38	1121.37	383.05	18.57	320.99	1.14	0.73	0.01	32.9	124.18	2131.61	111.44	8260.06	-0.64722	-0.782032	-0.39651	-0.507952	1.56894	1.38178	0.182168	0.0372295	0.91859	-0.131594	0.0844501	1.91357	-0.234202	-0.0148979	0.666581	0.159107	0.199552	0.259682	0.57212	-0.503043
0200304122	-3.21843	-0.616871	-0.768278	-1.15041	-2.8448	-1.791	8.28	9.06	37.27	11.34	3.71	375.7	24.01	20.39	1870.47	661.89	22.57	690.83	1.14	37.02	1.02	28.06	47.16	2715.71	98.07	3399.84	-0.438546	-0.479679	-0.412624	-0.422297	0.264989	0.164302	1.17348	-0.287769	1.315	1.22759	0.27109	0.196748	0.221184	0.199615	0.192316	0.0250963	-0.0086836	-0.0170966	1.29744	-0.503043
0200403121	4.99951	0.958248	0.776928	1.16337	2.1552	1.35685	0.21	4.62	0.11	0.02	0	7.77	0.39	27.42	318.31	1088.34	3.91	379.54	1.14	156.52	3.88	36	12.5	3388.09	4493.37	1087.37	0.152352	0.515946	4.88483	-0.323695	-0.355424	-0.383578	2.68955	0.24539	-0.534246	0.0835804	-0.416665	-0.387311	0.487743	-0.244863	-0.248215	-0.599184	-0.455452	-0.317345	-0.535432	-0.503043
0200403122	-6.35071	-1.21723	0.015284	0.0228861	-0.844798	-0.531859	0.91	1.7	12.18	3.58	1.33	56.11	2.56	13.6	415.07	453.38	2.46	536.91	2.93	154.55	0.01	44.94	35.92	6340.44	20.55	3323.67	-0.64722	0.499533	-0.506055	0.109253	0.244553	-0.0133717	0.432199	0.845697	-0.677944	0.661925	-0.357009	-0.333653	-0.0362736	-0.217155	-0.537933	-0.402855	-0.310337	-0.209709	-0.294623	-0.279145
0200904122	-7.71844	-1.47938	0.160489	0.240316	1.1552	0.72728	13.42	6.76	218.49	20.34	14.32	41.92	41.41	14.87	408.71	128.26	7.42	146.31	14.02	33.67	5.2	36.58	7.54	2028.45	94.22	972.14	0.425074	-0.507589	-0.417264	-0.52308	-0.386339	-0.461983	-0.723639	0.284336	-0.186398	-0.773554	0.70914	0.627004	0.0118813	-0.218976	-0.0358868	0.521432	2.17009	0.841565	-0.365311	1.10802
0201104121	2.04056	0.39111	-0.84225	-1.26118	0.155202	0.0977105	1.42	19.05	4.25	2.08	0	141.89	1.12	20.69	1112.72	235.01	5.88	536.26	1.14	90.5	0.43	38.12	43.26	3690	246.85	1337.07	-0.560445	-0.0341053	-0.233306	-0.279422	-0.288432	0.102654	-0.344131	0.387744	-0.339015	0.659536	-0.313545	-0.36926	0.23256	-0.017375	1.18351	-0.485578	-0.405678	-0.317345	0.132696	-0.503043
0201104122	-7.50149	-1.4378	-0.469648	-0.703247	-1.8448	-1.16143	1.42	26.54	53.9	9.17	2.7	308.79	6.87	13	5862.18	232.74	28.17	582.38	1.14	11.74	0.01	32.2	105.98	12164.7	15.26	3985.32	-0.64722	-0.690301	-0.512431	0.963352	0.422067	1.09409	-0.352201	-0.00977444	1.86997	0.82903	-0.313545	-0.227078	-0.059024	1.34269	1.92666	-0.0945757	0.191256	-0.0988354	0.964119	-0.503043
0201305122	1.99149	0.381706	-0.310743	-0.465305	-0.844798	-0.531859	0.34	0.83	0.77	2.95	0	16.76	1.67	2.31	272.04	215.85	5.13	69.14	1.14	70.51	1.51	26.38	26.86	1649.61	42.89	851.32	-0.337309	-0.200654	-0.47913	-0.578635	-0.418754	-0.156586	-0.412247	-0.400578	-0.413342	-1.05716	-0.405586	-0.35566	-0.464359	-0.258113	-0.624253	-0.437599	-0.447517	-0.317345	-0.490647	-0.503043
0201403121	-3.75886	-0.720455	0.111174	0.166472	2.1552	1.35685	1	2.94	6.79	5.15	0	23.02	4.17	2.77	173.2	112.29	2.66	156.03	2.08	51.55	0.01	46.8	7.28	1038	19.42	2651.4	-0.64722	-0.358621	-0.507417	-0.668325	0.0641897	-0.466093	-0.780414	0.970593	-0.658124	-0.737833	-0.349339	-0.293842	-0.446917	-0.286417	-0.414902	-0.316272	-0.37514	-0.317345	-0.459463	-0.385465
0201503122	1.31561	0.252162	-0.781976	-1.17093	-2.0948	-1.31882	0.75	3.01	5.98	5.8	1.05	79.85	10.38	4.78	514.71	238.73	9.44	164.06	1.14	0.73	0.01	56.7	15.84	2532.4	689.52	1577.41	-0.64722	-0.782032	0.300224	-0.449178	-0.223951	-0.330782	-0.330906	1.63536	0.0137883	-0.708322	-0.370644	-0.140285	-0.370704	-0.188622	-0.407957	-0.280426	-0.384878	-0.232369	-0.17636	-0.503043
0201504122	-8.68158	-1.66398	-0.201154	-0.301207	1.1552	0.72728	9.85	7.15	61.62	17.53	6.82	37.14	22.31	19.88	270.03	163.14	4.01	274.48	12.65	41.84	4.54	23.56	15.96	3230.02	81.71	2775.77	0.288713	-0.43952	-0.432342	-0.346876	0.0975569	-0.328885	-0.599637	-0.589937	-0.524336	-0.302522	0.404891	0.154712	0.201847	-0.258689	0.00280846	0.366465	0.284072	0.234594	-0.389123	0.936654
0201804121	1.78899	0.342892	0.176928	0.26493	3.1552	1.98642	0	1.56	0.11	0.15	0	1.23	1.34	3.63	124.6	715.09	1.22	344.68	1.14	495.07	0.01	21.56	11.44	736.95	93.59	481.52	-0.64722	3.3366	-0.418024	-0.712473	-0.517968	-0.400334	1.36261	-0.724234	-0.800831	-0.0445323	-0.434562	-0.36382	-0.414309	-0.300334	-0.551824	-0.592014	-0.455452	-0.317345	-0.568011	-0.503043
0201904121	9.26019	1.77489	-0.228552	-0.342232	-0.844798	-0.531859	0.74	1.05	2.71	7.05	0	38.92	5.02	2.98	474.9	259.51	4.23	133.63	1.14	250.26	0.01	24.9	23	1378.02	98.41	696.43	-0.64722	1.29695	-0.412214	-0.618463	-0.46031	-0.217602	-0.257031	-0.499958	-0.502534	-0.820154	-0.371497	-0.272823	-0.438955	-0.200022	-0.602425	-0.21149	-0.424193	-0.317345	-0.380256	-0.503043
0202103121	-6.6586	-1.27624	-0.239511	-0.358641	2.1552	1.35685	3.25	0.74	16.26	3.75	2.63	19.51	7.93	5.7	76.66	218.32	2.19	128.93	10.51	60.62	0.01	38.32	7.7	1279.87	32.53	1214.46	-0.64722	-0.283053	-0.491616	-0.632856	-0.321327	-0.459453	-0.403466	0.401174	-0.704702	-0.837427	-0.157585	-0.200867	-0.33582	-0.314063	-0.633183	-0.39348	-0.261283	-0.1045	-0.476948	0.668978
0202103122	-5.89549	-1.12998	-0.886086	-1.32682	-0.844798	-0.531859	5.76	2.49	30.51	10.27	6.54	50.51	4.5	9.06	425.24	215.83	3.23	362.46	7.79	87.1	0.01	39	29.74	2138.48	113.3	1157.41	-0.64722	-0.0624327	-0.394268	-0.506945	-0.336633	-0.111061	-0.412318	0.446835	-0.601636	0.0208103	0.0563263	-0.285682	-0.208418	-0.214243	-0.45955	-0.0339125	-0.089958	0.211934	-0.322519	0.328754
0202203122	-4.27492	-0.819366	0.15501	0.232111	2.1552	1.35685	0.51	0.93	2.07	0.08	0.03	6.16	0.09	2.81	99.85	89.5	0.99	94.91	2.72	24.7	7.97	12.08	5.6	1233.2	340.88	726.28	0.997378	-0.582324	-0.119976	-0.6397	-0.452301	-0.492649	-0.861435	-1.3608	-0.823624	-0.962452	-0.391098	-0.394729	-0.445401	-0.307422	-0.614332	-0.595875	-0.431887	-0.314917	-0.543452	-0.305413
0202404122	-6.93343	-1.32892	0.385147	0.576716	0.155202	0.0977105	1.67	11.21	24.63	16.08	1	40.88	13.44	6.1	434.67	403.39	4.07	241.71	1.14	0.73	0.01	20.32	102.36	6872.8	7.09	1965.48	-0.64722	-0.782032	-0.522278	0.187321	-0.119836	1.03686	0.254479	-0.807498	-0.51839	-0.422953	-0.292239	-0.0646193	-0.320653	-0.211542	0.405636	0.2865	-0.160652	-0.236415	-0.370492	-0.503043
0210104122	-6.43879	-1.23411	0.363229	0.543897	-0.844798	-0.531859	12.29	8.47	40.69	8.24	5	53.16	43.96	11.97	331.18	362.7	6.69	641.26	10.44	32.13	0.01	22.26	1.36	2848.71	23.3	591.06	-0.64722	-0.52042	-0.502741	-0.402793	-0.488579	-0.559672	0.109821	-0.67723	-0.258742	1.04542	0.612837	0.690058	-0.0980788	-0.241178	0.133777	-0.145864	0.0324345	0.0873023	-0.309318	0.660222
0210305121	0.702021	0.134555	1.2372	1.85258	0.155202	0.0977105	0.77	7.54	9.04	4.02	0.65	127.42	4.47	21.59	5734.45	350.44	17.45	951.48	22.93	192.26	13.72	31.3	27.4	12861.9	458.22	3374.18	2.18537	0.813717	0.0214485	1.0656	0.258105	-0.14805	0.0662356	-0.070208	0.807596	2.18549	-0.36894	-0.286423	0.266685	1.30611	0.0415037	-0.37859	-0.348088	-0.264741	0.0606128	2.2225
0210403122	-4.43913	-0.850842	0.568709	0.85158	1.1552	0.72728	9.79	4.86	88.86	10.49	14.37	38.58	22.91	13.75	1033.36	103.85	4.18	345.72	15.21	26.9	3.88	46.14	21.88	3479.47	61.21	952.37	0.152352	-0.563994	-0.45705	-0.310295	-0.391643	-0.235306	-0.810419	0.926275	-0.507489	-0.0407102	0.399778	0.169548	-0.0305861	-0.0401006	-0.224402	-0.0217798	0.611574	0.845611	-0.38195	1.25686
0210603121	-7.066	-1.35433	0.245421	0.367492	-2.3448	-1.47621	0.15	3.17	1.55	0.08	0.03	2.84	0.09	3.93	156.65	505.84	0.99	415.69	2.72	24.7	4.95	9.9	9.7	7907.16	10.36	879.12	0.373422	-0.582324	-0.518337	0.339005	-0.411296	-0.427839	0.6187	-1.50718	-0.823624	0.216434	-0.421779	-0.394729	-0.402933	-0.291157	-0.392082	-0.595875	-0.438139	-0.314917	-0.559991	-0.305413
0210803121	-6.9957	-1.34086	-0.288826	-0.432486	0.155202	0.0977105	3.49	2.04	17.54	14.29	1.45	115.9	10.38	23.5	396.59	212.74	20	306.35	1.14	10.58	0.01	60.06	17.52	3666.05	1152.53	1544.43	-0.64722	-0.699966	0.858269	-0.282934	-0.2328	-0.304226	-0.423303	1.86098	1.06031	-0.185397	-0.137132	-0.140285	0.339107	-0.222447	-0.504199	0.187784	-0.245894	-0.199997	0.00322512	-0.503043
0210804121	0.610464	0.117007	-0.699785	-1.04785	0.155202	0.0977105	16.66	16.51	41.55	26.48	6.45	35.53	36.69	10.63	520.26	366.49	6.38	307.76	1.14	76.56	2.01	18.78	13.14	1482.75	679.23	1337.63	-0.234005	-0.150248	0.287822	-0.603105	-0.288282	-0.373462	0.123295	-0.910906	-0.289464	-0.180216	0.985265	0.510291	-0.148888	-0.187033	0.931495	0.860043	0.0427741	0.20465	-0.397143	-0.503043
0210904121	5.25647	1.0075	0.00158534	0.00237388	0.155202	0.0977105	5.87	5.51	11.39	4.6	1.54	75.98	13.24	31.68	432.62	710.18	7.62	397.48	6.28	70.66	5.65	14.4	16.6	6345.14	1198.64	354.9	0.518048	-0.199404	0.913843	0.109942	-0.551939	-0.318769	1.34515	-1.20502	-0.166578	0.149511	0.0657009	-0.0695648	0.64927	-0.212129	-0.15991	-0.346604	-0.319835	-0.192713	-0.195639	0.13988
0211004121	12.8592	2.46469	-0.014853	-0.0222408	-0.844798	-0.531859	0.41	2.76	1.07	1.47	0	6.98	0.85	2.32	199.71	205.58	2.16	278.98	1.14	252.97	5.64	25.8	8.94	1927.44	219.72	613.1	0.515982	1.31953	-0.266005	-0.537893	-0.482666	-0.439852	-0.448758	-0.439524	-0.707675	-0.285984	-0.399621	-0.375936	-0.46398	-0.278826	-0.432761	-0.519218	-0.44391	-0.317345	-0.539367	-0.503043
0211403121	9.10577	1.74529	0.831722	1.24542	0.155202	0.0977105	2.75	1.74	230.58	7.38	2.23	47.48	5.85	4.82	320.14	121.78	2	452.78	5.65	66.1	5.96	47.98	15.44	1202.76	312.76	2444.41	0.582096	-0.237396	-0.153868	-0.644164	0.00865629	-0.337105	-0.746676	1.04983	-0.723531	0.352742	-0.200197	-0.2523	-0.369187	-0.244339	-0.533964	-0.193291	2.31545	-0.136872	-0.337614	0.0610784
0211405122	-6.65251	-1.27508	-0.258689	-0.387359	-0.844798	-0.531859	1.26	1.49	3.49	4.02	0	28.98	6.12	10.14	266.09	186.48	4	328.69	1.14	21.5	0.01	33.94	16.28	2239.11	2.89	907.29	-0.64722	-0.608985	-0.52734	-0.492188	-0.403738	-0.323827	-0.51666	0.107064	-0.525327	-0.103297	-0.32718	-0.245623	-0.167467	-0.259817	-0.558769	-0.37859	-0.414815	-0.317345	-0.429773	-0.503043
0211503121	-0.257469	-0.0493487	-0.0477297	-0.0714702	-0.344798	-0.217074	8.36	10.92	79.05	7.31	6.48	128.6	21.77	16.38	881.03	279.21	7.65	368.74	15.13	95.06	7.65	14.66	59.3	6173.12	1514.96	77147	0.931263	0.0038867	1.29509	0.0847163	20.0506	0.356203	-0.186995	-1.18756	-0.163604	0.0438897	0.277908	0.141359	0.0691363	-0.083722	0.376863	-0.197152	0.49363	0.207078	0.066491	1.24686
0211804122	10.7699	2.06425	-0.0395106	-0.0591628	1.1552	0.72728	2.34	9.05	18.9	22.48	0.58	131.83	13.44	72.34	5343.66	223.92	9.72	301.68	1.14	168.62	4.64	34.28	48.98	10743	4179.93	2075.09	0.309374	0.616758	4.50706	0.754866	-0.0904287	0.193071	-0.383557	0.129894	0.0415369	-0.20256	-0.235139	-0.0646193	2.19099	1.1942	0.191324	0.63945	-0.229543	-0.270406	0.0825815	-0.503043
0212204122	-6.21583	-1.19138	-0.0340311	-0.0509579	0.155202	0.0977105	0.47	7.18	9.39	9.26	0	49.58	7.05	5.19	544.75	293.45	7.04	613.72	1.14	41.43	0.01	23.7	37.4	2838.62	20.1	2684.01	-0.64722	-0.442936	-0.506598	-0.404273	0.0729386	0.010023	-0.13637	-0.580536	-0.224057	0.944206	-0.394507	-0.222627	-0.355158	-0.18002	0.00578502	-0.0896124	-0.34388	-0.317345	-0.327152	-0.503043
0212503121	-1.6285	-0.312132	-0.0395106	-0.0591628	0.155202	0.0977105	7.76	3.32	40.3	10.46	4.32	12.39	24.15	5.88	268.68	211.58	2.07	270.23	32.41	158.47	59.44	39.94	13.28	1578.83	55.18	740.45	11.6315	0.532193	-0.464317	-0.589015	-0.4485	-0.371249	-0.427427	0.509954	-0.716594	-0.318141	0.226774	0.20021	-0.328995	-0.259075	-0.377199	-0.0234343	0.0277456	0.0322703	-0.512417	3.40828
0212802121	1.33695	0.256251	-1.01211	-1.51553	-2.3448	-1.47621	10.78	16.82	74.41	36.01	15.18	640.24	22.03	60.87	14769.2	472.14	30.04	1104.3	1.14	57.56	0.41	84.12	220.88	10431.6	471.03	6969.07	-0.564577	-0.308548	0.0368878	0.709201	1.22258	2.91034	0.498893	3.47657	2.05529	2.74712	0.484149	0.147788	1.75607	3.8933	0.962253	1.38561	0.437844	0.911164	2.61526	-0.503043
0212803121	-6.35071	-1.21723	-0.894305	-1.33913	1.6552	1.04206	0.3	0.84	3.61	3.75	0	2.52	4.06	0.92	66.49	139.88	0.56	210.99	1.14	249.81	0.01	39.8	3.02	1103.43	3.63	262.41	-0.64722	1.2932	-0.526448	-0.65873	-0.576753	-0.533432	-0.682329	0.500554	-0.866238	-0.535851	-0.408995	-0.296562	-0.517064	-0.316975	-0.623261	-0.39348	-0.413372	-0.317345	-0.561585	-0.503043
0220204121	1.46429	0.280659	-0.105264	-0.157622	-1.3448	-0.846643	4.17	11.14	21.46	16.52	0.8	260.46	25.51	16.45	182.32	1042.43	24.24	1690.07	3.83	156.81	3.48	45.7	19.66	9242.02	1615.14	2080.73	0.0697088	0.518362	1.41583	0.534756	-0.0889155	-0.270398	2.52634	0.896729	1.4805	4.89986	-0.0791794	0.233839	0.0717905	-0.283806	0.398691	0.310765	-0.198765	-0.252601	0.72336	-0.166571
0220305122	14.1925	2.72025	0.631722	0.945937	-0.844798	-0.531859	4.58	7.54	125.3	12.09	7.73	175.04	11.26	15.63	744.53	278.64	10.14	207.36	5.31	132.21	3.99	32.36	60.84	4030.93	125.98	3706.75	0.175079	0.313405	-0.378985	-0.229426	0.34733	0.380546	-0.189021	0.000969305	0.0831598	-0.549192	-0.0442377	-0.118525	0.0406984	-0.12281	0.0415037	0.0664576	1.04969	0.30824	0.297835	0.0185504
0220403121	-7.09734	-1.36034	0.963229	1.44233	0.155202	0.0977105	19.88	5.1	83.74	10.2	16.5	73.66	15.8	11.27	3290.91	442.73	19.3	300.91	1.14	57.56	0.85	36.72	60.62	5078.25	89.79	5780.02	-0.47367	-0.308548	-0.422604	-0.0758413	0.903568	0.377068	0.394337	0.293736	0.990935	-0.20539	1.25968	-0.00626289	-0.124621	0.606375	-0.20059	-0.0377729	0.550017	1.01799	-0.207196	-0.503043
0221104122	-7.038	-1.34896	-0.431291	-0.645813	-2.8448	-1.791	1.32	5.18	11.01	2.81	1.8	68.04	1.67	6.15	1358.34	259.82	9.87	215.06	3.13	22.15	10.29	29.72	30.46	6380.61	781.59	3296.08	1.47671	-0.603569	0.411192	0.115144	0.237151	-0.0996796	-0.255929	-0.176303	0.0564022	-0.520894	-0.322067	-0.35566	-0.318757	0.0529611	-0.192652	-0.44532	-0.324403	-0.171672	-0.235193	-0.254129
0221604121	-6.49642	-1.24516	0.733092	1.09773	1.1552	0.72728	0.64	2.23	1.28	0.08	0.03	5.9	0.09	1.33	222.48	156.52	2.54	208.22	2.72	24.7	6.17	14.44	13.21	1998.56	18.36	1108.96	0.625484	-0.582324	-0.508695	-0.527464	-0.349632	-0.372355	-0.623172	-1.20233	-0.670016	-0.546031	-0.380019	-0.394729	-0.501518	-0.272305	-0.485347	-0.595875	-0.441385	-0.314917	-0.544747	-0.305413
0221704121	17.9553	3.44147	-0.414853	-0.621198	0.155202	0.0977105	3.43	6.41	20.51	10.56	3.45	19.58	4.17	5.83	351.72	159.1	5.31	235.18	2.72	205.7	8.45	5.21	33.78	3021.96	551.96	2121.04	1.09655	0.925693	0.134429	-0.377387	-0.0781007	-0.0471993	-0.613999	-1.82211	-0.395503	-0.446951	-0.142245	-0.293842	-0.330891	-0.235296	-0.0706133	-0.0179194	-0.210186	-0.0381383	-0.476599	-0.305413
0222003121	-7.066	-1.35433	-0.0367708	-0.0550604	1.1552	0.72728	1.31	3.11	20.97	0.08	1.52	18.78	1.22	2.46	169.86	115.32	3.23	153	19.12	81.29	8.92	10.52	5.79	5038.72	24.76	2098.68	1.19366	-0.110839	-0.500981	-0.0816382	-0.0840997	-0.489645	-0.769642	-1.46555	-0.601636	-0.748968	-0.322919	-0.366787	-0.458672	-0.287374	-0.398035	-0.595875	-0.204656	-0.194332	-0.480585	1.74594
0222202121	-3.83876	-0.73577	0.201585	0.301853	-3.8448	-2.42057	3.16	2.61	16.52	8.05	3.84	7.61	12.16	4.88	111.8	184.87	1.47	134.72	9.45	80.69	4.24	47	6.8	1112.61	77.15	737.04	0.226731	-0.115838	-0.437838	-0.657384	-0.449414	-0.47368	-0.522384	0.984022	-0.776055	-0.816148	-0.165255	-0.0962703	-0.366912	-0.304	-0.447644	-0.156342	-0.258157	-0.0065758	-0.536229	0.536391
0222504121	-6.61061	-1.26705	-0.0395106	-0.0591628	0.155202	0.0977105	0.34	14.6	2.77	2.48	0	307.55	3.4	9.75	4599.99	197.48	8.87	232.98	1.14	32.42	0.01	34.66	33.18	10026.9	19.21	2814.92	-0.64722	-0.518004	-0.50767	0.649852	0.108061	-0.0566837	-0.477554	0.155411	-0.0426999	-0.455037	-0.405586	-0.312882	-0.182255	0.981245	0.741987	-0.463519	-0.423471	-0.317345	0.957942	-0.503043
0222603122	-6.53656	-1.25285	0.119394	0.178779	1.1552	0.72728	5.03	2.02	10.78	7.9	0.65	58.94	7.09	29.42	367.33	252.92	12.08	571.7	1.14	189.31	0.01	23.82	18.52	3786.49	235.13	2221.77	-0.64722	0.789139	-0.247432	-0.265272	-0.0510758	-0.288419	-0.280459	-0.572478	0.275418	0.78978	-0.00588701	-0.221638	0.563577	-0.230826	-0.506183	-0.164614	-0.327168	-0.264741	-0.280525	-0.503043
0222904122	-5.88187	-1.12737	-0.428552	-0.64171	1.1552	0.72728	12.78	8.2	40.57	18.01	3.77	21.75	22.28	23.35	447.14	342.72	4.96	544.19	7.33	105.39	3.63	36.18	22.22	5050.46	8.25	1707.2	0.1007	0.089952	-0.52088	-0.0799166	-0.18913	-0.229932	0.0387901	0.257476	-0.430189	0.688679	0.654597	0.15397	0.33342	-0.207971	0.106988	0.392936	0.0309918	-0.0122409	-0.465789	0.271217
0230105122	-3.18613	-0.61068	-0.669648	-1.00273	0.155202	0.0977105	10.43	41.33	38.49	15.56	11.11	220.88	49.51	20.99	3168.77	318.59	15.65	453.31	33.92	188.77	10.26	51.6	61.6	3823.07	94.49	9202.61	1.47051	0.78464	-0.416939	-0.259908	1.82182	0.392559	-0.0469947	1.29291	0.629212	0.35469	0.454321	0.827295	0.243935	0.571398	3.3941	0.257823	0.00598426	0.581781	0.52619	3.59715
0230204122	-4.5921	-0.88016	0.0426812	0.0639106	2.1552	1.35685	4.17	12.93	72.4	18.16	4.76	204.41	7.19	11.67	182.32	2182.51	10.6	1229.67	1.14	81.2	0.01	16.76	15.78	4162.71	78.98	1376.72	-0.64722	-0.111589	-0.435632	-0.210101	-0.277795	-0.331731	6.57945	-1.04655	0.128747	3.20786	-0.0791794	-0.219165	-0.109454	-0.283806	0.576292	0.401208	0.413679	0.0678793	0.444143	-0.503043
0230403121	3.0288	0.580525	0.919394	1.37669	0.655202	0.412495	0	0.3	0.11	0.02	0	0.98	0.09	1.37	121.67	77.57	0.57	41.54	1.14	42.02	0.85	53.6	11.72	4168.25	635.81	963.18	-0.47367	-0.438021	0.23549	-0.209289	-0.388743	-0.395908	-0.903848	1.4272	-0.865247	-1.15859	-0.434562	-0.394729	-0.500002	-0.301173	-0.676839	-0.599184	-0.455452	-0.317345	-0.569256	-0.503043
0230504121	4.08137	0.78227	0.442681	0.662868	-1.8448	-1.16143	1.93	2.73	13.43	12.98	0	24.35	3.03	3	265.53	173.13	4.41	216.71	1.14	154.55	3.44	26.16	22.24	1650.16	523.8	500.27	0.0614445	0.499533	0.100489	-0.578555	-0.512937	-0.229615	-0.564121	-0.415351	-0.484695	-0.51483	-0.27008	-0.322031	-0.438196	-0.259978	-0.435738	0.11554	-0.295308	-0.317345	-0.452837	-0.503043
0231004121	-4.11543	-0.788799	-0.294305	-0.44069	0.655202	0.412495	0.21	6.76	1.52	3.66	0	3.85	1.12	2.67	198.87	71.63	2.27	331.63	4.29	52.77	2.16	26.54	22.6	1890.84	39.87	1458.32	-0.203013	-0.348456	-0.48277	-0.54326	-0.255902	-0.223925	-0.924965	-0.389835	-0.696774	-0.0924918	-0.416665	-0.36926	-0.450709	-0.279066	-0.0358868	-0.398443	-0.4385	-0.317345	-0.554959	-0.109033
0231103122	2.75001	0.527091	-0.866908	-1.2981	0.155202	0.0977105	1.18	5.06	16.18	4.46	0.22	85.15	3.83	18.64	2963.7	473.49	8.31	323.25	14.53	95.25	7.78	54.2	33.1	4083.9	416.76	2917.57	0.958122	0.0054697	-0.0285214	-0.221658	0.1356	-0.0579483	0.503692	1.46749	-0.0981971	-0.123289	-0.333998	-0.302249	0.154829	0.512674	-0.204559	-0.354325	-0.262245	-0.29954	-0.149958	1.17181
0231104122	4.85915	0.931346	0.620763	0.929527	0.155202	0.0977105	1.22	10	4.36	8.47	0.49	38.47	8.65	3.16	1373.23	241.47	4.9	230.55	1.14	164	1.06	34.22	96.92	1452.6	260.45	2446.51	-0.430282	0.578266	-0.216915	-0.607526	0.0092197	0.950873	-0.321165	0.125865	-0.436135	-0.463967	-0.330589	-0.183063	-0.43213	0.0572251	0.285582	-0.13318	-0.404355	-0.277689	-0.382498	-0.503043
0231504122	-5.30989	-1.01774	-0.565538	-0.846833	1.1552	0.72728	6.93	7.67	152.8	16.82	13.19	266.93	21.82	41.56	2567.89	382.27	15.69	237.83	13.69	8.27	3.62	29.1	64.3	11157.8	115.65	2467.82	0.0986339	-0.719212	-0.391436	0.815696	0.014937	0.435239	0.179395	-0.217935	0.633176	-0.437213	0.156038	0.142596	1.02389	0.39933	0.0544022	0.32731	1.38031	0.750114	0.755591	1.06674
0231804121	9.33331	1.7889	0.533092	0.798249	-1.8448	-1.16143	0.6	2.48	5.55	3.84	0	9.34	3.61	1.72	218.11	133.34	1.94	443.18	5.8	124.3	1.95	32.44	5.2	850.16	365.66	461.45	-0.246401	0.247502	-0.0901099	-0.695871	-0.523353	-0.498972	-0.705579	0.00634118	-0.729477	0.317461	-0.383428	-0.307689	-0.486731	-0.273557	-0.460543	-0.388517	-0.390048	-0.317345	-0.527611	0.0798407
0231804122	2.32964	0.446519	-0.255949	-0.383256	-0.844798	-0.531859	2.21	1.22	19.44	13.68	0.16	16.93	2.88	2.02	205.48	424.36	6.22	201.13	1.75	0.73	0.44	30.96	6.18	1493.61	59.98	298.82	-0.558379	-0.782032	-0.458532	-0.601512	-0.566985	-0.483481	0.329029	-0.0930385	-0.30532	-0.572087	-0.246218	-0.32574	-0.475355	-0.277174	-0.585558	0.154144	-0.223051	-0.304396	-0.4898	-0.426742
0232604122	-6.88054	-1.31878	-0.738141	-1.10529	-0.344798	-0.217074	0.88	4.36	3.98	8.39	0.3	35.6	7.09	3.08	563.19	216.79	3.71	356.54	1.14	48.09	0.01	33.96	66.38	1955.95	11.59	2355.02	-0.64722	-0.387448	-0.516854	-0.533712	-0.0153262	0.468118	-0.408905	0.108407	-0.554067	-0.00094605	-0.359565	-0.221638	-0.435163	-0.174739	-0.274012	-0.137591	-0.408924	-0.293066	-0.396795	-0.503043
0232703122	3.92481	0.752262	-0.0669078	-0.100187	-2.3448	-1.47621	1.93	2.7	7.54	0.08	0.03	16.38	0.09	2.74	207.65	154.41	1.66	312.81	2.72	129.03	9.22	9.06	4.48	7907.16	121.64	1253.4	1.25564	0.286911	-0.384216	0.339005	-0.31088	-0.510353	-0.630673	-1.56359	-0.757226	-0.161656	-0.27008	-0.394729	-0.448055	-0.276552	-0.438715	-0.595875	-0.366122	-0.314917	-0.49254	-0.305413
0232803122	5.65156	1.08323	-0.34088	-0.510432	1.1552	0.72728	25.97	15.34	396.97	13.55	18.52	137.7	32.94	40.51	1524.92	1411.5	13.79	1901.9	29.4	187.63	12.17	14.8	10.1	3011.47	1472.72	857	1.86513	0.775142	1.24418	-0.378925	-0.41723	-0.421516	3.83842	-1.17816	0.444882	5.67835	1.7787	0.417563	0.98408	0.100663	0.815409	0.146974	4.31593	1.18147	0.111823	3.03178
0240104121	5.61199	1.07564	-0.44773	-0.670427	-0.844798	-0.531859	6.43	5.98	147.85	8.01	9.29	49.02	27	14.71	2267.49	468.11	13.56	725.08	9.49	77.35	0.01	26.32	12.88	2690.83	174.59	1900.51	-0.64722	-0.143666	-0.320398	-0.425945	-0.137267	-0.377572	0.484566	-0.404607	0.422089	1.35346	0.113426	0.270683	0.0058145	0.313307	-0.113277	-0.158548	1.3208	0.43449	-0.329942	0.541394
0240204121	2.39004	0.458095	-0.7491	-1.1217	3.1552	1.98642	0.92	5.4	11.98	2.84	0	11.21	4	7.49	308.44	740.95	2.96	1371.99	1.14	443.79	0.01	24.1	2.88	782.43	127.71	52.73	-0.64722	2.90936	-0.3769	-0.705803	-0.633008	-0.535645	1.45454	-0.553677	-0.628393	3.73089	-0.356156	-0.298045	-0.267948	-0.24769	-0.170824	-0.443665	-0.312741	-0.317345	-0.518295	-0.503043
0240404121	-7.14452	-1.36938	-0.790195	-1.18323	-1.8448	-1.16143	5.05	3.87	28.17	10.58	2.19	36.74	12.52	8.81	440.84	242.91	2.87	230.53	9.14	51	5.86	22.7	10.6	2382.95	143.04	2529.12	0.561435	-0.363203	-0.358424	-0.471095	0.0313832	-0.413612	-0.316046	-0.647685	-0.637313	-0.464041	-0.00418254	-0.0873685	-0.217897	-0.209775	-0.322629	-0.0168165	-0.118091	-0.140109	-0.391116	0.497616
0240804122	-5.55511	-1.06474	0.124873	0.186984	-1.8448	-1.16143	32.58	52.58	348.16	56.53	42.43	723.07	130.92	74.87	4027.56	905.72	36.72	584.44	32.94	83.15	24.74	18.12	25.54	21805.3	602.54	434.78	4.46219	-0.0953425	0.195391	2.37711	-0.530508	-0.177451	2.04032	-0.955224	2.71729	0.8366	2.34203	2.84035	2.28692	0.817323	4.51031	2.51725	3.7291	3.11649	3.02788	3.47457
0241104121	-5.00642	-0.959572	0.333092	0.49877	-3.8448	-2.42057	3.8	5.84	88.6	2.67	0.19	212.47	2.99	8.56	1136.74	274.56	18.66	296.11	1.14	17.92	2.16	28.54	52.9	5908.63	93.73	1930.89	-0.203013	-0.638812	-0.417855	0.04593	-0.129116	0.255036	-0.203526	-0.255538	0.92751	-0.22303	-0.110712	-0.32302	-0.227377	-0.0104966	-0.127168	-0.45304	0.608448	-0.301968	0.484295	-0.503043
0241104123	6.84847	1.31264	1.07008	1.60233	0.155202	0.0977105	3.8	3.71	32.37	10.17	2.11	76.32	8.65	16.84	1069.53	90.15	6.17	142.42	10.73	45.2	8.73	27.16	17	4896.38	77.06	1499.29	1.1544	-0.411526	-0.437946	-0.102512	-0.24491	-0.312446	-0.859124	-0.348203	-0.310276	-0.78785	-0.110712	-0.183063	0.0865782	-0.0297429	-0.338504	-0.0394273	-0.0675955	-0.146584	-0.193945	0.696496
0241203121	7.54781	1.44668	-0.124442	-0.186339	-0.844798	-0.531859	1.32	2.76	21.37	16.16	0.78	477.64	9.74	22.67	3122.76	273.12	17.68	291.07	1.14	20.48	0.44	62.76	41.38	2994.17	443.13	950.29	-0.558379	-0.617483	0.00326118	-0.381462	-0.392202	0.0729361	-0.208646	2.04228	0.83039	-0.241552	-0.322067	-0.15611	0.307636	0.558223	-0.432761	0.290912	-0.199847	-0.25422	1.80526	-0.503043
0241503121	-7.94285	-1.52239	-0.373757	-0.559661	0.155202	0.0977105	3.38	9.16	8.22	44.22	2.06	160.63	12.44	43.81	1459.9	146.6	19.16	192.99	2.72	24.7	6.34	14.86	44.82	30261.4	50.32	4429.76	0.660607	-0.582324	-0.470175	3.61716	0.541306	0.127313	-0.658438	-1.17413	0.977061	-0.602002	-0.146506	-0.0893467	1.10921	0.082044	0.202238	1.83838	-0.357947	-0.15063	0.226051	-0.305413
0241904122	-6.65251	-1.27508	0.801585	1.20029	0.155202	0.0977105	3.03	5.43	178.48	20.89	2.83	29.68	8.6	5.82	539.63	85.2	7.57	252.24	2.72	24.7	6.67	13.81	24.17	13697.9	46.32	2839.4	0.728788	-0.582324	-0.474996	1.18819	0.114628	-0.199107	-0.876722	-1.24463	-0.171533	-0.384255	-0.176334	-0.1843	-0.33127	-0.181486	-0.167848	0.551764	1.68906	-0.0883145	-0.426285	-0.305413
0242003122	4.51885	0.866122	0.596106	0.892605	0.155202	0.0977105	0.3	7.83	2.07	4.68	0	17.79	25.98	10.79	120.2	579.03	1.43	230.02	1.14	1034.48	0.01	42.28	58.18	6544.41	251.86	3548.54	-0.64722	7.83075	-0.227268	0.139164	0.304884	0.338499	0.878898	0.667082	-0.78002	-0.465915	-0.408995	0.245461	-0.142821	-0.301594	0.0702771	-0.342192	-0.431887	-0.317345	-0.485516	-0.503043
0242404122	1.75711	0.336783	0.198846	0.29775	-2.8448	-1.791	2.67	5.14	14.55	5.95	0.32	17.64	12.19	4.53	186.68	349.83	1.74	189.63	1.14	286.03	0.44	20.1	7.76	2282.62	200.42	469.23	-0.558379	1.59497	-0.289266	-0.485807	-0.521265	-0.458505	0.064067	-0.822271	-0.749298	-0.614351	-0.207015	-0.0955285	-0.380183	-0.282557	-0.196621	-0.272154	-0.281842	-0.291447	-0.486264	-0.503043
0242503122	0.83157	0.159386	0.130352	0.195189	-0.844798	-0.531859	0.1	1.46	28.73	2.22	0	19.44	3.61	26.62	279.67	383.23	3.38	327.76	1.14	713.08	0.01	31.66	9.46	2234.45	295.01	1471.92	-0.64722	5.15297	-0.175261	-0.492871	-0.252253	-0.431633	0.182808	-0.0460346	-0.58677	-0.106714	-0.42604	-0.307689	0.457409	-0.255928	-0.561746	-0.477857	-0.111359	-0.317345	-0.477297	-0.503043
0242603121	2.55076	0.4889	0.130352	0.195189	0.155202	0.0977105	2.79	4.57	25.11	7.8	0.95	78.49	17.04	6.7	898.82	448.18	2.89	269.72	8.47	215.44	0.01	22.04	12.52	4734.45	318.69	3135.51	-0.64722	1.00684	-0.146721	-0.126258	0.194072	-0.383262	0.413712	-0.692003	-0.63533	-0.320015	-0.196788	0.024399	-0.297903	-0.0786277	-0.253176	-0.170129	-0.154881	-0.240462	-0.183135	0.41381
0242604121	-7.09734	-1.36034	-0.64225	-0.961701	1.1552	0.72728	7.53	7.52	43.91	23.45	9.78	101.79	44.85	9.32	867.67	1121.1	6.94	305.74	5.59	0.73	0.01	38.9	49.84	6358.8	18.36	2643.5	-0.64722	-0.782032	-0.508695	0.111945	0.0620702	0.206666	2.80602	0.44012	-0.233967	-0.187639	0.207172	0.712066	-0.198559	-0.0875478	0.0395194	0.692944	0.071148	0.474145	-0.0670648	0.0535735
0242703122	1.29434	0.248084	1.19063	1.78284	-0.844798	-0.531859	0	2.8	2.07	3.01	0	20.79	2.68	1.68	462.86	137.9	2.67	306.27	1.14	99.08	0.01	30.74	9.58	1429.27	138.46	1876.59	-0.64722	0.0373797	-0.363944	-0.610947	-0.143684	-0.429736	-0.689368	-0.107811	-0.657133	-0.185691	-0.434562	-0.330685	-0.488247	-0.20347	-0.428793	-0.43429	-0.431887	-0.317345	-0.470572	-0.503043
0250103122	4.86991	0.933407	0.8509	1.27413	-0.844798	-0.531859	3.3	1.7	5.04	13.75	0.7	27.09	12.16	2.7	247.74	258.79	3.42	186.61	1.14	49.08	1.26	55.7	9.76	607.31	324.68	960.82	-0.38896	-0.3792	-0.139501	-0.731484	-0.389376	-0.42689	-0.25959	1.56821	-0.582806	-0.625449	-0.153324	-0.0962703	-0.449572	-0.265072	-0.537933	0.158004	-0.39618	-0.260694	-0.439188	-0.503043
0250104121	8.67321	1.66238	-0.729922	-1.09298	1.1552	0.72728	8.75	12.04	33.38	11.9	2.8	77.06	44.69	10.27	1003.48	682.31	13.33	685.45	12.51	274.9	7.39	29.44	29	3529.64	560.87	1245.3	0.877545	1.50224	0.145168	-0.302938	-0.313053	-0.122758	1.24607	-0.195104	0.399295	1.20782	0.311145	0.708109	-0.162538	-0.0486571	0.487988	0.0559794	-0.0554524	-0.0907424	-0.190259	0.919143
0250105121	2.68265	0.514179	-0.0340311	-0.0509579	-3.8448	-2.42057	3.23	7.24	16.13	32.41	1.25	150.95	21.16	7.31	583.57	110.77	8.27	212.82	1.14	0.73	0.01	33.48	34.02	1989.1	3824.67	1770.82	-0.64722	-0.782032	4.07888	-0.528851	-0.172061	-0.0434056	-0.785818	0.0761756	-0.102161	-0.529126	-0.15929	0.126276	-0.274773	-0.168903	0.0117381	1.18707	-0.262846	-0.216183	0.177829	-0.503043
0250204121	-2.54013	-0.486863	-0.834031	-1.24887	-0.344798	-0.217074	11.7	32.72	88	8.9	8.78	1329.06	49.06	31.12	182.32	1473.92	43.33	915.73	1.14	28.32	0.01	29.54	56.76	28792.8	72.06	3345.59	-0.64722	-0.552163	-0.443973	3.40179	0.250434	0.316052	4.06033	-0.188389	3.37236	2.05411	0.562555	0.816168	0.628037	-0.283806	2.53983	-0.109466	0.601235	0.393216	6.04666	-0.503043
0250204122	7.73622	1.48279	0.045421	0.068013	-2.3448	-1.47621	2.4	5.83	6.82	13.22	2.8	429.68	14.94	6.25	182.32	368.6	35.37	223.34	1.14	34.6	0.01	36.18	45.58	2753.07	399.54	3558.38	-0.64722	-0.499841	-0.0492759	-0.416818	0.307524	0.139327	0.130796	0.257476	2.58351	-0.490464	-0.230025	-0.0275284	-0.314965	-0.283806	-0.12816	0.128775	-0.374779	-0.0907424	1.56634	-0.503043
0250404121	1.80732	0.346407	-0.121702	-0.182236	0.155202	0.0977105	9.98	5.58	17.12	14.94	2.16	76.9	8.83	23.57	1036.38	459.51	8.75	261.89	1.14	223.92	6.7	34.96	25.3	7091.33	385.38	3932.48	0.734986	1.07749	-0.0663423	0.219367	0.407891	-0.181245	0.453992	0.175555	-0.0545922	-0.348791	0.41597	-0.178612	0.341761	-0.0392358	-0.152965	0.223631	-0.250944	-0.142537	-0.191056	-0.503043
0250503122	-6.94419	-1.33098	-0.708004	-1.06016	1.1552	0.72728	0.81	6.03	41.48	4.37	0.78	30.09	45.32	23.87	401.74	182.55	4.22	184.35	1.14	21.4	0.01	98.7	81.24	6193.26	69.38	887.76	-0.64722	-0.609818	-0.447203	0.0876697	-0.408978	0.703015	-0.530632	4.4556	-0.503525	-0.633755	-0.365531	0.723687	0.353137	-0.220972	-0.108316	-0.359288	0.0419325	-0.25422	-0.424243	-0.503043
0250803122	2.18576	0.418942	0.100215	0.150062	0.155202	0.0977105	0.63	1.56	4.14	3.39	1.45	185.38	4.51	3.93	595.98	477.64	5.8	242.18	1.14	123.76	0.01	51.68	66.22	7094.32	306.17	9209.93	-0.64722	0.243003	-0.161811	0.219806	1.82378	0.465589	0.518446	1.29828	-0.346943	-0.421226	-0.380871	-0.285434	-0.402933	-0.165349	-0.551824	-0.413334	-0.407	-0.199997	0.349344	-0.503043
0251104123	2.1583	0.413677	0.448161	0.671073	-0.844798	-0.531859	2.02	2.76	27.54	5.29	0.19	8.68	9.41	3.16	250.14	290.73	1.79	423.22	1.14	142.41	0.43	27.74	2.74	1121.91	123.56	613.23	-0.560445	0.398387	-0.381902	-0.65602	-0.482631	-0.537858	-0.14604	-0.309256	-0.744343	0.244107	-0.26241	-0.16427	-0.43213	-0.264385	-0.432761	-0.308552	-0.125666	-0.301968	-0.530898	-0.503043
0251405122	-5.32495	-1.02063	0.765969	1.14696	-0.844798	-0.531859	0.82	2.57	2.9	2.79	0	15.66	5.02	3.12	422.31	547.68	4.05	891.7	1.14	96.53	1.51	26.72	4.78	2453.41	12.7	290.15	-0.337309	0.0161341	-0.515517	-0.460762	-0.569311	-0.505611	0.767446	-0.377748	-0.520372	1.9658	-0.364679	-0.272823	-0.433646	-0.215082	-0.451613	-0.446423	-0.421908	-0.317345	-0.496127	-0.503043
0252404122	2.88617	0.553188	0.228983	0.342877	1.4052	0.884672	0.19	4.82	4.99	8.74	0	99.22	4.32	6.44	682.91	277.31	7.61	413.74	1.75	499.98	4.29	16.22	40.22	5404.7	193.2	1284.2	0.237061	3.37751	-0.297968	-0.027969	-0.302617	0.0545996	-0.19375	-1.08281	-0.167569	0.209267	-0.41837	-0.290132	-0.307761	-0.140456	-0.228371	-0.11829	-0.396781	-0.317345	-0.0798674	-0.426742
0252503122	-0.964835	-0.184928	0.886517	1.32746	0.155202	0.0977105	1.05	2.9	5.16	21.49	1.51	128.11	18.18	2.63	418.5	48.24	7.28	119.26	1.14	0.73	0.01	60.82	156.32	3993.59	215.95	4533.41	-0.64722	-0.782032	-0.270549	-0.234902	0.569115	1.88983	-1.00812	1.91201	-0.200272	-0.872965	-0.345077	0.0525881	-0.452226	-0.216173	-0.418871	0.584853	-0.394737	-0.195141	0.06405	-0.503043
0252703122	2.5544	0.489599	0.944051	1.41362	1.1552	0.72728	0	2.9	0.78	2.49	0	174.89	0.09	14.89	1509.46	220.78	13.74	414.39	1.14	212.6	0.01	33.08	108.56	7031.75	525.78	7446.93	-0.64722	0.983181	0.102875	0.21063	1.35078	1.13487	-0.39472	0.0493162	0.439927	0.211656	-0.434562	-0.394729	0.0126396	0.0962361	-0.418871	-0.462967	-0.447397	-0.317345	0.297088	-0.503043
0252802121	0.0591723	0.0113415	0.015284	0.0228861	0.155202	0.0977105	1.87	3.82	7.15	4.6	0.36	124.04	9.37	10.72	1144.36	202.29	4.88	268.39	1.14	22.82	2.05	54.64	12.82	4611.92	262.43	1251.9	-0.22574	-0.597987	-0.214528	-0.144226	-0.311283	-0.37852	-0.460454	1.49704	-0.438117	-0.324903	-0.275194	-0.16526	-0.145475	-0.00831449	-0.32759	-0.346604	-0.370811	-0.28821	0.0437751	-0.503043
0260204121	-2.41112	-0.462136	-0.313483	-0.469408	0.655202	0.412495	25.23	15.95	106.57	43.92	10.38	145.49	56.3	205.79	182.32	486.71	20.19	532.55	62.78	200.29	19.41	28.76	25.9	2907.05	258.75	2442.81	3.36097	0.880619	-0.218964	-0.394238	0.00822702	-0.171761	0.550691	-0.240765	1.07914	0.645901	1.71563	0.995193	7.25104	-0.283806	0.875933	1.82183	0.824499	0.522703	0.15063	7.20703
0260503121	0.0853645	0.0163617	-0.14088	-0.210953	2.6552	1.67163	2.14	1.02	5.63	8.84	1.75	41.75	8.43	3.5	256.99	74.08	4.29	207.16	1.14	20.71	0.01	59.68	68	3321.79	567	2042.7	-0.64722	-0.615567	0.152556	-0.333418	-0.0991186	0.493726	-0.916255	1.83546	-0.496588	-0.549927	-0.252184	-0.188503	-0.419238	-0.262423	-0.605402	-0.112775	-0.389086	-0.175718	-0.366158	-0.503043
0260803122	-6.74093	-1.29202	0.264599	0.396209	-2.8448	-1.791	3.77	3.67	21.94	12.16	1.39	92.98	23.85	10.42	405.62	226.33	10.12	104.16	1.14	10.58	0.01	58.42	68.12	6070.05	14.03	1251.37	-0.64722	-0.699966	-0.513914	0.0696015	-0.311425	0.495623	-0.374989	1.75086	0.0811777	-0.928458	-0.113269	0.192792	-0.156851	-0.219861	-0.342472	0.070318	-0.192994	-0.204853	-0.110952	-0.503043
0260904122	9.46332	1.81382	0.267339	0.400311	-0.844798	-0.531859	2.12	8.13	3.53	3.66	1.36	311.05	6.87	24.41	846.12	218.55	17.29	185.9	1.14	11.74	0.43	46.24	70.42	6597.34	2337.72	2419.62	-0.560445	-0.690301	2.28672	0.146926	0.00200537	0.53198	-0.402648	0.93299	0.79174	-0.628059	-0.253888	-0.227078	0.373612	-0.0937189	0.100043	-0.398443	-0.414334	-0.207281	0.975378	-0.503043
0261004121	1.89431	0.363079	0.376928	0.564409	0.155202	0.0977105	2.27	4.25	23.19	5.09	0.95	28.8	5.33	6.38	172.24	267.54	4.54	198.17	1.14	81.35	2.16	36.08	57.8	1927.44	206.69	177.41	-0.203013	-0.110339	-0.281709	-0.537893	-0.599558	0.332492	-0.228483	0.250761	-0.471812	-0.582966	-0.241104	-0.265158	-0.310036	-0.286692	-0.284926	-0.319581	-0.177965	-0.240462	-0.430669	-0.503043
0261203122	-6.93343	-1.32892	0.431722	0.646458	0.155202	0.0977105	0.27	6.09	23.41	5.91	0	7.88	2.44	6.32	223.45	330.08	2.47	337.28	1.14	71.71	0.01	65.8	29.78	4941.27	2305.22	2113.31	-0.64722	-0.190656	2.24755	-0.0959288	-0.0801746	-0.110429	-0.00614647	2.24641	-0.676953	-0.0717277	-0.411552	-0.33662	-0.312311	-0.272028	-0.102363	-0.27436	-0.17532	-0.317345	-0.534884	-0.503043
0261204122	-7.14452	-1.36938	0.713914	1.06901	0.655202	0.412495	16.5	10.32	37.78	12.51	1.78	96.42	26.46	12	585.76	188.14	6.55	343.39	1.14	8.27	0.01	29.9	69.34	2512.06	4982.85	6432.23	-0.64722	-0.719212	5.47478	-0.452161	1.07855	0.514908	-0.510759	-0.164216	-0.272617	-0.0492731	0.971629	0.25733	-0.0969412	-0.168276	0.317332	0.08962	-0.00255195	-0.17329	-0.0938158	-0.503043
0261305122	2.12137	0.4066	-0.34636	-0.518637	0.655202	0.412495	1.36	11.51	137.34	4.17	0	56.96	0.09	18.24	1172.34	108.86	9.76	119.59	1.14	20.11	0.1	28.5	25.68	4909.74	629.83	4404.51	-0.628626	-0.620566	0.228282	-0.100553	0.534532	-0.175238	-0.792608	-0.258224	0.045501	-0.871752	-0.318658	-0.394729	0.139662	-0.000302096	0.435402	-0.370318	1.19444	-0.317345	-0.290388	-0.503043
0261804121	4.08137	0.78227	0.176928	0.26493	0.155202	0.0977105	0.6	2.32	3.29	4.24	0	30.2	3.61	1.72	193.68	358.45	2.25	297.21	1.14	408.51	0.01	25.36	35.18	1896.95	450.74	1147.94	-0.64722	2.61542	0.0124332	-0.542364	-0.339174	-0.0250691	0.094712	-0.46907	-0.698756	-0.218987	-0.383428	-0.307689	-0.486731	-0.280553	-0.476418	-0.366457	-0.417219	-0.317345	-0.423695	-0.503043
0262204122	6.9556	1.33317	-0.44773	-0.670427	2.1552	1.35685	0.47	7.34	5.69	2.92	0	234.05	3.61	11.42	2683.65	805.81	14.05	255.26	1.75	121.77	1.5	24.34	57.32	7588.55	3186.16	2094.26	-0.339375	0.226423	3.30931	0.292282	-0.0852855	0.324904	1.68513	-0.537561	0.470649	-0.373156	-0.394507	-0.307689	-0.118933	0.432479	0.02166	-0.439253	-0.388365	-0.317345	0.591797	-0.426742
0262304121	-3.21843	-0.616871	0.494736	0.740814	0.155202	0.0977105	0.33	1.48	2.57	2.15	0.05	14.77	0.38	1.51	182.47	254.39	2.35	149.38	2.72	24.7	10.14	8.48	22.24	6086.16	23.16	1992.04	1.44572	-0.582324	-0.50291	0.071964	-0.11271	-0.229615	-0.275233	-1.60254	-0.688846	-0.762272	-0.406438	-0.387558	-0.494693	-0.283763	-0.559761	-0.481718	-0.425876	-0.313298	-0.500561	-0.305413
0262603122	-7.2786	-1.39508	0.546791	0.818761	0.655202	0.412495	2.77	6.81	43.89	4.82	4.05	38.09	5.35	5.11	2074.84	311.5	10.9	248.05	4.12	73.62	8.61	13.42	61.75	11204.1	162.56	3948.96	1.12961	-0.174743	-0.334897	0.822483	0.412312	0.394931	-0.0722004	-1.27082	0.158477	-0.399653	-0.198493	-0.264663	-0.358191	0.258139	-0.0309259	-0.334471	0.0709076	0.0104194	-0.38439	-0.130297
0263004122	4.69955	0.900755	-0.735401	-1.10118	1.1552	0.72728	4.02	8.76	11.65	18.76	0.88	77.61	14.38	6.69	1199.97	340.94	9.17	335.56	1.14	90.68	4.69	38.88	89	2732.92	333.29	3616.73	0.319704	-0.0326057	-0.129124	-0.419773	0.323178	0.825679	0.032462	0.438777	-0.0129693	-0.0780488	-0.0919629	-0.0413757	-0.298282	0.00761007	0.16255	0.434298	-0.316709	-0.246127	-0.187519	-0.503043
0270104121	-5.18528	-0.993854	-0.713483	-1.06836	1.6552	1.04206	8.28	36.63	70.08	27.52	0.91	1380.76	10.32	330.37	182.32	645.22	47.9	986.95	1.14	0.73	0.01	40.28	27.7	12019.5	803.01	4320.19	-0.64722	-0.782032	0.437008	0.942059	0.51191	-0.143308	1.11421	0.532785	3.82526	2.31585	0.27109	-0.141769	11.9748	-0.283806	2.92777	0.917398	0.385786	-0.243699	6.30421	-0.503043
0270503121	-0.139682	-0.0267727	-0.694305	-1.03965	-0.344798	-0.217074	0.63	2.53	3.14	4.71	0	50.89	6.53	7.82	258.01	118.73	2.13	169.06	1.14	50.8	3.16	53.72	68.84	6827.31	164.64	2485.45	0.00359429	-0.364869	-0.33239	0.18065	0.0196669	0.507004	-0.757519	1.43526	-0.710648	-0.689947	-0.380871	-0.235485	-0.255435	-0.262131	-0.455582	-0.340538	-0.419023	-0.317345	-0.320626	-0.503043
0270504122	-3.43713	-0.658789	-0.414853	-0.621198	0.155202	0.0977105	11.1	27.02	51.48	11.45	9.59	677.63	26.69	25.06	10615.4	1099.02	24.41	1018.78	68.55	51	11.47	15.96	62.82	22101.2	269.4	9349.02	1.7205	-0.363203	-0.206128	2.4205	1.8611	0.411844	2.72752	-1.10027	1.49735	2.43283	0.511421	0.263018	0.398258	2.70383	1.97428	0.0311626	0.162161	0.458768	2.80152	7.92875
0270603121	0.890373	0.170656	0.311174	0.46595	-2.8448	-1.791	6.56	7.31	30.9	19.68	5.4	143.27	26.82	25.15	1106.48	563.65	8.45	669.03	10.68	141.99	14.49	57.08	28.98	12390.3	1540.73	4549.78	2.34446	0.394888	1.32615	0.996434	0.573507	-0.123074	0.824221	1.66088	-0.0843228	1.14747	0.124505	0.266232	0.401671	-0.0191619	0.0186834	0.485034	-0.0852691	0.119674	0.139571	0.690242
0270603122	-6.22023	-1.19222	0.35501	0.53159	-0.844798	-0.531859	4.7	1.98	73.29	12.08	9.53	35.36	10.38	10.49	352.28	160	8.86	229.25	9.63	39.21	0.01	52.16	9.1	4344.14	23.66	777.04	-0.64722	-0.461432	-0.502307	-0.183495	-0.438683	-0.437323	-0.6108	1.33051	-0.0436909	-0.468745	-0.0340108	-0.140285	-0.154196	-0.235136	-0.510152	0.0659061	0.424379	0.453913	-0.39799	0.558906
0270803122	-4.94229	-0.947282	0.683777	1.02388	1.1552	0.72728	0.77	4.21	9.82	1.04	1.21	19.79	3.83	4.75	345.99	412.35	6.52	281.25	2.68	67.51	0.01	52.22	26.16	3451.7	230.33	2299.71	-0.64722	-0.225648	-0.253217	-0.314367	-0.0301653	-0.167651	0.286333	1.33454	-0.27559	-0.277641	-0.36894	-0.302249	-0.371841	-0.236937	-0.288894	-0.542932	-0.33871	-0.21942	-0.475553	-0.310416
0270904122	-7.78295	-1.49175	0.346791	0.519282	-1.8448	-1.16143	2.22	4.58	11.41	8.92	3.83	451.31	31.55	27.28	3387.7	363.8	12.63	444.71	1.14	42.97	0.01	40.48	124.26	8741.07	11.73	3662.39	-0.64722	-0.430106	-0.516686	0.461294	0.335428	1.38304	0.113732	0.546215	0.329924	0.323084	-0.245366	0.383192	0.482434	0.634092	-0.252183	-0.108363	-0.319594	-0.00738509	1.67409	-0.503043
0271004121	-0.295921	-0.0567187	0.220763	0.33057	-2.8448	-1.791	0.36	4.72	0.95	2.88	0	14.29	3.52	14	198.54	255.14	5.46	198.5	1.14	134.46	4.76	30.36	6.64	3792.46	549.96	262.69	0.334167	0.332151	0.132019	-0.264396	-0.576678	-0.476209	-0.272567	-0.133328	-0.380638	-0.581753	-0.403882	-0.309914	-0.0211067	-0.279161	-0.238293	-0.441459	-0.445353	-0.317345	-0.502952	-0.503043
0271004122	1.60288	0.307222	0.924873	1.3849	0.155202	0.0977105	0.72	4.72	3.12	7.26	0	31.66	5.33	6.28	239.85	161.16	2.5	166.15	1.14	55.91	5.85	31.82	15.68	3282.97	109.73	340.24	0.559369	-0.322295	-0.398571	-0.339111	-0.555872	-0.333311	-0.606676	-0.0352908	-0.67398	-0.700641	-0.373201	-0.265158	-0.313828	-0.267331	-0.238293	-0.199909	-0.419263	-0.317345	-0.416422	-0.503043
0271103121	4.81126	0.922167	0.171448	0.256726	-1.8448	-1.16143	11.74	5.62	96.82	6.37	7.52	26.57	10.91	9.23	503.55	336.52	7	260.46	24.7	143.51	12.47	17.5	7.14	3585	192.24	1296.84	1.92711	0.407552	-0.299125	-0.29482	-0.299226	-0.468306	0.0167484	-0.996856	-0.228021	-0.354046	0.565964	-0.127179	-0.201972	-0.191818	-0.148996	-0.248991	0.707276	0.291245	-0.441778	2.4439
0271104123	1.59967	0.306606	0.223503	0.334672	0.655202	0.412495	4.62	2.57	23.03	1.4	1.72	12.67	4.96	2.65	151.9	198.61	1.9	261.27	2.72	159.76	9.22	7.16	4.43	1087.2	11.16	685.08	1.25564	0.54294	-0.517373	-0.66111	-0.463355	-0.511143	-0.473537	-1.69117	-0.733442	-0.351069	-0.0408287	-0.274307	-0.451468	-0.292517	-0.451613	-0.523079	-0.179889	-0.178146	-0.511022	-0.305413
0271303122	3.95162	0.7574	-0.677867	-1.01503	-1.3448	-0.846643	0.04	1.86	2.19	1.25	0	21.17	0.09	4.68	671.22	181.08	1.84	396.1	1.24	187.3	4.07	45.86	3.42	2198.58	471.87	448.42	0.191607	0.772392	0.0379002	-0.498132	-0.526848	-0.527109	-0.535858	0.907473	-0.739388	0.144439	-0.431153	-0.394729	-0.374496	-0.143804	-0.522058	-0.531351	-0.430445	-0.317345	-0.468679	-0.490534
0271503121	3.40724	0.65306	-0.968278	-1.44989	-0.844798	-0.531859	1.96	2.64	13.12	3.57	0.97	162.64	17.53	4.79	499.16	171.94	14.5	108.75	6.7	12.69	0.01	50.62	15.32	2351.79	291.98	636.82	-0.64722	-0.682386	-0.178913	-0.475664	-0.476302	-0.339002	-0.568352	1.2271	0.515245	-0.911589	-0.267524	0.0365154	-0.370325	-0.193075	-0.444668	-0.403407	-0.299035	-0.238843	0.236063	0.192415
0272003121	7.84324	1.5033	0.809805	1.2126	2.1552	1.35685	4.97	2.84	71.26	0.36	2.65	12.06	3.38	4.25	241.22	118.53	3.44	162.38	2.72	86.08	11.61	13.62	6.26	2231.4	323.2	936.24	1.74943	-0.0709309	-0.141285	-0.493319	-0.395971	-0.482216	-0.75823	-1.25739	-0.580824	-0.714496	-0.0110004	-0.313376	-0.3908	-0.266939	-0.424824	-0.580433	0.399973	-0.102882	-0.514061	-0.305413
0272603121	-8.16352	-1.56469	0.133092	0.199291	-0.344798	-0.217074	2.86	18.58	16.41	6.37	1.09	618.34	7.82	28.11	1939.97	169.22	23.42	171.92	2.72	24.7	6	10.26	79.26	20298.1	936.36	11889.9	0.59036	-0.582324	0.597729	2.15608	2.54278	0.671716	-0.578022	-1.48301	1.39924	-0.679436	-0.190822	-0.203587	0.513906	0.219518	1.13688	-0.248991	-0.25948	-0.229132	2.50616	-0.305413
0272604122	0.859152	0.164672	-0.168278	-0.251978	0.405202	0.255103	1.23	5.45	11.36	21.61	0.84	236.3	6.63	75.4	1749.39	223.04	14.36	309.42	1.14	42.73	2.04	55.06	30	7023.82	43.58	3607.66	-0.227806	-0.432105	-0.478298	0.209467	0.320745	-0.106951	-0.386686	1.52524	0.501371	-0.174115	-0.329737	-0.233012	2.30701	0.164943	-0.165863	0.59147	-0.320195	-0.249364	0.603006	-0.503043
0272803121	-1.40531	-0.269354	-0.488826	-0.731964	-1.8448	-1.16143	0.95	4.15	5.32	12.34	0	37.24	6.67	5.88	317.54	403.33	2.29	195.26	1.14	95.15	0.01	25.3	22.52	3439.96	33.87	1733.82	-0.64722	0.00463654	-0.490001	-0.316089	-0.181988	-0.225189	0.254265	-0.473099	-0.694792	-0.59366	-0.3536	-0.232023	-0.328995	-0.245084	-0.294847	0.0802447	-0.392813	-0.317345	-0.388625	-0.503043
0273004122	6.30031	1.20757	-0.74636	-1.11759	-3.3448	-2.10578	5.33	7.03	67.63	15.94	11.49	41.55	28.79	11.92	467.88	230.49	9.66	191.71	1.14	56.24	3.19	41.78	66.9	1314.88	280.89	4426.52	0.00979253	-0.319545	-0.192279	-0.627722	0.540437	0.476338	-0.3602	0.633508	0.0355908	-0.606706	0.0196801	0.314945	-0.0999746	-0.202032	-0.00909778	0.278779	0.35633	0.612534	-0.367154	-0.503043
0280204121	-5.42276	-1.03937	-0.075127	-0.112495	0.155202	0.0977105	12.53	6.13	126.05	14.54	23.57	98.04	17.23	16.4	1438.88	530.34	14.97	1000.34	50.1	37.02	5.53	32.16	22.64	2529.53	73.01	1856.61	0.493255	-0.479679	-0.442828	-0.449599	-0.149045	-0.223293	0.7058	-0.0124604	0.561823	2.36506	0.633291	0.0290972	0.0698947	0.0760247	-0.0983946	0.201571	1.0587	1.59016	-0.0857456	5.62099
0280204122	-1.98371	-0.380215	-0.664168	-0.994521	-0.844798	-0.531859	1.97	4.68	13.57	2.03	0.35	21.7	3.19	3.73	896.24	683.38	7.29	220.28	6.55	67.48	0.01	18.72	7.62	1457.62	22.08	655.56	-0.64722	-0.225898	-0.504211	-0.60679	-0.471275	-0.460718	1.24987	-0.914935	-0.199281	-0.50171	-0.266672	-0.318074	-0.410517	-0.0793665	-0.242262	-0.488335	-0.293625	-0.28902	-0.466038	0.173652
0280304122	3.05708	0.585945	0.900215	1.34798	-1.8448	-1.16143	0.72	3.25	2.89	6.23	0	50.16	5.61	8.5	437.26	477.12	4.33	1072.27	1.14	142.37	0.01	25.2	52.68	1993.24	255.54	3341.41	-0.64722	0.398054	-0.222833	-0.528244	0.249313	0.251558	0.516597	-0.479813	-0.492623	2.62941	-0.373201	-0.258234	-0.229652	-0.210801	-0.384144	-0.256712	-0.422029	-0.317345	-0.324263	-0.503043
0280403121	1.85081	0.354742	0.379668	0.568512	1.1552	0.72728	8.13	10.77	18.53	20.12	3.42	10.2	57.91	5.82	146.05	86.87	2.77	193.14	1.14	65.76	3.35	45.8	17.3	2334.89	29.06	596.43	0.0428498	-0.240229	-0.495799	-0.478142	-0.487139	-0.307703	-0.870785	0.903444	-0.647223	-0.601451	0.258306	1.035	-0.33127	-0.294192	0.36198	0.509299	-0.233992	-0.0405662	-0.523326	-0.503043
0280504121	9.74804	1.86839	0.524873	0.785941	1.1552	0.72728	0.64	8.11	4.98	3.44	0.03	17.23	1.77	1.8	297.05	762.33	2.91	200.95	2.72	138.82	10.73	13.32	6.42	2640.12	639.92	2450.68	1.56762	0.368477	0.240443	-0.433382	0.0103385	-0.479687	1.53055	-1.27754	-0.633348	-0.572749	-0.380019	-0.353187	-0.483697	-0.250951	0.0980584	-0.410576	-0.396901	-0.314917	-0.488306	-0.305413
0280603121	2.06538	0.395869	0.946791	1.41772	-0.844798	-0.531859	7.61	7.27	57.75	4.82	4.68	83.51	18.25	5.9	332.54	447.68	5.66	479.71	7.6	162.58	11.32	10.88	24.97	5609.36	463.24	5177.72	1.68951	0.566435	0.0274989	0.00204347	0.741977	-0.186462	0.411935	-1.44138	-0.360818	0.451711	0.21399	0.054319	-0.328236	-0.240788	0.0147147	-0.334471	0.237544	0.0614049	-0.158128	0.304989
0280603122	-6.74093	-1.29202	0.171448	0.256726	-1.8448	-1.16143	30.37	23.13	152.73	34.42	23.03	69.62	84.05	31.2	756.93	652.82	14.8	652.16	26.86	47.01	15.44	61.48	10.7	4145.27	168.47	1944.08	2.54074	-0.396446	-0.327774	-0.212659	-0.125577	-0.412032	1.14123	1.95633	0.544976	1.08548	2.15368	1.68138	0.63107	-0.119259	1.58832	1.29792	1.37947	1.54646	-0.227322	2.71407
0280804121	-6.42662	-1.23178	-0.195675	-0.293002	-0.844798	-0.531859	0.06	2.38	0.47	0.7	0	10.59	0.22	2.15	203.71	146.07	1.4	137.59	1.14	60.17	0.01	15.62	7.68	2241.84	6.9	359.98	-0.64722	-0.286802	-0.522507	-0.491788	-0.550576	-0.45977	-0.660323	-1.1231	-0.782993	-0.805601	-0.429449	-0.391514	-0.470426	-0.27768	-0.470464	-0.561683	-0.451124	-0.317345	-0.521384	-0.503043
0280804122	10.1357	1.94269	-0.286086	-0.428383	1.1552	0.72728	1.93	9.18	7.11	0.87	0.06	88.58	7.82	13.11	751.29	196.37	7.02	200.55	1.14	148.4	4.78	22.3	20.76	7290.42	131.68	2661.24	0.338299	0.448293	-0.372115	0.248563	0.0668297	-0.25301	-0.4815	-0.674544	-0.226039	-0.574219	-0.27008	-0.203587	-0.0548531	-0.120875	0.204222	-0.552308	-0.371292	-0.312489	-0.132871	-0.503043
0281103122	-6.78555	-1.30058	-0.499785	-0.748374	-2.5948	-1.6336	1.18	2.04	9.12	4.63	1.15	46.92	8.78	4.9	650.74	117.28	4.94	167.23	1.14	25.88	1.12	37.1	15.56	5429.43	127.46	1152.61	-0.417886	-0.572492	-0.377202	-0.0243424	-0.337921	-0.335208	-0.762674	0.319253	-0.432171	-0.696672	-0.333998	-0.179849	-0.366154	-0.149668	-0.504199	-0.34495	-0.347126	-0.224276	-0.340403	-0.503043
0281104121	-0.869618	-0.166678	0.935832	1.40131	-1.5948	-1.00404	0.72	4.78	32.37	6.55	0.75	79.28	3.78	4.06	402.55	147.8	7.25	97.02	8.41	118.14	2.16	29.06	29.48	2065.29	587.95	1576.42	-0.203013	0.19618	0.177806	-0.517678	-0.224217	-0.115171	-0.654172	-0.220621	-0.203245	-0.954698	-0.373201	-0.303485	-0.398004	-0.22074	-0.23234	-0.239065	-0.0675955	-0.256648	-0.1792	0.406305
0281104122	9.0457	1.73378	-0.373757	-0.559661	0.155202	0.0977105	3.56	27.68	48.61	8.03	5.74	772.11	9.41	50.93	4419.84	273.04	14.5	362.82	9.87	28.72	2.66	42.06	42.88	34971.2	2866.42	2545.27	-0.0997096	-0.548831	2.92394	4.30782	0.035716	0.096647	-0.20893	0.652309	0.515245	0.0221333	-0.131166	-0.16427	1.37918	0.929657	2.03977	-0.157445	0.127655	0.14719	3.27218	0.588926
0281704121	0.890373	0.170656	0.00706479	0.0105788	-2.8448	-1.791	6.67	1.98	28.75	5.77	2.9	22.02	10.62	5.23	283.88	271.11	2.69	310.24	22.01	121.77	8.78	28.16	4.88	2161.79	41.24	945.11	1.16473	0.226423	-0.481119	-0.503527	-0.393591	-0.50403	-0.215791	-0.281054	-0.655151	-0.171101	0.13388	-0.13435	-0.353641	-0.254723	-0.510152	-0.28208	-0.111118	-0.0826495	-0.464444	2.10742
0282503121	-6.10381	-1.16991	-0.853209	-1.27759	0.155202	0.0977105	0.1	1.25	15.03	8.91	0.1	19.72	6.24	4.97	268.72	124.08	2.08	206.22	1.14	0.73	0.01	35.28	19.14	1983.38	667.48	1082.09	-0.64722	-0.782032	0.27366	-0.52969	-0.356841	-0.278618	-0.738499	0.197043	-0.715603	-0.553381	-0.42604	-0.242656	-0.3635	-0.259064	-0.582582	-0.108914	-0.276071	-0.309252	-0.475902	-0.503043
0282603122	0.538642	0.103241	1.03446	1.549	0.155202	0.0977105	13.33	7.59	86.69	21.23	11.11	15.42	21.52	4.47	176.3	146.49	5.95	258.01	9.37	30.78	8.61	15.97	11.29	2877.08	106.4	2412.52	1.12961	-0.531668	-0.402584	-0.398633	0.000100513	-0.402705	-0.658829	-1.09959	-0.332078	-0.36305	0.70147	0.135177	-0.382458	-0.28553	0.0464647	0.570514	0.585485	0.581781	-0.497323	0.526384
0282903121	0.480551	0.0921064	-0.691565	-1.03555	0.155202	0.0977105	1.76	1.57	16.57	3.52	0	24.68	7.19	6.01	545.35	1302.52	7.47	565.81	19.98	122.44	0.01	28.64	2.58	642.26	156.75	1566.82	-0.64722	0.232006	-0.3419	-0.726359	-0.226793	-0.540387	3.45099	-0.248823	-0.181443	0.768134	-0.284569	-0.219165	-0.324066	-0.179848	-0.550832	-0.406164	-0.257556	-0.317345	-0.451193	1.85351
0290104121	1.4587	0.279586	0.544051	0.814658	-2.8448	-1.791	3.83	26.66	11.75	8.46	0	76.7	24.01	40.28	864.46	813.42	9.38	1630.1	1.14	161.54	2.73	33.26	27.52	10647.2	526.06	1898.64	-0.0852471	0.557771	0.103213	0.740818	-0.137768	-0.146153	1.71218	0.0614029	0.00784217	4.67947	-0.108155	0.196748	0.975359	-0.0884671	1.93856	-0.133731	-0.315506	-0.317345	-0.192052	-0.503043
0290305122	-7.26603	-1.39267	0.724873	1.08542	-0.844798	-0.531859	4.83	11.21	40.1	20.82	9.13	98.53	22.64	41.41	2208.86	251.77	12.27	613.31	7.09	45.74	2.51	48.8	262.38	5202.1	191.16	2417.92	-0.130701	-0.407027	-0.300427	-0.0576793	0.00154928	3.56635	-0.284547	1.10489	0.294247	0.942699	-0.0229317	0.162872	1.01821	0.296517	0.405636	0.547903	0.025341	0.421541	-0.0833047	0.241197
0290403121	-1.76848	-0.338961	0.281037	0.420823	1.9052	1.19946	6.05	1.36	27.63	8.25	3.77	355.85	38.38	8.87	3161.61	797.36	14.2	208.41	1.14	40.21	1.26	57.44	13.34	5287.33	33.72	1235.21	-0.38896	-0.453101	-0.490182	-0.0451807	-0.31576	-0.3703	1.65509	1.68505	0.485514	-0.545333	0.0810412	0.55208	-0.215622	0.569348	-0.571667	-0.145312	-0.124584	-0.0122409	1.19855	-0.503043
0290503121	-6.35071	-1.21723	-0.24773	-0.370949	1.6552	1.04206	1.46	2.69	14.88	4.04	5.11	458.4	7.48	11.38	4514.79	202.91	27.02	173.64	11.48	30.84	3.88	59.22	150.96	14067	80.21	4585.47	0.152352	-0.531168	-0.43415	1.24232	0.583082	1.8051	-0.45825	1.80458	1.756	-0.673115	-0.310136	-0.211994	-0.12045	0.956847	-0.439707	-0.377487	-0.277875	0.0962046	1.70941	0.790308
0290803121	-6.37702	-1.22227	-0.812113	-1.21605	1.1552	0.72728	1.36	11.16	5.36	7.94	0	86.76	13.52	3.86	439.2	255.43	2.33	543.35	1.14	116.31	1.12	38.2	85.52	6089.75	2878.71	2225.47	-0.417886	0.180933	2.93876	0.0724904	-0.0500832	0.77067	-0.271536	0.393116	-0.690828	0.685592	-0.318658	-0.0626412	-0.405588	-0.210245	0.400675	-0.162408	-0.392332	-0.317345	-0.141938	-0.503043
0290905121	-5.82884	-1.1172	0.064599	0.0967302	1.1552	0.72728	11.43	3.19	52.22	8.49	8.16	57.38	12.6	10.49	307.87	139.65	5.1	373.85	10.27	36.63	1.72	50.8	6.1	2697.59	8852.24	3117.35	-0.293921	-0.482928	10.1384	-0.424954	0.1892	-0.484745	-0.683146	1.23919	-0.416315	0.0626693	0.539545	-0.0853903	-0.154196	-0.247853	-0.390097	-0.132077	0.171058	0.343039	-0.288296	0.638958
0291004121	-5.90905	-1.13258	1.25364	1.87719	-3.3448	-2.10578	0.72	3.58	0.47	5.56	0	10.84	0.09	6.74	136.58	223.74	3.3	324.21	1.14	126.38	0.01	43.04	8.46	2747.87	210.7	155.01	-0.64722	0.264832	-0.276876	-0.417581	-0.605567	-0.44744	-0.384197	0.718115	-0.594699	-0.119761	-0.373201	-0.394729	-0.296386	-0.296904	-0.351402	-0.293661	-0.451124	-0.317345	-0.520138	-0.503043
0291203122	4.86991	0.933407	0.0700785	0.104935	-1.8448	-1.16143	14.2	43.85	258.2	220.04	18.53	52.89	4.17	26.37	878.14	185.3	19.43	639.27	11.45	168.1	23.32	11.71	11.21	16836.4	768.52	2281.12	4.16881	0.612426	0.395439	1.64844	-0.0351528	-0.40397	-0.520855	-1.38565	1.00382	1.0381	0.775614	-0.293842	0.44793	-0.0845496	3.64413	11.5346	2.64752	1.18228	-0.310663	0.786556
0291503121	-3.6542	-0.700395	-0.469648	-0.703247	1.1552	0.72728	26.29	17	137.4	15.01	16.63	51.77	29.76	57.6	735.87	170.12	10.71	796.92	57.75	61.82	6.75	39.78	32.24	6963.91	34.11	858.02	0.745316	-0.273055	-0.489712	0.200682	-0.416957	-0.0715426	-0.574822	0.499211	0.139648	1.61748	1.80597	0.33893	1.63209	-0.12529	0.980112	0.227491	1.19516	1.02851	-0.316243	6.57786
0291704121	-4.52426	-0.867157	-0.84225	-1.26118	-1.8448	-1.16143	7.58	23.99	49.8	31.87	5.68	467.98	65.1	263.78	7227.81	609.47	26.06	429.5	3.53	37.1	0.01	40.62	35.16	49438.1	159.77	1418.4	-0.64722	-0.479012	-0.33826	6.42932	-0.266612	-0.0253853	0.987116	0.555615	1.66087	0.267186	0.211433	1.21279	9.44986	1.73375	1.67365	1.15729	0.141963	0.142334	1.75713	-0.204096
0291904122	13.6834	2.62268	1.07282	1.60643	0.155202	0.0977105	0.33	3.54	3.72	6.6	0	9.5	2.13	4.08	470.79	132.43	3.53	210.86	1.14	56.99	1.01	22.94	32.8	2957.28	1260.79	1937.95	-0.440612	-0.313297	0.98875	-0.386872	-0.127222	-0.0626905	-0.708814	-0.631569	-0.571905	-0.536329	-0.406438	-0.344285	-0.397246	-0.201199	-0.355371	-0.236307	-0.41205	-0.317345	-0.526813	-0.503043
0292202121	4.85915	0.931346	0.705695	1.0567	-0.844798	-0.531859	2.28	8.53	4.34	25.27	0.67	70.48	12.16	21.84	689.29	199.99	11.07	238.75	1.14	168.21	6.63	48.48	139.42	5252.4	656.4	2331.06	0.720523	0.613342	0.260306	-0.0503031	-0.0217544	1.62268	-0.468631	1.0834	0.175325	-0.433832	-0.240252	-0.0962703	0.276164	-0.138629	0.13973	0.793314	-0.404596	-0.263122	-0.223038	-0.503043
0292803122	-6.43135	-1.23269	-0.872387	-1.30631	-0.844798	-0.531859	13.73	18.07	260.41	36.6	38.71	655.97	59.91	45.15	1726.81	679.64	18.3	561.15	1.14	24.36	0.01	36.48	188.72	5718.87	1387.24	5545.32	-0.64722	-0.585156	1.14115	0.0181026	0.8406	2.40198	1.23658	0.277621	0.891833	0.751008	0.735559	1.08446	1.16002	0.158477	1.08628	1.41815	2.67409	2.81543	2.69362	-0.503043
0300204122	-0.0894257	-0.0171401	-0.277867	-0.416076	1.6552	1.04206	79.81	20.51	369.09	41.88	68.98	322.23	200.37	69.99	826.84	522.25	20.83	1131.51	5.79	48.52	1.93	15.88	0.06	1815.05	379.84	2196.44	-0.250533	-0.383865	-0.0730194	-0.554374	-0.0578716	-0.580221	0.677039	-1.10564	1.14256	2.84712	6.36714	4.55766	2.10188	-0.09924	1.32837	1.70933	3.98073	5.26517	1.03107	0.0785899
0300403122	7.05177	1.3516	-0.288826	-0.432486	0.655202	0.412495	1.87	3.98	5.75	4.04	1.12	34.12	8.43	2.42	302.93	128.08	1.88	179.06	8.12	76.83	0.17	59.6	51.84	1251.29	220.58	1110.02	-0.614163	-0.147998	-0.264968	-0.637047	-0.349348	0.23828	-0.724279	1.83009	-0.735424	-0.653196	-0.275194	-0.188503	-0.460189	-0.249268	-0.311715	-0.377487	-0.387643	-0.226704	-0.404167	0.370032
0300703121	10.9482	2.09842	0.483777	0.724405	3.1552	1.98642	1.64	3	66.96	3.93	0.84	28.55	3.83	27.63	242.07	258.07	11.17	439.07	1.14	199.66	2.65	38.62	11.46	3586.7	1123	764.66	-0.101776	0.875371	0.822678	-0.29457	-0.442004	-0.400018	-0.26215	0.421319	0.185235	0.302357	-0.294795	-0.302249	0.495705	-0.266696	-0.408949	-0.383553	0.348274	-0.249364	-0.431915	-0.503043
0300905121	-7.27312	-1.39403	-0.765538	-1.14631	-1.3448	-0.846643	7.31	16.16	8.48	7.92	3.61	1176.32	8.84	13.46	2685.69	342.34	91.69	241.71	1.14	15.77	0.01	35.64	144.66	78098.9	613.4	4427.58	-0.64722	-0.656725	0.20848	10.6323	0.540721	1.70551	0.0374392	0.221216	8.16494	-0.422953	0.188423	-0.178365	-0.0415821	0.433063	0.896768	-0.163511	-0.354821	-0.0251896	5.28578	-0.503043
0301004122	3.73441	0.715767	0.746791	1.11824	-1.8448	-1.16143	15.87	5.62	49.67	7.89	1.69	240.58	6.79	7.03	891.12	873.25	5.87	181.09	2.72	24.7	19.84	13.92	51.25	23246	281.4	4109.56	3.44981	-0.582324	-0.191665	2.58838	0.4554	0.228954	1.92488	-1.23725	-0.340006	-0.645736	0.917938	-0.229056	-0.28539	-0.0808327	-0.148996	-0.165166	0.1404	-0.180574	0.624327	-0.305413
0301204122	7.44462	1.4269	1.02076	1.52848	0.155202	0.0977105	0.92	8.58	14.83	5.56	0	8.04	0.57	5.81	248.51	194.96	2.37	285.4	1.14	165.51	0.43	23.78	16.24	2116.06	447.7	1099.06	-0.560445	0.590847	0.00876919	-0.510233	-0.352288	-0.324459	-0.486513	-0.575164	-0.686864	-0.26239	-0.356156	-0.38286	-0.331649	-0.264851	0.144691	-0.293661	-0.278476	-0.317345	-0.534087	-0.503043
0301904121	11.0125	2.11075	0.694736	1.04029	-0.344798	-0.217074	5.89	4.1	54.25	11.63	6.65	41.78	9.66	12.91	489.6	185.7	4	329.03	14.49	116.65	4.99	26.38	35.4	2940.89	1484.4	1393.05	0.381687	0.183766	1.25826	-0.389275	-0.273413	-0.0215915	-0.519433	-0.400578	-0.525327	-0.102047	0.0674054	-0.158089	-0.0624365	-0.195813	-0.299808	0.0410894	0.195464	0.220836	-0.366009	1.16681
0302404121	-0.914301	-0.175243	0.35501	0.53159	0.155202	0.0977105	0.33	3.7	6.66	1.72	0	36.58	0.09	4.53	1478.19	196.61	4.02	308.05	1.14	43.51	0.01	19.32	13.64	5186.45	10.37	2345.65	-0.64722	-0.425607	-0.518325	-0.0599743	-0.0178401	-0.365558	-0.480647	-0.874646	-0.523345	-0.17915	-0.406438	-0.394729	-0.380183	0.0872815	-0.339496	-0.505431	-0.376703	-0.317345	-0.391913	-0.503043
0302604122	-0.0681461	-0.0130615	-0.428552	-0.64171	0.155202	0.0977105	2.83	2.73	4.69	13.77	0.74	101.01	5.25	1.67	459.96	192.82	10.67	237.75	1.14	41.63	0.01	39.04	24.54	1335.27	16.66	1008.98	-0.64722	-0.44127	-0.510744	-0.624732	-0.376456	-0.193259	-0.494121	0.449521	0.135684	-0.437507	-0.193379	-0.267136	-0.488626	-0.2043	-0.435738	0.159107	-0.400388	-0.257457	-0.0709504	-0.503043
0302703122	4.44238	0.851464	1.00159	1.49977	0.155202	0.0977105	3.72	2.7	49.52	8.91	5.48	148.32	8.75	3.04	311.55	171.58	5.15	289.32	1.14	33.77	0.01	21.24	8.12	1076.29	142.29	2227.3	-0.64722	-0.506756	-0.359328	-0.66271	-0.0495922	-0.452814	-0.569632	-0.745721	-0.41136	-0.247984	-0.11753	-0.18059	-0.43668	-0.246799	-0.438715	-0.108914	0.138596	0.126148	0.164727	-0.503043
0302803122	0.167014	0.0320113	0.165969	0.248521	-2.8448	-1.791	3.03	9.42	7.54	11.82	0.23	45.38	4.04	20.35	782.39	91.82	4.72	202.42	2.72	24.7	9.53	12.44	46.84	9758.52	48.72	4340.24	1.31969	-0.582324	-0.472103	0.610499	0.517289	0.159244	-0.853187	-1.33663	-0.453974	-0.567346	-0.176334	-0.297056	0.219668	-0.111969	0.228035	0.0515676	-0.366122	-0.298731	-0.348075	-0.305413
0302903121	-6.43879	-1.23411	-0.00937356	-0.0140359	1.1552	0.72728	9.92	15.34	139.8	14.87	10.31	596.64	19.5	16.69	23746.4	611.43	27.65	965.04	6.55	39.39	0.01	38.4	708.84	16534.8	33.73	4980.64	-0.64722	-0.459933	-0.49017	1.60421	0.689102	10.6237	0.994084	0.406546	1.81844	2.23533	0.410857	0.0852282	0.0808907	6.46403	0.815409	0.21977	1.22402	0.517038	2.39806	0.173652
0303004122	-6.43879	-1.23411	-0.661428	-0.990418	-0.844798	-0.531859	6.89	11.81	55.87	14.8	2.29	60.36	10.75	32.96	556.43	254.72	6.43	498.46	1.14	60.17	0.11	19.48	21.92	8552.27	264.42	2023.95	-0.626559	-0.286802	-0.21213	0.433608	-0.104149	-0.234674	-0.27406	-0.863903	-0.284509	0.520619	0.152629	-0.131136	0.697804	-0.176675	0.465167	0.21591	0.214941	-0.132016	-0.273451	-0.503043
0310204122	-8.48351	-1.62602	-0.480606	-0.719657	1.1552	0.72728	41.64	19.29	186.63	32.93	14.06	526.89	188.03	37.44	182.32	1067.47	41.37	1059.55	12.13	0.73	9.43	15.3	7.94	6359.52	1343.54	2520.61	1.29903	-0.782032	1.08848	0.112051	0.0291	-0.45566	2.61536	-1.14458	3.17812	2.58266	3.11415	4.25252	0.867674	-0.283806	1.20732	1.21575	1.78705	0.820523	2.0506	0.871611
0310205121	9.56475	1.83326	0.95501	1.43003	-0.344798	-0.217074	1.16	3.4	12.06	3.41	0	6.16	6.39	3.86	148.75	114.76	1.41	540.34	6.69	711.51	15.33	27.06	33.06	1927.33	33.87	2680.09	2.51801	5.13989	-0.490001	-0.537909	0.0718869	-0.0585806	-0.771633	-0.354917	-0.782002	0.67453	-0.335703	-0.238947	-0.405588	-0.293419	-0.369261	-0.412231	-0.311779	-0.317345	-0.543452	0.191164
0310304122	-5.55511	-1.06474	0.135832	0.203394	0.655202	0.412495	2.97	4.44	9.02	17.34	1.85	35.07	8.83	6.95	679.02	390.17	18.45	258.19	1.14	122.25	0.01	36.82	63.7	2269.09	32.4	1555.47	-0.64722	0.230423	-0.491773	-0.487792	-0.229838	0.425755	0.20748	0.300451	0.906698	-0.362388	-0.181448	-0.178612	-0.288423	-0.14157	-0.266074	0.355987	-0.348329	-0.167625	-0.399435	-0.503043
0310305122	-6.63291	-1.27132	0.913914	1.36849	1.6552	1.04206	2.75	7.25	5.78	5.81	0	7.57	15.26	25.94	342.48	164.39	4.17	155.93	1.14	46.84	1.09	24.66	17.12	4645.18	69.48	682.67	-0.424084	-0.397862	-0.447082	-0.139349	-0.464001	-0.310549	-0.595193	-0.516074	-0.50848	-0.7382	-0.200197	-0.0196156	0.431625	-0.237942	0.0127303	-0.279874	-0.387283	-0.317345	-0.536428	-0.503043
0310403121	16.8058	3.22115	0.0563799	0.0844228	2.1552	1.35685	6.52	3.5	8.67	14.03	2.44	47.51	11.24	5.78	437.21	163.88	9.28	187.92	1.14	42.02	1.86	46.34	30.32	4788.28	299.52	1338.05	-0.264996	-0.438021	-0.169825	-0.118364	-0.288169	-0.101893	-0.597006	0.939704	-0.00206804	-0.620635	0.121096	-0.119019	-0.332787	-0.210815	-0.35934	0.173446	-0.352537	-0.119877	-0.337464	-0.503043
0310904122	-0.868746	-0.166511	0.445421	0.66697	-1.8448	-1.16143	0.92	1.78	4.87	2.08	0	5.33	2.73	5.28	154.85	139.06	1.87	220.55	1.14	170.02	4.54	33.08	4.78	893.47	123.06	341.66	0.288713	0.628422	-0.382505	-0.68952	-0.555491	-0.505611	-0.685244	0.0493162	-0.736415	-0.500718	-0.356156	-0.329449	-0.351745	-0.291672	-0.529996	-0.485578	-0.398223	-0.317345	-0.547587	-0.503043
0311104121	2.88967	0.553857	0.804325	1.20439	0.155202	0.0977105	5.47	3.03	41	4.49	3.01	12.07	6.87	5.14	235.88	254.84	10.71	127.74	4.29	86.87	2.66	35.24	7.44	1218.08	146.85	307.65	-0.0997096	-0.064349	-0.353832	-0.641917	-0.564616	-0.463563	-0.273633	0.194357	0.139648	-0.8418	0.0316114	-0.227078	-0.357054	-0.268468	-0.405972	-0.35267	0.0361616	-0.0737472	-0.514011	-0.109033
0311303121	-6.0386	-1.15741	0.133092	0.199291	-1.3448	-0.846643	3.54	8.59	27.15	9.81	2.67	223.21	15.99	41.62	2024.11	257.22	20.79	272.33	6.19	34.35	0.44	58.3	24.74	16274.1	946.86	6098.94	-0.558379	-0.501924	0.610384	1.56598	0.989131	-0.190097	-0.265172	1.7428	1.1386	-0.310423	-0.13287	-0.0015647	1.02617	0.243612	0.145683	-0.0592807	-0.130355	-0.101263	0.537797	0.128623
0311303122	0.867866	0.166343	-0.625812	-0.937087	-0.844798	-0.531859	2.47	3.67	20.81	5.65	2.82	54.83	11.64	7.23	367.7	199.41	4.8	393.72	3.18	50.05	0.01	50.28	27.72	4653.67	364.81	1530.53	-0.64722	-0.371118	-0.0911344	-0.138104	-0.236529	-0.142992	-0.470693	1.20427	-0.446045	0.135693	-0.22406	-0.109129	-0.277807	-0.23072	-0.342472	-0.288698	-0.206579	-0.0891238	-0.300999	-0.247875
0311403121	1.27072	0.243557	0.765969	1.14696	1.6552	1.04206	0.91	1.2	6.79	1.04	0	7	3.83	2.69	269.3	342.17	1.99	345.47	2.68	66.1	4.49	28.36	3.02	1553.04	268.71	759.03	0.278383	-0.237396	-0.206959	-0.592797	-0.443515	-0.533432	0.0368348	-0.267624	-0.724522	-0.041629	-0.357009	-0.302249	-0.449951	-0.258898	-0.587542	-0.542932	-0.37514	-0.317345	-0.539267	-0.310416
0311403122	3.76106	0.720877	0.900215	1.34798	-1.3448	-0.846643	0	0.48	0.11	0.02	0	2.26	0.09	0.6	45.61	115.05	0.54	159.66	1.14	71.71	0.01	26.2	4	1159.29	9.63	316.73	-0.64722	-0.190656	-0.519217	-0.650539	-0.562179	-0.51794	-0.770602	-0.412665	-0.86822	-0.724492	-0.434562	-0.394729	-0.529198	-0.322954	-0.65898	-0.599184	-0.455452	-0.317345	-0.56288	-0.503043
0311503121	-6.9957	-1.34086	-0.875127	-1.31041	-0.844798	-0.531859	0.15	4.36	2.07	1.95	0	13.98	1.72	1.59	2063.43	439.38	6	352.87	1.14	166.39	0.01	49.12	13.06	3683.24	5.75	2898.79	-0.64722	0.598179	-0.523893	-0.280413	0.130562	-0.374726	0.382427	1.12638	-0.327123	-0.0144335	-0.421779	-0.354423	-0.49166	0.254872	-0.274012	-0.492747	-0.431887	-0.317345	-0.504496	-0.503043
0311504121	-0.914301	-0.175243	-0.554579	-0.830423	2.1552	1.35685	24.82	8.84	337.18	12.63	19.39	237.13	39.25	46.93	4316.11	499.99	18.3	650.72	19.29	81.35	7.52	28.78	22.16	5918.85	218.97	457.73	0.904404	-0.110339	-0.266909	0.0474287	-0.524351	-0.23088	0.597902	-0.239422	0.891833	1.08018	1.68069	0.573593	1.22751	0.899952	0.170488	0.0962378	3.59708	1.25188	0.60714	1.7672
0311504122	3.94533	0.756194	0.546791	0.818761	0.155202	0.0977105	1.42	5.97	5.37	5.43	0	6.72	3.78	3.02	121.31	324.76	0.94	263.59	1.14	108.02	2.41	19.48	10.24	944.76	389.31	1103.09	-0.151362	0.111864	-0.0616056	-0.681998	-0.351207	-0.419303	-0.0250597	-0.863903	-0.82858	-0.342543	-0.313545	-0.303485	-0.437438	-0.301277	-0.11427	-0.300831	-0.392212	-0.317345	-0.540662	-0.503043
0312203122	-0.215764	-0.0413551	-0.891565	-1.33502	3.1552	1.98642	2.77	7	16.3	1.9	0.03	27.8	0.95	9.6	234.86	206.75	2.71	233.42	2.72	173.47	8.76	11.96	27.78	5934.16	1477.96	3114	1.1606	0.657166	1.2505	0.0496739	0.188301	-0.142043	-0.444598	-1.36886	-0.653169	-0.45342	-0.198493	-0.373463	-0.187943	-0.26876	-0.0120743	-0.495505	-0.260802	-0.314917	-0.435651	-0.305413
0312504121	-6.00041	-1.15009	-0.809374	-1.21195	2.1552	1.35685	15.67	21.69	245.11	44.95	24.57	77.35	57.48	44.68	1688.77	1016.73	29.04	746.15	27.1	95.67	25.68	41.88	10.66	19719.2	340.3	2207.72	4.6564	0.00896896	-0.120675	2.07119	-0.0548453	-0.412664	2.43497	0.640222	1.95619	1.43089	0.900893	1.02437	1.14219	0.147584	1.44545	1.87863	2.49014	1.67109	-0.188814	2.74409
0312603122	-3.06523	-0.587508	0.916654	1.37259	0.655202	0.412495	3.15	3.73	6.23	11.31	1.08	40.54	8.34	7.71	208.45	160.13	4.84	192.77	5.15	143.78	3.34	45.96	58.4	2330.56	203.47	2481.84	0.0407837	0.409802	-0.28559	-0.478777	0.0186984	0.341976	-0.610338	0.914188	-0.442081	-0.602811	-0.166108	-0.190729	-0.259606	-0.276323	-0.336519	0.0234419	-0.381872	-0.229941	-0.372186	-0.00146274
0312604122	2.04056	0.39111	-0.814853	-1.22016	1.6552	1.04206	14.41	7.24	34.16	27.63	10.56	125.17	78.89	7.75	1016.39	309.13	14.87	316.99	1.14	67.76	0.11	43.8	35.82	2159.35	512.72	2914.38	-0.626559	-0.223566	0.0871349	-0.503884	0.134745	-0.0149525	-0.0806261	0.769147	0.551913	-0.146295	0.793511	1.55378	-0.25809	-0.0449602	0.0117381	0.923464	-0.0460746	0.53727	0.0494042	-0.503043
0320403121	-6.42662	-1.23178	0.741311	1.11003	1.1552	0.72728	10.39	15.07	5.4	9.23	0.22	119.38	1.51	74.18	1678.2	289.89	20.99	252.77	1.14	24.88	0.01	53.98	55.36	13015.7	63.4	1623.2	-0.64722	-0.580824	-0.45441	1.08815	-0.211666	0.293922	-0.149026	1.45272	1.15842	-0.382307	0.450912	-0.359616	2.26075	0.144557	0.78862	-0.0912668	-0.391851	-0.29954	0.020561	-0.503043
0320503121	-7.71844	-1.47938	-0.64773	-0.969906	1.1552	0.72728	0.91	2.69	1.68	7.34	0.19	45.09	0.09	8.91	330.08	118.63	7.54	259.67	1.14	34.67	0.64	52.1	63.06	8083	15.13	2437.97	-0.517057	-0.499258	-0.512588	0.364791	0.0069285	0.415638	-0.757875	1.32648	-0.174506	-0.356949	-0.357009	-0.394729	-0.214106	-0.241493	-0.439707	-0.195497	-0.436576	-0.301968	-0.34952	-0.503043
0320603121	-3.12707	-0.599361	0.278298	0.416721	1.1552	0.72728	0.91	11.11	3.07	2.89	0.03	8.37	0.09	1.97	702.5	252.08	7.5	332.99	2.72	24.7	9.99	13.71	19.37	7080.32	1901.36	1104.64	1.41473	-0.582324	1.7608	0.217753	-0.350791	-0.274982	-0.283445	-1.25135	-0.17847	-0.0874937	-0.357009	-0.394729	-0.477251	-0.134846	0.395714	-0.440908	-0.419865	-0.314917	-0.532443	-0.305413
0321004121	-3.86924	-0.74161	0.344051	0.51518	-0.844798	-0.531859	0.82	4.65	2.38	1.47	0	4.93	3.26	1.07	239.24	118.6	5.61	118.91	1.14	33.67	0.01	32.4	11.52	1945.77	35.06	159.47	-0.64722	-0.507589	-0.488567	-0.535205	-0.604371	-0.39907	-0.757981	0.00365524	-0.365773	-0.874251	-0.364679	-0.316343	-0.511377	-0.267506	-0.245238	-0.519218	-0.42816	-0.317345	-0.549579	-0.503043
0321203121	9.26019	1.77489	0.445421	0.66697	1.1552	0.72728	1.73	1.56	100.82	7.94	2.93	50.36	9.1	8.08	452.27	160.72	1.55	338.55	9.81	92.63	1.91	55.22	27.48	6594.54	249.47	1786.23	-0.254665	-0.0163591	-0.230148	0.146516	-0.167927	-0.146785	-0.60824	1.53598	-0.768127	-0.0670604	-0.287125	-0.171936	-0.245577	-0.206502	-0.551824	-0.162408	0.755367	-0.0802216	-0.323267	0.581421
0321305122	-5.99668	-1.14937	-0.628552	-0.941189	3.1552	1.98642	2	3.68	25.09	5.52	1.56	169.18	8.57	7.07	744.78	113.28	19.66	122.31	1.14	12.68	0.01	38.44	221.14	7151.5	36.12	3210.76	-0.64722	-0.682469	-0.48729	0.228191	0.214261	2.91445	-0.776895	0.409232	1.02661	-0.861756	-0.264115	-0.185041	-0.283873	-0.122739	-0.34148	-0.295867	-0.155122	-0.191095	0.268643	-0.503043
0321504122	1.12897	0.216389	0.445421	0.66697	-0.0947978	-0.0596818	0.06	1.35	2.07	0.08	0.03	30.86	0.09	1.81	292.17	225.84	4.02	294.99	2.72	24.7	7.81	8.85	7.48	3626.96	106.4	2415.92	0.96432	-0.582324	-0.402584	-0.288666	0.0010127	-0.462931	-0.376731	-1.57769	-0.523345	-0.227146	-0.429449	-0.394729	-0.483318	-0.252349	-0.57266	-0.595875	-0.431887	-0.314917	-0.420407	-0.305413
0321604122	-4.60256	-0.882165	-0.127182	-0.190441	3.1552	1.98642	2.42	8.32	21.75	6.42	1.83	33.07	6.62	8.79	880.58	457.77	7.17	401.15	1.14	38.4	0.01	27.12	8.1	4816.26	1527.36	4095.1	-0.64722	-0.468181	1.31003	-0.114261	0.45152	-0.453131	0.447806	-0.350888	-0.211173	0.162998	-0.228321	-0.23326	-0.218656	-0.0838509	0.118894	-0.246234	-0.195278	-0.169244	-0.409398	-0.503043
0321704121	-7.09734	-1.36034	-0.0121133	-0.0181384	-1.8448	-1.16143	6.16	16.31	36.05	5.77	5.11	41.73	9.37	9.1	1403.07	148.85	4.94	251.82	8.54	44.8	8.92	10.43	42.68	18117.7	55.96	2041.4	1.19366	-0.414859	-0.463377	1.83633	-0.0994674	0.0934855	-0.650439	-1.4716	-0.432171	-0.385798	0.0904158	-0.16526	-0.206901	0.0657701	0.911651	-0.28208	-0.0233515	0.0962046	-0.366258	0.422566
0321804121	-6.12573	-1.17411	0.168709	0.252623	-0.344798	-0.217074	1.67	5.22	5.83	3.54	0	4.2	8.37	2.69	116.18	120.45	2.3	229.38	1.14	27.57	0.01	18.3	1.94	2234.25	105.4	522.63	-0.64722	-0.558412	-0.40379	-0.492901	-0.506939	-0.550503	-0.751404	-0.943138	-0.693801	-0.468267	-0.292239	-0.189987	-0.449951	-0.302746	-0.188684	-0.405061	-0.386681	-0.317345	-0.553216	-0.503043
0321804122	-6.43879	-1.23411	0.193366	0.289545	0.155202	0.0977105	2.74	12.6	20.53	5.2	2.97	85.62	9.02	11.1	433.58	298.38	7.48	217.48	18.34	70.72	0.01	15.82	40.22	5685.91	17.62	8222.61	-0.64722	-0.198904	-0.509587	0.0132692	1.55889	0.0545996	-0.118844	-1.10967	-0.180452	-0.512	-0.201049	-0.173914	-0.131067	-0.211854	0.54355	-0.313515	-0.209946	-0.0769844	-0.147617	1.64837
0321904122	18.4685	3.53983	0.922133	1.3808	-0.844798	-0.531859	1.67	6.24	11.57	2.82	0.01	31.95	4.32	2.11	479.1	759.63	2.92	387.15	5.8	351.83	0.01	22.84	13.24	1609.25	271.82	1861.93	-0.64722	2.14319	-0.203211	-0.584554	-0.147617	-0.371881	1.52095	-0.638284	-0.632357	0.111548	-0.292239	-0.290132	-0.471943	-0.198819	-0.0874805	-0.444768	-0.31767	-0.316536	-0.414977	0.0798407
0322103122	-6.04063	-1.1578	0.790626	1.18388	-1.8448	-1.16143	2.22	3.42	35.65	11.41	4.47	22.28	16.66	9.95	258.17	206.58	3.24	322.7	11.27	50.65	0.01	40.46	13.74	1031.06	581.17	646.76	-0.64722	-0.366119	0.169635	-0.669343	-0.473636	-0.363977	-0.445203	0.544872	-0.600645	-0.12531	-0.245366	0.0150026	-0.174672	-0.262085	-0.367277	0.0289567	-0.0281606	0.0444097	-0.463149	0.764041
0322304122	2.14942	0.411977	0.927613	1.389	0.155202	0.0977105	3.56	1.62	40.31	2.89	2.36	32.01	4.7	5.4	225.2	305.34	2.55	265.3	2.72	59.08	12.19	8.93	1.55	3313.12	143.28	523.08	1.86926	-0.295884	-0.358134	-0.334689	-0.506818	-0.556668	-0.0940999	-1.57232	-0.669025	-0.336259	-0.131166	-0.280736	-0.347195	-0.271526	-0.545871	-0.440908	0.0278658	-0.126351	-0.414678	-0.305413
0322604122	2.75001	0.527091	-0.420332	-0.629403	-0.844798	-0.531859	24.46	68.34	11.65	9.99	1.46	175.92	7.09	171.09	2421.89	527.21	32.95	688.04	1.14	217.41	14.48	24.64	50.48	18357.7	879.23	2366.07	2.34239	1.02326	0.528873	1.87153	-0.0123616	0.216782	0.694673	-0.517417	2.34368	1.21734	1.65001	-0.221638	5.93531	0.357521	6.074	-0.049354	-0.316709	-0.199188	0.302219	-0.503043
0322802121	-4.40203	-0.84373	-0.310743	-0.465305	0.155202	0.0977105	2.14	2.53	11.71	5.57	0.22	15.59	14.9	2.37	82.15	306.81	1.71	162.52	6.86	34.67	5.62	49.68	4.42	1348.04	92.84	798.78	0.511849	-0.499258	-0.418928	-0.622859	-0.43285	-0.511301	-0.0888739	1.16398	-0.752271	-0.713981	-0.252184	-0.0285175	-0.462084	-0.31249	-0.455582	-0.29311	-0.315987	-0.29954	-0.496476	0.212428
0322903121	16.3028	3.12474	-0.762798	-1.14221	2.1552	1.35685	15.17	61.05	28.57	23.29	4.39	583.3	124.36	33.86	182.32	897.86	32.56	1118.34	7.24	69.48	16.26	35.3	160.76	20207.3	2982.66	3593.24	2.71016	-0.209235	3.06404	2.14276	0.316876	1.96001	2.01237	0.198386	2.30503	2.79872	0.858281	2.67813	0.73193	-0.283806	5.35069	0.68412	-0.113282	0.0379354	2.33161	0.259959
0330703121	5.60529	1.07436	0.618024	0.925424	-2.8448	-1.791	5.16	7.61	623.7	48.84	32.52	80.41	32.1	21.74	1317.58	1068.91	20.62	698.94	5.05	10.58	14.49	46.14	55.62	5917.7	2232.21	1835.89	2.34446	-0.699966	2.15956	0.0472601	-0.154604	0.298032	2.62048	0.926275	1.12175	1.25739	0.00519207	0.396792	0.272373	0.041289	0.048449	2.09316	7.04187	2.31448	-0.173571	-0.013971
0331004122	3.27787	0.628264	0.144051	0.215701	3.1552	1.98642	0.92	1.06	2.28	1.47	0	25.65	2.2	2.67	244.48	364.06	5.93	190.44	1.14	218.95	2.41	34.06	14.2	1126.27	80.24	1121.25	-0.151362	1.03609	-0.434114	-0.655381	-0.346335	-0.356706	0.114656	0.115122	-0.33406	-0.611374	-0.356156	-0.342554	-0.450709	-0.266005	-0.601433	-0.519218	-0.429363	-0.317345	-0.446361	-0.503043
0331104121	10.0623	1.92862	0.426243	0.638253	0.405202	0.255103	0.62	2.76	23.19	2.67	0.09	131.49	1.12	5.85	907.89	219.79	9	216.75	5.97	17.92	3.39	43.64	14.76	2995.17	224.24	2090.06	0.0511141	-0.638812	-0.260557	-0.381315	-0.0864124	-0.347854	-0.39824	0.758404	-0.0298166	-0.514683	-0.381724	-0.36926	-0.330132	-0.0760304	-0.432761	-0.45304	-0.177965	-0.310061	0.0808877	0.101105
0331405121	-6.5332	-1.25221	1.61802	2.42282	0.655202	0.412495	4.37	42.97	9.38	2.01	0.72	24.41	1.38	22.01	2597.72	391.98	8.4	780.17	5.31	125.65	0.63	24.22	13.82	4961.96	17.12	1235.86	-0.519123	0.25875	-0.510189	-0.0928947	-0.315586	-0.362713	0.213915	-0.545619	-0.0892779	1.55592	-0.0621347	-0.362831	0.28261	0.407872	3.55682	-0.489438	-0.344	-0.259076	-0.452538	0.0185504
0331604121	7.6528	1.4668	0.171448	0.256726	1.6552	1.04206	6.55	4.05	3.43	3.94	0.34	44.44	4.82	38.33	297.28	229.47	13.22	181.46	1.14	86.87	2.66	19.32	71.92	3360.14	1548.73	3155.16	-0.0997096	-0.064349	1.33579	-0.327794	0.199344	0.555691	-0.363826	-0.874646	0.388394	-0.644376	0.123653	-0.277769	0.90142	-0.250886	-0.304769	-0.383002	-0.415536	-0.289829	-0.352758	-0.503043
0332304121	11.1105	2.12952	0.982407	1.47105	0.155202	0.0977105	1.87	3.22	4.71	4.53	0	13.36	7.71	3.72	184.8	330.87	2.43	84.32	5.8	159.77	1.01	27.82	2.72	1816.92	49.29	514.04	-0.440612	0.543024	-0.471416	-0.5541	-0.509243	-0.538174	-0.00333794	-0.303885	-0.680917	-1.00137	-0.275194	-0.206307	-0.410896	-0.283095	-0.387121	-0.350464	-0.400147	-0.317345	-0.507585	0.0798407
0332304122	8.42266	1.61436	0.881037	1.31926	0.155202	0.0977105	11.6	6.79	11.84	27.38	2.13	32.25	27.63	2.93	390.23	233.03	5.26	164.01	1.14	83.28	0.01	19.04	28.08	581.61	341.01	1863.28	-0.64722	-0.0942594	-0.119819	-0.735253	-0.147255	-0.137301	-0.35117	-0.893448	-0.400458	-0.708506	0.554033	0.286261	-0.440851	-0.224268	-0.0329103	0.909677	-0.314424	-0.144965	-0.413483	-0.503043
0332703121	-1.14625	-0.2197	0.272818	0.408516	1.1552	0.72728	0.01	2.18	1.18	2.22	0	26.1	3.61	3.12	279	319.41	2.29	308.65	1.14	454.48	0.01	27.02	10.06	3188.47	79.01	390.94	-0.64722	2.99843	-0.435596	-0.352969	-0.54227	-0.422148	-0.0440795	-0.357603	-0.694792	-0.176945	-0.43371	-0.307689	-0.433646	-0.25612	-0.490308	-0.477857	-0.442588	-0.317345	-0.444119	-0.503043
0332703122	1.89431	0.363079	0.0700785	0.104935	0.155202	0.0977105	0.8	13.62	13.28	3.01	2.63	204.12	4.5	10.86	1754.03	2159.87	11.26	426.29	1.32	272.17	0.01	43.9	115.26	5456.78	704.66	4846.71	-0.64722	1.47949	0.318471	-0.0203317	0.65317	1.24078	6.49896	0.775862	0.194154	0.255389	-0.366383	-0.285682	-0.140167	0.166271	0.644753	-0.43429	-0.297111	-0.1045	0.442699	-0.480528
0333004121	5.92204	1.13507	0.746791	1.11824	0.655202	0.412495	0.91	1.42	2.94	0.08	0.03	2.03	0.09	0.52	83.72	92.29	1.04	202.91	2.72	151.07	6.67	9.43	1.91	1272.32	99.2	1304.8	0.728788	0.470539	-0.411262	-0.633963	-0.29709	-0.550978	-0.851516	-1.53874	-0.818669	-0.565546	-0.357009	-0.394729	-0.532231	-0.312041	-0.565714	-0.595875	-0.421427	-0.314917	-0.564026	-0.305413
0340104122	-2.80362	-0.537366	0.333092	0.49877	0.155202	0.0977105	4.88	7.46	20.4	43.34	1.69	41.7	11.93	8.36	289.81	115.85	6.49	253.07	2.72	24.7	7.81	16.81	57.62	12160.5	111.2	2652.12	0.96432	-0.582324	-0.396799	0.962735	0.0643829	0.329646	-0.767758	-1.04319	-0.278563	-0.381205	-0.0186706	-0.101958	-0.23496	-0.253025	0.0335662	1.78985	-0.211509	-0.180574	-0.366407	-0.305413
0340803121	-5.08958	-0.975512	0.122133	0.182882	2.6552	1.67163	0.45	7.19	1.77	5.15	0	8.35	0.98	8.68	541.1	230.86	7.68	390.73	1.14	53.04	0.01	62.76	19.8	1809.68	592.66	1094.18	-0.64722	-0.346207	0.183483	-0.555162	-0.353597	-0.268185	-0.358885	2.04228	-0.160631	0.124704	-0.396212	-0.372722	-0.222827	-0.181065	0.00677721	-0.316272	-0.435494	-0.317345	-0.532542	-0.503043
0340804122	-1.98371	-0.380215	-0.0312914	-0.0468555	0.155202	0.0977105	0.11	0.36	1.14	0.08	0.03	4.87	0.09	0.95	134.12	167.11	1.12	201.93	2.72	81.29	7.49	9.95	3.37	1301.72	15.16	1341.4	0.898206	-0.110839	-0.512552	-0.629652	-0.287271	-0.527899	-0.585523	-1.50383	-0.810741	-0.569147	-0.425188	-0.394729	-0.515927	-0.297608	-0.670886	-0.595875	-0.443069	-0.314917	-0.549878	-0.305413
0340904121	-3.701	-0.709364	-0.0997845	-0.149417	-1.8448	-1.16143	14	13.96	19.86	23.73	3.49	26.2	33.38	9.38	161.12	138.61	5.43	205.46	1.14	4.69	0.97	18.82	18.04	6768.45	63.67	1059.77	-0.448877	-0.749039	-0.454085	0.172019	-0.362829	-0.296006	-0.686844	-0.908221	-0.383611	-0.556174	0.75857	0.428443	-0.196284	-0.289877	0.678487	0.708385	-0.218001	-0.0349011	-0.443621	-0.503043
0341004121	2.06538	0.395869	0.801585	1.20029	0.155202	0.0977105	0.21	2.28	1.85	1.16	0	50.95	1.12	5.21	231.58	653.06	2.5	224.61	1.14	84.13	1.9	39.06	9.86	5400.06	177.46	750.35	-0.256732	-0.0871775	-0.316939	-0.0286494	-0.445843	-0.42531	1.14208	0.450864	-0.67398	-0.485797	-0.416665	-0.36926	-0.354399	-0.269699	-0.480386	-0.536314	-0.434532	-0.317345	-0.320328	-0.503043
0341203121	-0.830971	-0.159271	0.996106	1.49156	1.1552	0.72728	2.84	0.96	0.11	2.46	0	48.92	0.98	13.48	335.32	415.76	4.83	179.73	1.14	44.7	0.01	57.6	8.46	1814.13	23.18	1605.38	-0.64722	-0.415692	-0.502886	-0.554509	-0.216447	-0.44744	0.298455	1.6958	-0.443072	-0.650734	-0.192527	-0.372722	-0.0408237	-0.239992	-0.611355	-0.464622	-0.455452	-0.317345	-0.33044	-0.503043
0341405121	-5.99668	-1.14937	0.900215	1.34798	1.1552	0.72728	0.44	0.83	1.18	1.03	0	101.08	1.67	1.92	435.23	500.04	3.37	432.99	1.14	83.81	0.01	26.74	5.3	4996.81	1.61	138.39	-0.64722	-0.0898436	-0.528883	-0.0877841	-0.610026	-0.497391	0.59808	-0.376405	-0.587761	0.280012	-0.397064	-0.35566	-0.479147	-0.211382	-0.624253	-0.543484	-0.442588	-0.317345	-0.0706017	-0.503043
0341804122	-4.5263	-0.867549	-0.0559489	-0.0837775	3.1552	1.98642	6.41	5.45	27.1	13.84	4.71	52.49	21.84	5.36	481.07	152.24	14.59	145.22	4.77	0.73	0.01	35.44	16.18	1808.93	56.58	1790.37	-0.64722	-0.782032	-0.46263	-0.555272	-0.166816	-0.325408	-0.638387	0.207786	0.524164	-0.77756	0.111722	0.14309	-0.348712	-0.198255	-0.165863	0.162967	-0.130956	0.0638328	-0.312656	-0.048994
0341904121	7.34957	1.40868	0.445421	0.66697	0.155202	0.0977105	1.41	11.21	9.94	6.69	0.1	39.45	4.32	3.07	460.29	331.98	5.59	502.04	4.77	136.58	4.29	28	21.54	2298.75	600.57	1213.74	0.237061	0.349814	0.193016	-0.483442	-0.32152	-0.240681	0.000608237	-0.291798	-0.367755	0.533775	-0.314397	-0.290132	-0.435542	-0.204206	0.405636	-0.231344	-0.337268	-0.309252	-0.377616	-0.048994
0342103121	2.86259	0.548667	-0.601154	-0.900165	1.1552	0.72728	0.15	1.1	1.26	5.47	0	30.88	4.5	3.48	261.64	160.93	3.43	213.35	1.14	312.51	0.01	32.12	12.88	5311.52	239.03	908.88	-0.64722	1.81559	-0.242731	-0.0416334	-0.403311	-0.377572	-0.607494	-0.0151463	-0.581815	-0.527178	-0.421779	-0.285682	-0.419996	-0.261091	-0.597464	-0.298625	-0.441626	-0.317345	-0.420308	-0.503043
0342404122	2.45395	0.470345	1.10296	1.65156	1.6552	1.04206	0.19	3.86	0.87	4.53	0	20.59	0.49	2.69	553.87	193.98	3.38	316.27	1.75	123.04	3.93	19.44	65.14	3228.71	599.05	1162.25	0.162682	0.237004	0.191185	-0.347068	-0.335335	0.448517	-0.489997	-0.866588	-0.58677	-0.148941	-0.41837	-0.384838	-0.449951	-0.177408	-0.323621	-0.350464	-0.446315	-0.317345	-0.471568	-0.426742
0342503122	-6.9957	-1.34086	0.111174	0.166472	-0.844798	-0.531859	3.05	1.66	17.86	6.66	3.68	95.77	50.1	5.23	503.64	112.34	5.59	127.35	3.82	0.73	0.01	40.92	13.98	3095.61	52.47	2661.29	-0.64722	-0.782032	-0.467584	-0.366586	0.0668431	-0.360184	-0.780236	0.57576	-0.367755	-0.843233	-0.17463	0.841884	-0.353641	-0.191792	-0.541902	-0.232998	-0.242047	-0.0195245	-0.0970538	-0.167822
0342904122	-3.86924	-0.74161	0.316654	0.474155	-0.844798	-0.531859	1.69	46.39	10.76	57.72	1.72	150.31	111.14	12.41	1894.24	397.88	21.16	822.2	1.14	0.73	1.29	35.04	89.78	6746.98	91.08	2749.67	-0.382762	-0.782032	-0.421049	0.16887	0.0905546	0.838009	0.23489	0.180927	1.17526	1.71038	-0.290534	2.35124	-0.0813952	0.206422	3.89615	2.58288	-0.327409	-0.178146	0.174641	-0.503043
0350404121	2.88967	0.553857	-0.376497	-0.563764	1.1552	0.72728	12.33	3.44	44.93	15.33	3.54	30.59	8.83	5.18	548.98	278.52	13.14	221.93	6.28	11.24	0.01	30.74	18.24	1295	162.71	1576.03	-0.64722	-0.694467	-0.334716	-0.630637	-0.224322	-0.292845	-0.189448	-0.107811	0.380466	-0.495646	0.616246	-0.178612	-0.355537	-0.178808	-0.365293	0.245138	0.0834113	-0.0308546	-0.421752	0.13988
0350805121	-4.45772	-0.854404	0.990626	1.48336	-1.8448	-1.16143	2.95	6.74	32.52	2.32	3.96	575.9	5.02	10.67	2900.19	521.67	16.33	380.78	5.31	54.35	0.01	29.64	75.12	10875	46.28	24110.4	-0.64722	-0.335292	-0.475044	0.774221	5.82143	0.606274	0.674977	-0.181674	0.696602	0.0881374	-0.183152	-0.272823	-0.147371	0.494488	-0.0378712	-0.472342	-0.0657921	0.00313574	2.29475	0.0185504
0351203121	9.74804	1.86839	0.75501	1.13055	2.1552	1.35685	0.72	1.2	5.12	0.32	0	11.15	0.18	1.7	186.56	298.82	2.04	80.24	3.62	171.33	1.91	38.86	8.8	1324.85	339.23	2145.81	-0.254665	0.639337	-0.121965	-0.62626	-0.0714552	-0.442065	-0.117279	0.437434	-0.719567	-1.01637	-0.373201	-0.392504	-0.487489	-0.282591	-0.587542	-0.582639	-0.395218	-0.317345	-0.518594	-0.192839
0351403121	-2.56909	-0.492414	0.146791	0.219804	0.655202	0.412495	0.68	0.96	17.76	4.55	0.6	38.28	4.51	12.35	530.7	919.67	4.14	379.61	1.14	24.11	2.06	38.58	1.94	1491.42	100.85	491.2	-0.223674	-0.587239	-0.409273	-0.601833	-0.515371	-0.550503	2.08991	0.418633	-0.511453	0.0838376	-0.37661	-0.285434	-0.0836702	-0.184043	-0.611355	-0.349361	-0.243249	-0.268787	-0.383444	-0.503043
0351503121	-4.6989	-0.900631	-0.192935	-0.2889	-0.844798	-0.531859	4.14	2.9	38.36	10.08	3.91	107.51	7.93	15.35	878.13	583.52	5.56	501.67	11.74	55.73	0.01	63.86	8.08	9364.54	20.72	1646	-0.64722	-0.323795	-0.505851	0.552723	-0.205549	-0.453447	0.894861	2.11615	-0.370728	0.532416	-0.0817361	-0.200867	0.0300815	-0.0845525	-0.418871	-0.0443907	0.00442129	-0.000910735	-0.0385702	0.822829
0351504122	0.707671	0.135638	0.711174	1.06491	0.155202	0.0977105	1.09	3.24	12.78	0.49	0.03	52.99	0.09	5.87	1073.39	255.79	5.09	318.47	2.72	24.7	6.67	11.48	13.99	8106.52	530.96	1490	0.728788	-0.582324	0.109119	0.36824	-0.247403	-0.360026	-0.270256	-1.40109	-0.417306	-0.140856	-0.341668	-0.394729	-0.329374	-0.0286376	-0.385136	-0.573264	-0.303123	-0.314917	-0.310165	-0.305413
0351604121	6.12219	1.17343	1.09474	1.63925	-0.844798	-0.531859	2.06	6.54	13.12	4.46	1.55	64.42	8.85	4.47	306.05	65.64	7.21	94.06	2.72	65.22	6.34	11.11	102.54	18625.3	1310.6	6954.92	0.660607	-0.244728	1.04878	1.91077	1.21878	1.03971	-0.94626	-1.42593	-0.207209	-0.965576	-0.259001	-0.178118	-0.382458	-0.248374	-0.0577149	-0.354325	-0.299035	-0.191904	-0.253226	-0.305413
0351904121	1.45172	0.278248	0.133092	0.199291	0.905202	0.569887	0	0.04	0.11	1.49	0	13.79	0.09	2.6	356.59	196.86	2.59	235.9	1.14	126.8	0.01	16.92	9.9	1541.45	162.41	416.77	-0.64722	0.268331	-0.335078	-0.594497	-0.53534	-0.424677	-0.479758	-1.0358	-0.665061	-0.444305	-0.434562	-0.394729	-0.453363	-0.233901	-0.702636	-0.518116	-0.455452	-0.317345	-0.505443	-0.503043
0352003122	-1.42653	-0.273422	0.398846	0.597229	3.1552	1.98642	0	0.63	0.61	1.05	0	85.1	4.06	13.6	573.14	206.9	3.68	178.75	1.14	365.07	0.01	51.5	16.6	6658.39	361.49	891.41	-0.64722	2.2535	-0.0951358	0.155879	-0.407998	-0.318769	-0.444065	1.28619	-0.55704	-0.654335	-0.434562	-0.296562	-0.0362736	-0.17189	-0.644097	-0.542381	-0.449441	-0.317345	-0.150207	-0.503043
0352103121	6.48903	1.24374	0.798846	1.19619	0.655202	0.412495	0	0.74	359.96	2.49	0	15.79	5.38	15.8	149.48	106.58	1.76	201.39	1.14	253.81	0.01	35.08	4	2051.77	26.62	610.53	-0.64722	1.32653	-0.49874	-0.519661	-0.483356	-0.51794	-0.800714	0.183613	-0.747316	-0.571132	-0.434562	-0.263921	0.0471443	-0.29321	-0.633183	-0.462967	3.87096	-0.317345	-0.495479	-0.503043
0352603122	9.4007	1.80182	0.382407	0.572614	-0.844798	-0.531859	2.32	4.99	12.93	3.5	2.6	777.36	3.61	3.71	4619.5	222.06	14.06	116.77	9.69	27.28	0.01	41.34	85.14	14940.7	2402.93	5642.63	-0.64722	-0.560828	2.36532	1.37044	0.866707	0.764663	-0.39017	0.603962	0.47164	-0.882115	-0.236843	-0.307689	-0.411275	0.986832	-0.211504	-0.407267	-0.301319	-0.106928	3.29833	0.566411
0360104122	-6.86153	-1.31514	-0.110743	-0.165826	-0.844798	-0.531859	5.52	8.18	30.97	15.31	3.28	39.31	21.01	11.56	1093.93	490.52	2.72	1569.6	9.98	265.4	0.01	23.94	19.2	3699.71	139.21	2465.55	-0.64722	1.42309	-0.36304	-0.277998	0.0143279	-0.27767	0.564236	-0.564421	-0.652178	4.45712	0.0358726	0.122566	-0.113625	-0.0227557	0.105004	0.244036	-0.0844275	-0.0518963	-0.378313	0.602685
0360204122	-6.43879	-1.23411	0.604325	0.904912	1.1552	0.72728	84.33	77.16	320.16	69.18	105.59	528.63	281.91	87.71	182.32	3073.83	48.94	1188.59	42.53	203.24	8.86	17.44	27.78	5781.61	101.89	4261.92	1.18126	0.905198	-0.40802	0.0273031	0.496276	-0.142043	9.74819	-1.00089	3.92832	3.05689	6.75235	6.57392	2.77377	-0.283806	6.94911	3.21488	3.39246	8.22799	2.05927	4.67411
0360304122	-6.33183	-1.21361	0.845421	1.26593	-1.8448	-1.16143	15.88	5.01	299.65	36.16	25.55	34.84	21.68	12.89	822.78	331.02	6.96	369.08	20.88	36.23	2.26	23.56	20.24	2973.73	14.45	1415.96	-0.182353	-0.486261	-0.513407	-0.384459	-0.267267	-0.26123	-0.00280467	-0.589937	-0.231985	0.0451392	0.91879	0.139134	-0.0631949	-0.100403	-0.209519	1.39388	3.14587	1.7504	-0.400581	1.96608
0360603122	-2.01503	-0.386218	0.571448	0.855683	-0.344798	-0.217074	2.24	8.59	5.6	4.89	0	127.45	2.44	51.55	13086.6	218.36	37.31	389.54	1.14	40.79	4.89	41.98	52.58	21183.2	4752.03	15040.8	0.361026	-0.448268	5.19658	2.28587	3.38814	0.249978	-0.403324	0.646937	2.77576	0.120331	-0.243661	-0.33662	1.40269	3.41148	0.145683	-0.330611	-0.389447	-0.317345	0.0607622	-0.503043
0360804122	-6.21583	-1.19138	-0.223072	-0.334027	0.155202	0.0977105	2.17	3.37	10.86	5.75	1.6	205.3	5.22	16.63	1092.37	316.63	18.1	264.09	1.14	26.45	0.01	23.8	45.8	6447.99	1137.31	5972.08	-0.64722	-0.567743	0.839925	0.125025	0.955096	0.142804	-0.0539627	-0.573821	0.872012	-0.340705	-0.249627	-0.267878	0.0786156	-0.0232024	-0.372238	-0.283183	-0.326207	-0.187858	0.448577	-0.503043
0361504122	-3.56077	-0.682488	0.730352	1.09362	-0.844798	-0.531859	0	3.31	7.29	1.93	0	42.61	2.73	3.58	337.02	210.52	2.74	239.99	1.14	62.04	3.15	25.82	28.24	2976.08	77.06	3365.75	0.00152821	-0.271222	-0.437946	-0.384115	0.255843	-0.134772	-0.431196	-0.438181	-0.650196	-0.429274	-0.434562	-0.329449	-0.416204	-0.239506	-0.378191	-0.49385	-0.369128	-0.317345	-0.361874	-0.503043
0361704122	3.22503	0.618136	1.38789	2.07821	-1.8448	-1.16143	2.06	3.77	27.64	7.77	1.33	10.86	4.17	4.97	240.06	141.19	3.12	234.3	2.72	52.35	7.65	11.82	12.34	4451.16	330.44	2901.2	0.931263	-0.351955	-0.132559	-0.167801	0.131209	-0.386108	-0.677671	-1.37826	-0.612537	-0.450186	-0.259001	-0.293842	-0.3635	-0.267271	-0.332551	-0.171783	-0.124463	-0.209709	-0.520039	-0.305413
0361904121	-7.89779	-1.51376	1.05638	1.58182	0.405202	0.255103	4.12	5.37	9.39	8.65	0.71	12.13	15.58	3.07	156.32	195.2	2.3	422.87	1.14	70.72	0.01	23.04	5.92	2230.22	1.44	704.4	-0.64722	-0.198904	-0.529088	-0.493492	-0.458171	-0.48759	-0.48566	-0.624854	-0.693801	0.242821	-0.0834406	-0.0117029	-0.435542	-0.291251	-0.173801	-0.123253	-0.34388	-0.259885	-0.513712	-0.503043
0362003122	4.49227	0.861027	0.702955	1.0526	-2.8448	-1.791	0.2	1.71	3.12	1.95	0	61.68	0.69	5.66	700.43	363.55	3.16	171.5	1.14	272.17	0.01	39.42	11.98	5214.9	1225.06	3248.24	-0.64722	1.47949	0.945686	-0.0558023	0.224316	-0.391798	0.112843	0.475037	-0.608573	-0.680979	-0.417517	-0.379893	-0.337337	-0.135439	-0.536941	-0.492747	-0.419263	-0.317345	-0.266875	-0.503043
0362203121	-0.510463	-0.0978396	0.527613	0.790044	0.155202	0.0977105	2.15	1.55	0.39	3.08	0.03	6.69	0.09	0.93	114.56	88.61	2.02	125.4	2.72	86.08	7	10.31	3.48	1067.84	43.12	522.36	0.796968	-0.0709309	-0.478853	-0.663949	-0.507011	-0.52616	-0.864599	-1.47965	-0.721549	-0.8504	-0.251331	-0.394729	-0.516685	-0.303209	-0.552816	-0.43043	-0.452086	-0.314917	-0.540812	-0.305413
0362504121	-6.6586	-1.27624	-0.680606	-1.01914	0.155202	0.0977105	4.42	7.93	12.55	7.98	1.3	6.02	23.4	3.7	101.36	49.33	2.94	127.38	1.14	5.64	0.01	30.62	12.26	893.46	17.93	810.86	-0.64722	-0.741124	-0.509213	-0.689521	-0.429609	-0.387372	-1.00424	-0.115869	-0.630375	-0.843123	-0.0578735	0.181665	-0.411654	-0.306989	0.080199	-0.160202	-0.305888	-0.212137	-0.544149	-0.503043
0362903121	0.890373	0.170656	-0.0778667	-0.116597	0.155202	0.0977105	2.62	4.39	10.84	7.57	0	45.11	20.25	14.3	935.72	668.18	7.22	1241.98	1.14	178.55	5.2	37.38	17.82	4318.28	317.4	1581.73	0.425074	0.699491	-0.148276	-0.187287	-0.222792	-0.299484	1.19584	0.338054	-0.206218	3.2531	-0.211276	0.103774	-0.00973157	-0.0680609	-0.271035	-0.182813	-0.326447	-0.317345	-0.34942	-0.503043
0363004121	2.18576	0.418942	0.426243	0.638253	0.155202	0.0977105	2.95	4.22	34.36	18.51	1.46	115.81	11.2	13.09	1300.75	261.72	8.11	308.81	1.14	110.14	0.01	33.98	51.92	4927.37	1054.57	2454.55	-0.64722	0.129527	0.740202	-0.0979672	0.0113768	0.239545	-0.249174	0.10975	-0.118017	-0.176357	-0.183152	-0.120009	-0.0556114	0.0364696	-0.287902	0.42051	-0.04367	-0.199188	0.00277678	-0.503043
0370205121	11.5032	2.20481	0.549531	0.822863	0.155202	0.0977105	1.26	7.98	3.49	4.62	0	140.23	5.02	6.46	2113.28	430.53	11.05	495.6	1.14	556.8	4.35	38.06	57.98	5031.69	1228.54	2083.56	0.249458	3.85091	0.94988	-0.0826691	-0.0881562	0.335337	0.350964	0.383715	0.173343	0.510108	-0.32718	-0.272823	-0.307003	0.269147	0.0851599	-0.345501	-0.414815	-0.317345	0.124427	-0.503043
0370603122	15.4833	2.96766	0.672818	1.00747	4.1552	2.61599	0.63	8.59	9.59	3.21	0	35.64	4.51	8.98	2030.46	173.82	6.17	197.87	5.65	153.86	6.75	40.6	12.2	2701.22	215.92	5286.27	0.745316	0.493784	-0.270585	-0.424422	0.7711	-0.388321	-0.561668	0.554272	-0.310276	-0.584068	-0.380871	-0.285434	-0.211451	0.24543	0.145683	-0.42326	-0.341476	-0.317345	-0.396595	0.0610784
0371403122	1.26502	0.242464	-0.0669078	-0.100187	1.1552	0.72728	8.25	2.16	11.87	14.73	0.53	79.86	7.16	13.54	263.89	437.26	6.8	321.97	1.14	94.6	1.44	44.56	21.26	1854.15	211.56	393.91	-0.351771	5.41668e-05	-0.27584	-0.548641	-0.541473	-0.245107	0.37489	0.82018	-0.247841	-0.127993	0.268533	-0.219907	-0.0385487	-0.260447	-0.492293	0.212049	-0.314064	-0.274452	-0.176311	-0.503043
0372003121	-4.76804	-0.913882	0.168709	0.252623	-0.344798	-0.217074	0.1	1.15	1.5	2.22	0	70.03	3.61	15.53	580.34	343.71	3.27	521.87	1.14	312.51	0.01	36.48	72.94	30560.1	24.47	51.56	-0.64722	1.81559	-0.501331	3.66095	-0.633322	0.571814	0.0423097	0.277621	-0.597672	0.606652	-0.42604	-0.307689	0.0369066	-0.169828	-0.592503	-0.477857	-0.43874	-0.317345	-0.225279	-0.503043
0372802121	4.38075	0.839651	0.475558	0.712097	0.155202	0.0977105	0.21	2.03	0.9	0.78	0	13.87	0.39	10.06	320.09	321.51	2.77	118.28	1.14	149.27	1.06	45.44	19.92	2836.81	553.8	447.58	-0.430282	0.455542	0.136647	-0.404538	-0.527074	-0.266288	-0.0366138	0.879271	-0.647223	-0.876566	-0.416665	-0.387311	-0.170501	-0.244354	-0.505191	-0.557271	-0.445954	-0.317345	-0.505044	-0.503043
0372803121	-0.257469	-0.0493487	0.198846	0.29775	1.1552	0.72728	8.14	6.02	107.67	7.19	11.76	78.67	12.31	12.62	685.38	119.86	10.25	280.62	6.49	59.08	13.18	14.5	10.15	9646.24	188.24	5306.08	2.0738	-0.295884	-0.303946	0.594033	0.776414	-0.420726	-0.753502	-1.1983	0.094061	-0.279957	0.259159	-0.0925612	-0.0734326	-0.139749	-0.109309	-0.20377	0.837724	0.634385	-0.182239	0.166147
0372904121	-4.00916	-0.768429	-0.305264	-0.4571	0.155202	0.0977105	1.13	1.14	1.28	0.08	0.03	2.67	0.09	1.17	89.33	77.63	0.62	118.33	2.72	24.7	7.81	10.37	2.93	1837.64	31.12	389.96	0.96432	-0.582324	-0.493316	-0.551062	-0.542533	-0.534854	-0.903634	-1.47562	-0.860292	-0.876382	-0.338259	-0.394729	-0.507585	-0.310434	-0.593496	-0.595875	-0.441385	-0.314917	-0.560838	-0.305413
0380105122	5.96752	1.14378	0.305695	0.457746	0.155202	0.0977105	2.75	9	23.94	7.27	5.24	466.54	30.2	4.86	847.91	181.96	13.14	273.18	1.14	43.51	0.01	39.2	192.76	7799.72	1635.33	5319.09	-0.64722	-0.425607	1.44017	0.32325	0.779905	2.46584	-0.53273	0.460265	0.380466	-0.307299	-0.200197	0.34981	-0.36767	-0.0932063	0.186363	-0.199358	-0.168948	0.106725	1.74996	-0.503043
0380304122	-2.82483	-0.541431	0.941311	1.40951	2.1552	1.35685	0.57	2.73	2	2.5	0	9.15	1.87	1.28	218.07	124.75	1.72	302.13	1.14	63.72	0.01	38.16	10.3	701.8	10.2	566.55	-0.64722	-0.257225	-0.51853	-0.717627	-0.495155	-0.418355	-0.736117	0.39043	-0.75128	-0.200906	-0.385985	-0.350714	-0.503414	-0.273568	-0.435738	-0.462416	-0.432729	-0.317345	-0.528557	-0.503043
0380503121	-1.98345	-0.380165	-0.653209	-0.978111	0.155202	0.0977105	3.09	2.69	6.22	20.21	0.49	35.74	19.38	3.72	437.21	224.9	5.89	226.82	1.14	48.21	1.06	42.36	29.46	2499.96	16.49	600.21	-0.430282	-0.386448	-0.510949	-0.453936	-0.486125	-0.115487	-0.380073	0.672454	-0.338024	-0.477675	-0.171221	0.0822609	-0.410896	-0.210815	-0.439707	0.514263	-0.381993	-0.277689	-0.396097	-0.503043
0380503122	5.86146	1.12346	-0.14362	-0.215056	1.1552	0.72728	2.47	4.21	8.89	7.3	0.47	53.61	5.85	11.13	664.48	269.86	5.41	319.39	1.14	37.6	4.07	52.26	18.32	3335.67	1057.91	2283.73	0.191607	-0.474846	0.744228	-0.331383	-0.0344526	-0.29158	-0.220235	1.33722	-0.385593	-0.137475	-0.22406	-0.2523	-0.129929	-0.145734	-0.288894	-0.197703	-0.349892	-0.279308	-0.307077	-0.503043
0380904122	2.14942	0.411977	2.57419	3.85457	-0.844798	-0.531859	0.05	0.76	0.2	0.58	0	15.23	1.12	2.95	201.45	161.9	1.62	86.81	1.14	94.08	3.15	19.2	5.7	2502.67	52.45	361.56	0.00152821	-0.00427826	-0.467608	-0.453538	-0.550152	-0.491068	-0.604045	-0.882704	-0.76119	-0.99222	-0.430301	-0.36926	-0.440092	-0.278328	-0.631199	-0.568301	-0.45437	-0.317345	-0.498269	-0.503043
0381005121	-3.55859	-0.682069	0.374188	0.560307	0.155202	0.0977105	2.45	2.57	15.54	6.54	0.86	25.82	5.57	2.64	348.29	187.6	11.54	155.93	1.14	15.77	0.63	38.02	32.18	1202.09	24.91	1570.26	-0.519123	-0.656725	-0.500801	-0.644262	-0.22587	-0.072491	-0.512679	0.381029	0.221903	-0.7382	-0.225764	-0.259223	-0.451847	-0.236278	-0.451613	-0.239616	-0.26994	-0.247746	-0.445514	-0.503043
0381203121	-7.03249	-1.34791	0.998846	1.49566	-3.8448	-2.42057	8.67	14.66	232.22	49.94	12.69	80.44	51.53	32.83	911.97	174.62	26.52	341.7	10.85	37.6	7.9	57.18	87.86	17281.9	532.5	3782.45	0.982915	-0.474846	0.110975	1.71377	0.367639	0.807659	-0.558824	1.66759	1.70645	-0.055484	0.304327	0.877244	0.692875	-0.074862	0.74794	2.15382	2.33517	0.70965	-0.173421	0.711506
0381403121	0.801133	0.153552	0.785147	1.17567	4.1552	2.61599	1.36	0.84	9.12	4.2	0	24.22	3.83	5.08	715.91	238.75	4.64	505.58	1.14	25.88	3.23	29.18	5.4	1421.17	45.62	390.7	0.0180568	-0.572492	-0.47584	-0.612135	-0.542334	-0.49581	-0.330835	-0.212563	-0.461902	0.546785	-0.318658	-0.302249	-0.359329	-0.131006	-0.623261	-0.368663	-0.347126	-0.317345	-0.453485	-0.503043
0381405122	1.91134	0.366343	0.837202	1.25362	0.155202	0.0977105	0.48	2.85	5.1	15.81	0	29.76	1.67	12.26	404.92	234.24	3.88	515.69	1.14	105.33	1.51	19.68	102.88	6117.38	4065.62	2924.92	-0.337309	0.0894521	4.36928	0.0765422	0.137572	1.04508	-0.346868	-0.850473	-0.537219	0.58394	-0.393655	-0.35566	-0.0870828	-0.220062	-0.423832	0.27161	-0.395458	-0.317345	-0.425887	-0.503043
0381503121	9.76394	1.87144	-0.212113	-0.317617	-3.3448	-2.10578	3.36	2.49	47.12	9.1	7.21	92.13	18.94	30.44	777.81	246.62	5.24	338.21	15.01	39.74	5.84	55.32	16.34	7262.06	1009.89	1555.98	0.557303	-0.457017	0.686351	0.244404	-0.229701	-0.322878	-0.302856	1.5427	-0.402441	-0.0683099	-0.148211	0.0713809	0.602253	-0.11328	-0.45955	-0.0984361	0.109741	0.266156	-0.115187	1.23185
0381504122	7.1426	1.36901	0.968709	1.45054	0.155202	0.0977105	0.26	4.12	11.51	2.38	0.03	57.69	1.12	7.85	5285.97	394.73	10.74	556.63	1.14	65.04	34.97	30.96	18.04	4696.34	745.35	2311.58	6.57579	-0.246228	0.367513	-0.131847	-0.0269807	-0.296006	0.223691	-0.0930385	0.142621	0.734397	-0.412404	-0.36926	-0.254298	1.17768	-0.297824	-0.469033	-0.318392	-0.314917	-0.286752	-0.503043
0381604121	-3.16715	-0.607042	0.727613	1.08952	0.155202	0.0977105	1.17	8.32	9.5	3.1	0	25.06	1.12	15.12	867.92	353.82	12.36	315.47	1.14	104.59	2.41	15.78	14.5	13679.9	54.88	2397.19	-0.151362	0.0832867	-0.464679	1.18555	-0.00401238	-0.351964	0.0782519	-1.11235	0.303166	-0.151881	-0.33485	-0.36926	0.0213606	-0.0874762	0.118894	-0.429327	-0.342558	-0.317345	-0.4493	-0.503043
0381804122	-6.9957	-1.34086	-0.365538	-0.547354	3.6552	2.3012	0.87	1.98	5.27	2.17	0	11.18	2.51	1.51	161.51	261.04	1.19	344.68	9.3	51.42	0.01	23.82	8.26	1218.56	18.61	710.64	-0.64722	-0.359704	-0.508394	-0.641847	-0.456497	-0.450601	-0.251591	-0.572478	-0.803804	-0.0445323	-0.360418	-0.334889	-0.494693	-0.289765	-0.510152	-0.480615	-0.393414	-0.317345	-0.518444	0.517629
0381903122	-6.5706	-1.25938	-0.0395106	-0.0591628	0.155202	0.0977105	1.15	4.36	3.77	6.66	0.17	55.91	7.09	5.77	568.74	384.43	2.63	741.03	1.14	261.74	0.01	46.34	19	6902.02	243.49	1496.32	-0.64722	1.3926	-0.237356	0.191606	-0.245707	-0.280831	0.187074	0.939704	-0.661097	1.41208	-0.336555	-0.221638	-0.333166	-0.17315	-0.274012	-0.232998	-0.411449	-0.303587	-0.295619	-0.503043
0382503121	15.7998	3.02833	1.17419	1.75822	1.6552	1.04206	1.25	2.28	10.78	7.7	2.5	36.06	7.09	8.76	1077	947.7	7.75	450.31	8.47	880.08	8.02	38.94	59.94	3272.17	1862.65	1901.74	1.00771	6.54435	1.71414	-0.340695	-0.136937	0.366319	2.18956	0.442806	-0.153694	0.343664	-0.328033	-0.221638	-0.219793	-0.0276038	-0.480386	-0.175644	-0.327168	-0.115021	-0.394503	0.41381
0382504121	2.37209	0.454655	-0.461428	-0.69094	-0.844798	-0.531859	1.58	1.78	12.65	5.07	0.3	24.28	2	2.52	156.58	162.51	2.61	267.48	1.14	83	1.29	29.6	3.68	1135.97	554.5	701.04	-0.382762	-0.0965922	0.13749	-0.653958	-0.459073	-0.522999	-0.601876	-0.18436	-0.663079	-0.328247	-0.299909	-0.3475	-0.456397	-0.291177	-0.529996	-0.320684	-0.304686	-0.293066	-0.453186	-0.503043
0382703121	-2.04108	-0.39121	0.801585	1.20029	1.1552	0.72728	0.8	2.44	23.09	5.25	0.7	104.25	32.09	6.27	2351.61	465.25	5.01	510.59	15.55	115.99	10.36	32.48	17.64	7011.78	203.2	1590.02	1.49117	0.178267	-0.285916	0.207702	-0.220568	-0.302329	0.474398	0.00902712	-0.425234	0.565197	-0.366383	0.396545	-0.314207	0.337395	-0.464511	-0.310757	-0.179167	-0.260694	-0.0548101	1.29939
0383004121	-7.06123	-1.35341	0.149531	0.223906	3.1552	1.98642	11.39	5.1	35.34	5.12	5.26	8.95	9.37	4.07	164.12	230.18	4.42	244.67	2.72	70.91	8.61	8.92	10.42	4217.56	93.6	1745.2	1.12961	-0.197321	-0.418012	-0.202058	-0.178935	-0.416458	-0.361302	-1.57299	-0.483704	-0.412075	0.536136	-0.16526	-0.397625	-0.289017	-0.20059	-0.317927	-0.0318877	0.108344	-0.529553	-0.305413
0390104122	5.86177	1.12352	-0.908004	-1.35964	2.1552	1.35685	2.19	8.47	7.7	22.74	0	32.76	339.71	24.08	820.02	398.41	7.35	805.98	9.49	206.91	9.99	21.4	10.74	3061.71	1394.4	1005.75	1.41473	0.935775	1.14978	-0.371558	-0.377322	-0.411399	0.236774	-0.734978	-0.193335	1.65077	-0.247922	8.00316	0.361099	-0.101193	0.133777	0.653788	-0.364199	-0.317345	-0.410942	0.541394
0390105121	11.8746	2.27598	1.04816	1.56951	2.1552	1.35685	10.43	26.01	47.27	10.26	3.56	152.76	14.83	17.07	526.9	170.27	12	216.72	8.68	39.4	2.96	32.68	13.04	7420.8	1186.09	1365.19	-0.0377273	-0.459849	0.898717	0.267683	-0.280888	-0.375043	-0.574289	0.0224568	0.26749	-0.514793	0.454321	-0.0302484	0.0952992	-0.185131	1.87407	-0.034464	0.111545	-0.029236	0.186846	0.440078
0390603121	-5.90905	-1.13258	0.35227	0.527487	-2.8448	-1.791	2.79	3.85	16.75	6.24	1.51	59.35	6.84	7.98	324.21	286.71	4.8	357.29	5.36	73.1	1.76	57.74	12.16	2929.89	26.5	2631.15	-0.285657	-0.179075	-0.498884	-0.390888	0.0587568	-0.388953	-0.160332	1.7052	-0.446045	0.00181025	-0.196788	-0.22782	-0.249369	-0.243174	-0.324613	-0.256161	-0.255392	-0.195141	-0.278482	0.0248045
0390904121	9.33331	1.7889	-0.34362	-0.514534	4.1552	2.61599	1.16	3.44	2.17	2.8	0	10.88	3.03	3.69	147.09	127.35	1.63	220.29	1.14	347.51	1.76	14.12	6.64	1342.85	260.88	749.6	-0.285657	2.1072	-0.216397	-0.62362	-0.446045	-0.476209	-0.726874	-1.22382	-0.760199	-0.501673	-0.335703	-0.322031	-0.412034	-0.293894	-0.365293	-0.445871	-0.430685	-0.317345	-0.519939	-0.503043
0391004121	9.66939	1.85332	0.116654	0.174677	-2.3448	-1.47621	5.68	6.15	33.58	5.6	6.53	11.96	15.98	8.28	117.51	60.22	2.84	206.78	9.37	24.7	16.99	11.61	5.21	2660.68	307.12	667.16	2.86098	-0.582324	-0.160666	-0.430367	-0.468163	-0.498814	-0.965529	-1.39236	-0.640286	-0.551323	0.0495084	-0.00181197	-0.237993	-0.302365	-0.0964102	-0.291456	-0.0530479	0.211124	-0.514559	0.526384
0391303122	-6.74093	-1.29202	-0.639511	-0.957599	0.655202	0.412495	1.92	2.88	43.57	15.59	0.97	56.85	9.74	7.47	487.2	143.9	15.6	211.32	1.14	6	0.01	52.94	48.56	4481.98	105.56	452.06	-0.64722	-0.738124	-0.403597	-0.163282	-0.525872	0.186432	-0.668037	1.38288	0.624257	-0.534638	-0.270933	-0.15611	-0.268706	-0.1965	-0.420855	0.259477	0.0670603	-0.238843	-0.290936	-0.503043
0391403122	-0.0681461	-0.0130615	0.505695	0.757224	-1.3448	-0.846643	4.23	1.44	32.5	10.2	2.87	28.42	6.51	9.64	391.67	115.8	3.25	531.75	3.62	20.48	1.12	48.16	10.78	2401.5	4.15	490.57	-0.417886	-0.617483	-0.525822	-0.468374	-0.51554	-0.410767	-0.767936	1.06191	-0.599654	0.642961	-0.074066	-0.23598	-0.186426	-0.223856	-0.56373	-0.0377729	-0.0660325	-0.0850773	-0.432562	-0.192839
0391503122	-7.71844	-1.47938	-0.921702	-1.38015	-1.8448	-1.16143	2.12	4.15	12.93	14.6	1.25	59.21	13.56	21.02	882.24	205.72	7.09	1060.63	17.84	266.97	0.01	62.42	20.54	7317.28	1.51	2085.01	-0.64722	1.43617	-0.529003	0.252502	-0.0877672	-0.256488	-0.44826	2.01945	-0.219102	2.58663	-0.253888	-0.0616521	0.245072	-0.0833755	-0.294847	0.20488	-0.301319	-0.216183	-0.27918	1.58583
0391504122	-3.43713	-0.658789	0.927613	1.389	0.155202	0.0977105	18.8	9.93	81.76	7.26	14.12	44.13	32.27	12.25	947.9	461.65	10.74	427.83	11.14	53.82	1.06	19.12	28.36	2028.45	70.95	2581.63	-0.430282	-0.339708	-0.445311	-0.52308	0.0454711	-0.132875	0.4616	-0.888076	0.142621	0.261049	1.16764	0.400996	-0.0874619	-0.0645731	0.278636	-0.199909	0.526212	0.825379	-0.354302	0.74778
0392003121	5.10402	0.978279	0.804325	1.20439	-2.8448	-1.791	0.3	0.53	15.2	2.75	0	5.85	0.69	0.92	255.52	422.59	1.34	624.24	7.79	443.65	0.01	34.68	6.22	641.42	68.43	916.01	-0.64722	2.90819	-0.448348	-0.726482	-0.401399	-0.482848	0.322737	0.156754	-0.788939	0.982868	-0.408995	-0.379893	-0.517064	-0.262844	-0.654019	-0.448629	-0.274028	-0.317345	-0.544996	0.328754
0400403121	-6.6499	-1.27458	0.297476	0.445438	0.155202	0.0977105	0	0.76	1.55	1.62	0	16.92	0.09	3.27	340.64	150.32	5.3	110.68	10.17	16.32	0.01	52.68	23.34	3049.66	78.03	2283.33	-0.64722	-0.652142	-0.436777	-0.373325	-0.0345599	-0.212227	-0.645213	1.36543	-0.396494	-0.904497	-0.434562	-0.394729	-0.427959	-0.238469	-0.631199	-0.510946	-0.438139	-0.317345	-0.48985	0.62645
0400504122	-3.49179	-0.669266	-0.272387	-0.407871	-1.8448	-1.16143	7.02	6.01	19.21	7.09	2.45	98.56	46.49	26.16	783.96	329.95	15.47	317.98	1.14	47.2	2.26	26.78	21.4	9987.4	50.86	1560.12	-0.182353	-0.394863	-0.469524	0.644063	-0.22859	-0.242894	-0.00660864	-0.373719	0.611374	-0.142656	0.163708	0.752618	0.439967	-0.111519	-0.110301	-0.209284	-0.225816	-0.119068	-0.0831552	-0.503043
0401503122	-6.35071	-1.21723	-0.601154	-0.900165	0.155202	0.0977105	1.5	4.73	64.41	13.61	3.09	314.6	7.93	18.18	1733.57	301.28	7.31	434.12	7.03	0.73	0.01	43.38	180.82	8747.41	44.11	4211.42	-0.64722	-0.782032	-0.47766	0.462224	0.482728	2.2771	-0.108534	0.740945	-0.197299	0.284165	-0.306727	-0.200867	0.137387	0.160413	-0.237301	0.150283	0.317616	-0.0672729	0.993062	0.233692
0401704121	8.21721	1.57498	-0.458689	-0.686837	-1.8448	-1.16143	0.6	5.93	1.51	8.47	0	8.7	0.09	5.06	285.05	162.26	2.56	361.67	1.14	841.66	6.64	19.98	9.7	2041.25	300.89	885.24	0.722589	6.22425	-0.168174	-0.521203	-0.409654	-0.427839	-0.602765	-0.830328	-0.668034	0.017907	-0.383428	-0.394729	-0.360087	-0.254388	-0.118238	-0.13318	-0.43862	-0.317345	-0.530799	-0.503043
0402204122	1.59967	0.306606	-0.705264	-1.05606	1.1552	0.72728	0	5.93	1.51	1.25	0	7.24	1.34	2.6	130.89	252.37	2.49	342.64	1.14	121.77	3.56	22.52	9.72	2810.03	1346.03	506.42	0.0862374	0.226423	1.09149	-0.408465	-0.511288	-0.427523	-0.282414	-0.659771	-0.674971	-0.0520294	-0.434562	-0.36382	-0.453363	-0.298533	-0.118238	-0.531351	-0.43862	-0.317345	-0.538072	-0.503043
0402304122	-4.52426	-0.867157	0.439942	0.658765	-0.844798	-0.531859	1.81	3.38	6.66	4.24	0	20.36	5.7	3.16	300.03	180.31	3.79	254.98	7.9	75.55	0.01	24.86	14.26	1054.82	17.12	704.15	-0.64722	-0.158663	-0.510189	-0.665859	-0.458238	-0.355758	-0.538595	-0.502644	-0.546139	-0.374185	-0.280307	-0.256009	-0.43213	-0.250098	-0.371246	-0.366457	-0.376703	-0.317345	-0.472714	0.342513
0402504121	-3.43713	-0.658789	-0.664168	-0.994521	1.1552	0.72728	2.59	9.03	13.74	7.3	1.34	45.47	16.87	9.49	242.75	301.51	5.34	293.26	1.14	180.22	2.74	34.34	32.8	6737.93	97.45	2049.86	-0.083181	0.713405	-0.413371	0.167543	-0.0971976	-0.0626905	-0.107716	0.133923	-0.39253	-0.233504	-0.213833	0.0201953	-0.192114	-0.266501	0.18934	-0.197703	-0.291581	-0.208899	-0.347627	-0.503043
0402604121	-0.0297373	-0.00569971	0.842681	1.26183	-0.844798	-0.531859	0.04	1.51	0.88	1.29	0	7.56	0.09	1.01	257.11	207	2.06	108.14	1.14	58.22	0.01	36.96	7.14	1989.1	41.81	1371.55	-0.64722	-0.303049	-0.480432	-0.528851	-0.279182	-0.468306	-0.44371	0.309852	-0.717585	-0.913831	-0.431153	-0.394729	-0.513652	-0.262389	-0.556785	-0.529145	-0.446195	-0.317345	-0.536478	-0.503043
0402803121	3.04343	0.583328	0.894736	1.33977	1.1552	0.72728	0.9	3.53	3.77	3.75	0	83.53	2.68	8.28	668.12	246.72	4.82	341.8	1.14	30.6	0.01	56.94	24.56	3421.29	2081.97	631.02	-0.64722	-0.533167	1.97848	-0.318827	-0.477859	-0.192943	-0.302501	1.65148	-0.444063	-0.0551165	-0.357861	-0.330685	-0.237993	-0.144691	-0.356363	-0.39348	-0.411449	-0.317345	-0.158028	-0.503043
0403004122	5.64387	1.08175	2.17693	3.25972	0.155202	0.0977105	4.02	6.83	12.15	11.57	1.46	24.28	26.1	4.3	205.28	356.97	5.44	169.83	1.14	62.1	0.01	23.84	19.6	1030.67	53.32	789.31	-0.64722	-0.270722	-0.466559	-0.6694	-0.435391	-0.271347	0.0894505	-0.571135	-0.38262	-0.687117	-0.0919629	0.248428	-0.388904	-0.277231	-0.0289415	0.0377805	-0.310697	-0.199188	-0.453186	-0.503043
0410104121	-0.964835	-0.184928	0.0810374	0.121345	0.155202	0.0977105	12.05	7	49.09	11.56	8.78	47.88	40.3	10.62	301.16	255.74	7.41	412.35	14.63	39.39	0.01	25.94	1.18	1049.08	598.22	430.96	-0.64722	-0.459933	0.190184	-0.6667	-0.531533	-0.562517	-0.270433	-0.430124	-0.187389	0.204159	0.592383	0.599556	-0.149267	-0.249774	-0.0120743	0.037229	0.133426	0.393216	-0.335621	1.18432
0410204121	2.32964	0.446519	0.187887	0.28134	-2.3448	-1.47621	0.13	1.84	5.93	2.38	0	18.33	0.68	0.79	265.52	354.58	2.93	164.26	1.14	14.22	0.01	24.46	8.04	1049.08	219.01	556.15	-0.64722	-0.669639	-0.266861	-0.6667	-0.497945	-0.454079	0.0809538	-0.529503	-0.631366	-0.707587	-0.423483	-0.38014	-0.521994	-0.25998	-0.524043	-0.469033	-0.385479	-0.317345	-0.482826	-0.503043
0410703121	-0.466783	-0.0894676	0.793366	1.18798	-0.844798	-0.531859	2.75	7.07	36.17	16.8	2.28	78.99	14.45	40.38	646.32	351.62	6.63	405.88	1.14	14.72	1.44	53.28	16.22	10690.1	366.15	1131.4	-0.351771	-0.665473	-0.0895193	0.74711	-0.343611	-0.324775	0.0704306	1.40571	-0.264689	0.180381	-0.200197	-0.0396448	0.97915	-0.150934	-0.00512903	0.326207	-0.0219087	-0.132826	-0.180644	-0.503043
0410703122	-5.48653	-1.05159	-0.0422503	-0.0632653	-2.8448	-1.791	0.81	6.34	32.73	13.85	1.6	75.2	7.16	28.94	990.43	201.14	5.23	350.78	2.68	15.71	0.24	70.96	20.04	6763.92	105.8	2021.19	-0.5997	-0.657225	-0.403307	0.171354	-0.10489	-0.264392	-0.464543	2.5929	-0.403432	-0.0221144	-0.365531	-0.219907	0.545377	-0.0523941	-0.0775586	0.163519	-0.0632673	-0.187858	-0.199525	-0.310416
0410805122	-7.55262	-1.4476	-0.631291	-0.945291	-1.8448	-1.16143	1.11	2.71	20.18	5.22	0.37	64.93	5.02	5.51	683.68	304.7	6.66	144.07	1.14	67.56	0.01	33.32	17.52	7665.68	122.03	3521.6	-0.64722	-0.225232	-0.383746	0.303593	0.297656	-0.304226	-0.0963752	0.0654318	-0.261716	-0.781786	-0.339964	-0.272823	-0.343024	-0.140235	-0.437722	-0.312412	-0.214154	-0.287401	-0.250685	-0.503043
0410904121	2.69412	0.516379	-0.250469	-0.375051	-0.844798	-0.531859	54.55	26.21	492.51	46.68	34	47.46	72.88	43.03	1154.92	575.38	27.06	458.11	25.57	58.37	1.76	70.86	13.02	1667.87	76.52	1898.19	-0.285657	-0.301799	-0.438597	-0.575958	-0.137889	-0.375359	0.865922	2.58618	1.75997	0.37233	4.21439	1.40517	1.07963	-0.00529051	1.89392	1.97404	5.46459	2.43426	-0.337713	2.55272
0410905122	-1.80752	-0.346444	0.379668	0.568512	-3.8448	-2.42057	21.52	3.12	103.35	10.69	23.75	34.83	47.99	7.74	249.9	87.3	6.88	295.25	11.05	15.77	14.31	28.12	5.68	1267.1	25.8	1442.21	2.30727	-0.656725	-0.499728	-0.634729	-0.260224	-0.491384	-0.869256	-0.28374	-0.239913	-0.226191	1.39945	0.789709	-0.258469	-0.264453	-0.397043	-0.0107501	0.785785	1.60473	-0.40063	0.736523
0411203122	-6.35071	-1.21723	-0.803894	-1.20375	-0.844798	-0.531859	2.5	2.44	4.51	16.04	0.97	9.75	5.75	6	249.23	99.41	4.92	218.09	2.72	97.2	7.17	10.43	32.8	6238.44	13.56	2457.88	0.832091	0.0217163	-0.51448	0.0942951	0.0122702	-0.0626905	-0.826204	-1.4716	-0.434153	-0.509758	-0.221503	-0.254772	-0.324445	-0.264645	-0.464511	0.284294	-0.402552	-0.238843	-0.525568	-0.305413
0411403122	5.32649	1.02092	-0.968278	-1.44989	1.1552	0.72728	0.72	1.8	7.96	4.63	0	6.18	9.1	3.05	149.76	152.01	1.21	225.87	1.14	93.94	2.8	27.84	5.74	1316.11	41.29	305.88	-0.0707845	-0.00544468	-0.481058	-0.627542	-0.56509	-0.490436	-0.639205	-0.302542	-0.801822	-0.481166	-0.373201	-0.171936	-0.436301	-0.29313	-0.528011	-0.34495	-0.361073	-0.317345	-0.543352	-0.503043
0411503121	-7.71844	-1.47938	-0.960058	-1.43759	1.1552	0.72728	3.65	7.85	18.69	0.63	1.09	79.59	3.11	4.54	1555.29	382.09	7.88	417.43	2.72	30.78	11.61	13.48	11.09	6707.68	27.96	3457.28	1.74943	-0.531668	-0.497124	0.163107	0.280399	-0.405867	0.178755	-1.26679	-0.140811	0.222828	-0.123496	-0.320052	-0.379804	0.10936	0.0722615	-0.565543	-0.232068	-0.229132	-0.177656	-0.305413
0411804122	-0.566995	-0.108675	-0.880606	-1.31861	-0.844798	-0.531859	2.67	3.38	11.71	10.54	1.16	105.11	16.49	3.07	459.56	169.69	5.79	144.79	1.14	0.73	0.01	28.02	37.04	1529.49	52.45	463.22	-0.64722	-0.782032	-0.467608	-0.596251	-0.522878	0.00433242	-0.576351	-0.290455	-0.347934	-0.77914	-0.207015	0.010799	-0.435542	-0.204415	-0.371246	-0.0190224	-0.315987	-0.223467	-0.050526	-0.503043
0412103121	-0.869618	-0.166678	0.675558	1.01158	1.1552	0.72728	0.06	0.06	0.39	0.08	0.03	2.13	0.09	0.4	102.76	68.14	1.62	46.12	2.72	44.8	6	12.34	1.23	2681.24	166.56	503	0.59036	-0.414859	-0.330076	-0.427352	-0.512205	-0.561727	-0.937372	-1.34334	-0.76119	-1.14176	-0.429449	-0.394729	-0.536781	-0.306589	-0.700652	-0.595875	-0.452086	-0.314917	-0.563528	-0.305413
0412404122	-2.30789	-0.44235	0.511174	0.765429	0.155202	0.0977105	4.12	4.02	10.35	12.21	1.55	76.5	27.63	8.69	1174.83	193.18	12.68	218.41	1.14	70.72	0.01	27.8	56.66	3419.04	95.04	3591.36	-0.64722	-0.198904	-0.416276	-0.319157	0.316372	0.314471	-0.492841	-0.305228	0.334879	-0.508582	-0.0834406	0.286261	-0.222447	0.000410944	-0.307746	0.0730754	-0.332338	-0.191904	-0.193049	-0.503043
0413004121	-2.55315	-0.489359	0.979668	1.46695	3.1552	1.98642	1.54	6.9	18.23	3.02	0.93	56.36	5.25	4.91	271.75	163.67	4.83	370.79	1.14	54.25	0.11	28.06	3.52	4220.49	28.26	363.42	-0.626559	-0.336125	-0.496763	-0.201628	-0.549653	-0.525528	-0.597753	-0.287769	-0.443072	0.0514236	-0.303318	-0.267136	-0.365775	-0.258196	-0.0219962	-0.433738	-0.237598	-0.24208	-0.293377	-0.503043
0420603122	-7.67904	-1.47183	0.0673388	0.100833	1.1552	0.72728	1.53	6.02	4.63	7.31	0.03	31.54	2.04	11.31	314.27	183.62	2.78	344.43	2.72	95.06	6.5	13.62	11.54	18094.1	220.32	2864.12	0.693664	0.0038867	-0.265282	1.83288	0.12126	-0.398753	-0.526828	-1.25739	-0.646232	-0.045451	-0.30417	-0.346511	-0.123104	-0.24602	-0.109309	-0.197152	-0.401109	-0.314917	-0.41702	-0.305413
0421305122	-4.78092	-0.916351	1.07556	1.61053	-0.844798	-0.531859	116.47	35.57	60.41	29.85	3.47	210.08	9.38	80.24	490.35	116.1	22.99	172.16	1.14	0.73	1.3	22.92	55.12	22827.3	319.26	2479.21	-0.380696	-0.782032	-0.146034	2.52697	0.0179928	0.290128	-0.766869	-0.632912	1.35662	-0.678554	9.49144	-0.165012	2.49053	-0.195598	2.8226	1.04589	0.269525	-0.0365197	0.472389	-0.503043
0421403122	-4.27492	-0.819366	-0.0696475	-0.10429	0.155202	0.0977105	0	1.32	1.18	0.58	0	2.4	0.09	2.69	116.29	102.93	1.42	386.54	1.14	53.04	0.01	36.26	4.3	1133.25	18.48	132.02	-0.64722	-0.346207	-0.50855	-0.654357	-0.611735	-0.513198	-0.81369	0.262848	-0.781011	0.109306	-0.434562	-0.394729	-0.449951	-0.302714	-0.575636	-0.568301	-0.442588	-0.317345	-0.562183	-0.503043
0421604122	-1.30191	-0.249534	-0.236771	-0.354539	1.1552	0.72728	0.62	4.32	15.74	7.26	0.03	69.61	4.04	76.88	4632.74	222.14	3.74	433.84	1.14	70.92	0.43	26.2	12.28	5097.24	20.71	1511.54	-0.560445	-0.197238	-0.505863	-0.0730565	-0.241624	-0.387056	-0.389885	-0.412665	-0.551094	0.283136	-0.381724	-0.297056	2.36313	0.990623	-0.27798	-0.199909	-0.267535	-0.314917	-0.227372	-0.503043
0422103122	2.5544	0.489599	0.401585	0.601331	-1.8448	-1.16143	1.81	6.51	47.22	9.59	3.04	21.54	12.38	18.62	182.18	883.04	2.89	247.64	16.73	97.12	0.01	31.82	34.3	6430.68	53.01	1241.96	-0.64722	0.0210498	-0.466933	0.122486	-0.313949	-0.0389796	1.95969	-0.0352908	-0.63533	-0.40116	-0.280307	-0.0908303	0.154071	-0.283846	-0.0606915	-0.0714134	0.110944	-0.0713193	-0.466835	1.44699
0430204122	0.563651	0.108034	0.842681	1.26183	1.1552	0.72728	10.28	20.82	336.54	27.63	18.13	573.48	25.51	40.96	182.32	350.22	10.24	455.57	15.28	0.73	1.93	15.02	12.3	7403.09	193.71	1401.06	-0.250533	-0.782032	-0.297353	0.265086	-0.271264	-0.38674	0.0654535	-1.16338	0.09307	0.362995	0.441537	0.233839	1.00114	-0.283806	1.35913	0.923464	3.58939	1.14991	2.28269	1.26562
0430403121	0.509945	0.0977404	0.439942	0.658765	-0.844798	-0.531859	7.12	6.51	91.71	18.39	7.58	93.42	30.29	7.74	968.05	307.88	9.51	233.22	7.51	23.86	2.8	60	30.66	5139.11	207.75	3810.94	-0.0707845	-0.589322	-0.280432	-0.0669165	0.375283	-0.0965181	-0.0850699	1.85695	0.0207254	-0.454155	0.172231	0.352036	-0.258469	-0.0588029	-0.0606915	0.413893	0.645839	0.2961	-0.10876	0.293731
0430804121	-4.31986	-0.827981	0.793366	1.18798	-0.344798	-0.217074	5.29	4.44	24.96	2.5	1.03	30.82	9.33	8.39	409.12	488.78	3.69	1110.56	13.43	137.27	3.67	22.44	10.9	2396.64	201.86	991.65	0.108964	0.355563	-0.287531	-0.469087	-0.381105	-0.40887	0.55805	-0.665143	-0.556049	2.77012	0.0162712	-0.166249	-0.233823	-0.218859	-0.266074	-0.462416	-0.156685	-0.233988	-0.420606	1.03422
0430904121	7.97026	1.52765	0.379668	0.568512	-2.8448	-1.791	14.45	9.68	16.3	13.77	1.31	30.71	16.57	7.46	583.51	256.38	8.09	206.32	1.36	285.3	2.26	25.38	24.32	1703.31	558.56	512.76	-0.182353	1.58889	0.142384	-0.570761	-0.509587	-0.196736	-0.268158	-0.467727	-0.12	-0.553014	0.79692	0.0127771	-0.269086	-0.16892	0.253832	0.159107	-0.260802	-0.211327	-0.421154	-0.475525
0431004121	-0.276855	-0.0530643	0.75501	1.13055	-1.0948	-0.689251	0.06	0.06	0.39	0.08	0.03	0.6	0.09	0.25	23.26	53.04	0.19	84.28	2.72	24.7	7	7.35	9.65	2241.56	35.92	592.24	0.796968	-0.582324	-0.487531	-0.491829	-0.488263	-0.428629	-0.991055	-1.67841	-0.902906	-1.00152	-0.429449	-0.394729	-0.542469	-0.329354	-0.700652	-0.595875	-0.452086	-0.314917	-0.571149	-0.305413
0431104122	2.38699	0.457511	-0.913483	-1.36784	-0.844798	-0.531859	1.72	4.92	27.44	4.62	2.39	265.99	7.38	3.72	824.83	206.29	16.47	82.27	1.14	51.71	0.01	32.7	118.66	4726.29	664.96	4225.86	-0.64722	-0.357288	0.270623	-0.127455	0.486602	1.29452	-0.446234	0.0237998	0.710476	-1.00891	-0.287977	-0.214467	-0.410896	-0.0998156	-0.218449	-0.345501	-0.126868	-0.123923	0.750908	-0.503043
0431305122	0.30051	0.0575982	1.15227	1.7254	-1.8448	-1.16143	1.16	6.24	12.29	13.61	0.37	75.04	15.79	8.49	1022.07	103.09	10.08	227	1.14	41.26	0.01	33.52	154.76	4541.51	1041.88	1411.32	-0.64722	-0.444353	0.724908	-0.154552	-0.268512	1.86517	-0.813121	0.0788615	0.0772136	-0.477013	-0.335703	-0.00651016	-0.230031	-0.0433336	-0.0874805	0.150283	-0.309014	-0.287401	-0.200322	-0.503043
0431403121	6.42129	1.23076	2.68652	4.02277	0.155202	0.0977105	0	0.6	0.5	0.02	0	8.22	0.09	2.85	77.89	305.41	0.32	108.75	1.14	118.18	1.44	31.56	13.4	1081.25	133.46	2594.25	-0.351771	0.196513	-0.36997	-0.661983	0.0488569	-0.369352	-0.0938511	-0.0527494	-0.890023	-0.911589	-0.434562	-0.394729	-0.443884	-0.31371	-0.647074	-0.599184	-0.450763	-0.317345	-0.53319	-0.503043
0431903122	2.5544	0.489599	-0.795675	-1.19144	-3.8448	-2.42057	1.96	2.38	10.7	6.66	1.53	34.73	8.75	2.88	347.37	630.22	3.05	457.52	10.25	527.06	0.01	39.42	27.74	1076.29	294.73	1611.76	-0.64722	3.60313	-0.175599	-0.66271	-0.214736	-0.142675	1.06088	0.475037	-0.619474	0.370162	-0.267524	-0.18059	-0.442747	-0.236542	-0.470464	-0.232998	-0.32813	-0.193523	-0.401129	0.636457
0432903121	6.7822	1.29993	0.968709	1.45054	0.155202	0.0977105	1.55	9.36	3.75	3.97	0	6.35	14.94	3	410.12	189.8	2.03	576.59	1.14	140.75	0.01	25.84	4.74	1258.6	487.39	1042.16	-0.64722	0.384557	0.0566058	-0.635975	-0.367554	-0.506243	-0.504857	-0.436838	-0.720558	0.807751	-0.302465	-0.0275284	-0.438196	-0.218573	0.222082	-0.381347	-0.411689	-0.317345	-0.542505	-0.503043
0432904121	-4.82286	-0.924389	0.278298	0.416721	-0.844798	-0.531859	0	0.98	0.66	0.02	0	3.99	0.82	2.05	147	44.3	5.02	38.76	1.14	37.13	0.01	24.6	15.16	4738.87	27.39	1249.08	-0.64722	-0.478762	-0.497811	-0.12561	-0.312039	-0.341531	-1.02213	-0.520103	-0.424243	-1.16881	-0.434562	-0.376678	-0.474218	-0.29392	-0.609371	-0.599184	-0.44884	-0.317345	-0.554262	-0.503043
0432904122	2.06538	0.395869	0.248161	0.371594	-2.8448	-1.791	0.72	2.86	4.19	2.87	0	74.84	2.93	3.73	691.14	164.96	4.91	405.96	1.14	34.8	0.01	19.32	9.7	2682.4	276.11	703.11	-0.64722	-0.498175	-0.19804	-0.427182	-0.458517	-0.427839	-0.593166	-0.874646	-0.435144	0.180675	-0.373201	-0.324503	-0.410517	-0.138099	-0.42284	-0.442011	-0.406399	-0.317345	-0.201318	-0.503043
0440304122	1.01024	0.19363	0.990626	1.48336	-2.8448	-1.791	33.4	13.89	914.88	170.71	17.69	71.25	48.22	31.88	472.13	379.67	19.97	439.98	1.36	84.78	4.78	27.78	25.34	4665.88	134.58	2346.57	0.338299	-0.081762	-0.36862	-0.136313	-0.0175932	-0.180613	0.170151	-0.306571	1.05733	0.305701	2.41191	0.795397	0.656854	-0.200815	0.671542	8.8141	10.5427	1.1143	-0.219202	-0.475525
0440403121	10.2839	1.97111	-0.0121133	-0.0181384	-0.0947978	-0.0596818	2.35	1.36	12.53	8.25	7.15	33.52	4.58	4.96	394.32	288.79	2.53	397.89	1.14	45.58	1.66	63.9	10.46	690.1	155.23	486.82	-0.306317	-0.40836	-0.343732	-0.719343	-0.516546	-0.415825	-0.152937	2.11883	-0.671007	0.151018	-0.234287	-0.283703	-0.363879	-0.223097	-0.571667	-0.145312	-0.306129	0.261301	-0.407156	-0.503043
0440503121	-7.25836	-1.3912	-0.754579	-1.1299	2.1552	1.35685	6.46	8.38	81.86	25.52	8.35	32	25.53	10.41	527.57	287.05	7.4	764.18	4.29	67.36	0.85	55.18	105.78	3558.58	211.29	2900.69	-0.47367	-0.226898	-0.276165	-0.298694	0.131072	1.09093	-0.159123	1.5333	-0.18838	1.49716	0.115983	0.234334	-0.15723	-0.184939	0.124847	0.807101	0.527415	0.358416	-0.414728	-0.109033
0440504121	4.67511	0.896071	0.949531	1.42182	0.405202	0.255103	7.25	3.58	51.08	22.48	9.21	32.52	17.98	11.26	248.81	286.88	8.84	207.74	17.65	49.11	1.24	32.62	22.54	2709.06	59.87	1131.51	-0.393093	-0.37895	-0.458665	-0.423272	-0.343582	-0.224873	-0.159727	0.0184279	-0.045673	-0.547795	0.18331	0.0476427	-0.125	-0.264765	-0.351402	0.63945	0.157352	0.428015	-0.412138	1.56207
0440605121	-0.914301	-0.175243	-0.390195	-0.584276	0.155202	0.0977105	2.05	4.38	51.36	2.32	3.39	178.42	3.92	12.84	1874.28	1343.55	12.44	177.54	1.14	34.26	1.09	28.92	9.26	4201.92	874.54	2770.69	-0.424084	-0.502674	0.52322	-0.204351	0.096194	-0.434794	3.59685	-0.230021	0.311095	-0.658782	-0.259854	-0.300023	-0.0650908	0.200706	-0.272027	-0.472342	0.160718	-0.042994	0.314673	-0.503043
0440803122	-2.80362	-0.537366	0.344051	0.51518	-1.8448	-1.16143	1	2.28	20.92	16.87	0.35	19.86	16.91	2.69	315.49	174.62	2.56	332.85	1.14	35.99	0.01	69.16	15.06	1246.3	92.94	1277.86	-0.64722	-0.48826	-0.418807	-0.637779	-0.304318	-0.343112	-0.558824	2.47203	-0.668034	-0.0880083	-0.349339	0.0211844	-0.449951	-0.245671	-0.480386	0.330067	-0.205257	-0.28902	-0.475204	-0.503043
0441403121	4.64748	0.890775	0.675558	1.01158	-0.844798	-0.531859	9.75	6.7	48.95	17.86	15.59	92.01	30.35	20	4250.23	357.95	12.73	268.51	40.8	30.18	1.76	33.34	10.44	1863.05	269.23	1807.26	-0.285657	-0.536667	-0.206333	-0.547335	-0.162285	-0.416142	0.0929345	0.0667748	0.339834	-0.324462	0.396369	0.35352	0.206397	0.881087	-0.0418399	0.384664	0.131743	0.944345	-0.115784	4.45772
0442902121	3.85503	0.738888	0.670078	1.00337	0.655202	0.412495	2.96	3.34	7.97	30.75	0.29	64.98	12.16	84.48	624.95	276.97	10.5	475.37	1.14	99.39	3.16	47.52	24.72	7485.19	1576.24	743.76	0.00359429	0.0399625	1.36895	0.277125	-0.447612	-0.190413	-0.194958	1.01894	0.118837	0.435761	-0.1823	-0.0962703	2.6513	-0.157053	-0.375215	1.09553	-0.360953	-0.293875	-0.250436	-0.503043
0442903121	7.38671	1.4158	0.563229	0.843376	3.1552	1.98642	15.29	10.54	115.18	30.77	4.76	248.75	17.99	118.03	1724.46	1519.72	22.5	936.32	9.49	120.74	1.93	31.42	14.42	3389.9	2374.61	2260.25	-0.250533	0.217842	2.33119	-0.32343	-0.040752	-0.353228	4.22316	-0.0621502	1.30806	2.12978	0.868508	0.0478899	3.92342	0.157804	0.33916	1.09663	0.928015	0.0678793	0.665026	0.541394
0450104121	-5.18528	-0.993854	0.516654	0.773634	0.155202	0.0977105	7.7	6.13	33.87	8.79	4.51	103.76	1.54	25.57	1946.89	544.09	14.02	501.1	3.83	9.21	0.01	46	14.9	3099.42	1252.41	3419.51	-0.64722	-0.71138	0.97865	-0.366028	0.270266	-0.345641	0.754683	0.916874	0.467676	0.530321	0.22166	-0.358874	0.417596	0.221499	-0.0983946	-0.115532	-0.0495612	0.0476469	-0.0572511	-0.166571
0450404122	-5.99668	-1.14937	1.00159	1.49977	-0.844798	-0.531859	2.67	2.45	13.61	18.94	1.14	45.39	14.68	4.24	644.84	172.75	12.1	134.88	1.36	0.73	0.01	37.98	16.24	1295	304.67	1937.35	-0.64722	-0.782032	-0.163618	-0.630637	-0.127383	-0.324459	-0.565472	0.378344	0.2774	-0.81556	-0.207015	-0.0339575	-0.391179	-0.151358	-0.463519	0.444224	-0.293144	-0.225085	-0.348025	-0.475525
0450504121	5.60529	1.07436	0.601585	0.90081	-0.844798	-0.531859	1.42	4.44	8.15	9.3	0.22	67.2	13.24	6.56	1068.95	823.5	8.09	312	1.14	313.49	4.56	19.42	32.54	6913.96	643.74	2904.7	0.292845	1.82376	0.245047	0.193357	0.132148	-0.0668004	1.74802	-0.867931	-0.12	-0.164633	-0.313545	-0.0695648	-0.303211	-0.029909	-0.266074	-0.0874064	-0.358789	-0.29954	-0.239377	-0.503043
0450504122	-7.25836	-1.3912	-0.801154	-1.19964	0.155202	0.0977105	3.87	7.02	92.04	24.86	1.94	38.94	8.83	19.16	670.02	413.96	9.25	342.62	1.36	30.91	1.24	23.68	14.08	3926.4	137.96	315.48	-0.393093	-0.530585	-0.364546	-0.244755	-0.562515	-0.358603	0.292056	-0.581879	-0.0050411	-0.0521029	-0.104747	-0.178612	0.174546	-0.144147	-0.01009	0.770703	0.649807	-0.160342	-0.380156	-0.475525
0451503121	15.2045	2.91422	-0.0860859	-0.128904	-2.8448	-1.791	1.81	3.94	7.15	9.88	1.71	139.97	16.66	5.48	1128.82	284.18	6.24	284.37	1.32	266.97	0.01	49.82	58.3	4064.38	2521.61	2267.11	-0.64722	1.43617	2.50836	-0.224521	-0.0389116	0.340395	-0.169326	1.17338	-0.303338	-0.266175	-0.280307	0.0150026	-0.344162	-0.0127645	-0.315683	-0.0554204	-0.370811	-0.178955	0.123131	-0.480528
0452204121	-7.49089	-1.43577	-0.338141	-0.50633	0.155202	0.0977105	1.34	7.49	15.1	5.68	2.19	272.74	4.67	11.38	7101.35	322.72	9.97	350.77	3.53	43.51	0.01	30.94	50.64	18812.2	165.3	5024.6	-0.64722	-0.425607	-0.331595	1.93818	0.700896	0.219312	-0.0323121	-0.0943815	0.0663124	-0.0221512	-0.320362	-0.281478	-0.12045	1.69754	0.0365428	-0.287044	-0.27523	-0.140109	0.784534	-0.204096
0452703122	-5.88187	-1.12737	0.25638	0.383901	1.1552	0.72728	0.9	2.07	10.27	6.23	0.65	34.73	1.72	2.54	266.1	123.34	5.2	130.5	1.14	0.73	0.01	62.04	9.74	1978.82	5.22	767.62	-0.64722	-0.782032	-0.524532	-0.530358	-0.44121	-0.427207	-0.74113	1.99393	-0.406405	-0.831657	-0.357861	-0.354423	-0.455638	-0.259814	-0.501222	-0.256712	-0.3333	-0.264741	-0.401129	-0.503043
0461305121	-6.65251	-1.27508	-0.14362	-0.215056	-1.8448	-1.16143	1.11	6.02	8.82	2.64	0	12.18	4.19	4.52	153.36	225.49	2.59	282.77	1.14	38.96	0.01	23.12	20.02	3471.15	69.02	1387.85	-0.64722	-0.463515	-0.447637	-0.311515	-0.274808	-0.264708	-0.377976	-0.619482	-0.665061	-0.272055	-0.339964	-0.293347	-0.380562	-0.292099	-0.109309	-0.454695	-0.350733	-0.317345	-0.513463	-0.503043
0461305122	2.50374	0.479888	-0.708004	-1.06016	-1.8448	-1.16143	4.68	6.67	35.23	10.76	4.67	5.23	15.79	5.33	174.54	210.97	4.23	283.56	12.46	222.41	2.32	18.16	8.94	1153.33	87.82	1439.72	-0.169956	1.06491	-0.424978	-0.651413	-0.260892	-0.439852	-0.429596	-0.952538	-0.502534	-0.269152	-0.0357153	-0.00651016	-0.349849	-0.286034	-0.0448165	-0.00688975	-0.0332102	0.0605956	-0.548085	0.912889
0461904122	-1.48993	-0.285573	0.428983	0.642356	0.155202	0.0977105	1.35	12.28	11.64	5.36	0.42	165.76	2.58	3.14	353.48	201.64	6.93	202.42	2.72	59.08	5.65	10.41	16.46	35145	49.52	4424.28	0.518048	-0.295884	-0.471139	4.33331	0.539836	-0.320982	-0.462765	-1.47294	-0.234958	-0.567346	-0.31951	-0.333158	-0.432888	-0.234792	0.5118	-0.304691	-0.316829	-0.283354	0.251606	-0.305413
0462404122	6.34938	1.21698	1.11391	1.66797	-2.3448	-1.47621	15.21	10.44	21.08	4.44	3.42	50.85	7.05	36.81	198.22	225.84	23.52	145.22	15.41	64.03	4.99	22	15.86	3203.95	2251.11	1014.03	0.381687	-0.254642	2.18234	-0.350699	-0.375101	-0.330466	-0.376731	-0.694688	1.40915	-0.77756	0.86169	-0.222627	0.843786	-0.279252	0.329238	-0.355428	-0.203333	-0.0405662	-0.320826	1.28188
0470204122	-3.4502	-0.661295	0.108435	0.162369	-0.844798	-0.531859	3.03	6.02	9.94	19.21	3.15	311.47	26.63	4.67	610.53	93.79	16.54	135.5	2.72	24.7	6.67	18.07	43.51	19406.8	37.52	4955.88	0.728788	-0.582324	-0.485602	2.02537	0.682459	0.106606	-0.846184	-0.958582	0.717413	-0.813282	-0.176334	0.261534	-0.374875	-0.161183	-0.109309	0.459114	-0.337268	-0.0624171	0.97747	-0.305413
0470304122	3.43098	0.657611	0.511174	0.765429	1.1552	0.72728	32.59	12.93	194.95	33.83	25.45	284.5	42.09	21.24	520.92	75.49	31.89	379.08	2.72	24.7	7.81	15.85	25.06	13997.8	2571.2	915.4	0.96432	-0.582324	2.56813	1.23218	-0.401562	-0.185039	-0.911242	-1.10765	2.23863	0.0818898	2.34288	0.643818	0.253414	-0.186844	0.576292	1.26538	1.88708	1.74231	0.843117	-0.305413
0470403122	1.02015	0.19553	-0.54362	-0.814013	-3.8448	-2.42057	4.44	35.86	20.43	15.74	8.88	285.41	12.16	82.23	6157.06	768.22	32.47	3240.09	18.37	72.13	4.24	61.7	155.52	14765	900.72	7017.11	0.226731	-0.187157	0.554774	1.34467	1.23547	1.87718	1.55149	1.9711	2.29611	10.5963	-0.056169	-0.0962703	2.56599	1.42713	2.85138	0.267749	-0.211148	0.401309	0.84765	1.65212
0470503121	-5.76799	-1.10554	-0.899785	-1.34733	-0.844798	-0.531859	1.04	1.7	22.46	7.64	2.34	70.48	4.58	5.14	859.45	307.17	18.65	411.7	2.93	12.82	1.06	62.56	58.2	6977.2	526.13	2822.88	-0.430282	-0.681303	0.103297	0.202631	0.110196	0.338815	-0.0875941	2.02885	0.926519	0.20177	-0.34593	-0.283703	-0.357054	-0.0899017	-0.537933	-0.178953	-0.186742	-0.12797	-0.223038	-0.279145
0470603122	0.441288	0.084581	0.620763	0.929527	-2.3448	-1.47621	9.09	16.69	13.92	4.98	6.41	1226.32	6.51	56.8	7440.61	583.1	42.99	341.38	9.26	98.5	1.6	22.94	31.52	27614	1108.48	4707.39	-0.318714	0.0325474	0.805177	3.22892	0.615792	-0.0829238	0.893368	-0.631569	3.33866	-0.05666	0.340121	-0.23598	1.60175	1.79469	0.949354	-0.325648	-0.289417	0.201413	5.53486	0.512625
0470905121	-6.61061	-1.26705	0.963229	1.44233	-0.844798	-0.531859	1.26	4.81	3.95	4.25	0	29.43	1.67	3.15	708.76	373.95	5.69	384.05	1.14	47.93	0.01	20.68	58.84	2189.78	388.19	4079.56	-0.64722	-0.388781	-0.0629555	-0.499422	0.447351	0.348931	0.149816	-0.783324	-0.357845	0.100155	-0.32718	-0.35566	-0.432509	-0.133054	-0.229363	-0.365906	-0.409284	-0.317345	-0.427531	-0.503043
0471004121	1.13054	0.216689	0.615284	0.921322	-0.344798	-0.217074	2.42	6.1	11.21	10.05	1.7	29.9	5.59	6.38	587.48	216.94	4.9	196.71	1.14	40.71	1.63	36.8	16.74	2357.56	22.61	675.02	-0.312516	-0.448935	-0.503573	-0.474818	-0.466054	-0.316556	-0.408372	0.299108	-0.436135	-0.588331	-0.228321	-0.258729	-0.310036	-0.167783	-0.101371	-0.0460451	-0.321999	-0.179765	-0.42519	-0.503043
0471604121	8.41471	1.61283	1.01802	1.52438	0.655202	0.412495	0.92	5.78	2.28	6.61	0	3.99	4.82	1.59	138.13	258.69	1.14	208.07	1.14	71.89	1.35	30.46	3.74	596.02	365.34	554.39	-0.370366	-0.189156	-0.0904956	-0.73314	-0.498418	-0.52205	-0.259946	-0.126613	-0.808759	-0.546582	-0.356156	-0.277769	-0.49166	-0.29646	-0.133121	-0.235756	-0.429363	-0.317345	-0.554262	-0.503043
0472203121	0.109297	0.0209488	0.0865168	0.12955	1.6552	1.04206	22.95	8.67	144.5	27.4	16.63	179.32	35.63	23.15	784.48	417.05	15.1	389.54	67.06	226.65	34	54.68	28.76	3383.98	283.49	91.52	6.37538	1.10024	-0.189146	-0.324298	-0.622601	-0.126552	0.303042	1.49972	0.574706	0.120331	1.52132	0.48408	0.325836	-0.11137	0.153621	0.91078	1.28052	1.02851	0.319156	7.74238
0472404122	10.1357	1.94269	0.234462	0.351082	-0.344798	-0.217074	182.32	115.44	511.54	108.86	97.17	155.77	500.07	87.49	660.56	278.21	61.62	756.99	13.53	24.93	4.99	37.12	8.58	3394.16	431.72	1059.14	0.381687	-0.580407	-0.0104908	-0.322805	-0.362998	-0.445543	-0.19055	0.320596	5.18494	1.47073	15.1034	11.9684	2.76543	-0.146856	10.7472	5.40317	5.69339	7.54657	0.20184	1.04673
0480204121	7.53431	1.44409	0.327613	0.490565	0.155202	0.0977105	1.55	7.44	3.11	1.34	0	50.73	12.64	39.6	981.33	420.15	6.35	766.31	1.14	65.45	0.01	30.04	4.76	6006.45	608.58	851.99	-0.64722	-0.242812	0.202671	0.0602749	-0.418574	-0.505927	0.314062	-0.154815	-0.292437	1.50498	-0.302465	-0.0844012	0.949575	-0.055	0.0315819	-0.526388	-0.419384	-0.317345	-0.321424	-0.503043
0480403121	-4.03977	-0.774296	0.95227	1.42592	0.155202	0.0977105	0.21	1.87	1.3	0.93	0	30.22	1.51	12.61	312.57	249.35	1.81	79.9	2.93	103.74	1.26	41.2	10.96	2094.93	2806.31	4408.39	-0.38896	0.0762049	2.8515	-0.513331	0.535573	-0.407922	-0.293151	0.594561	-0.742361	-1.01762	-0.416665	-0.359616	-0.0738117	-0.246507	-0.521066	-0.548999	-0.441145	-0.317345	-0.423595	-0.279145
0480403122	-6.6586	-1.27624	-0.897045	-1.34323	3.1552	1.98642	2	3.98	8.09	5.14	2.44	441.55	5.56	7.82	2184.27	73.48	24.3	72.72	1.14	1.48	0.01	64.86	86.28	6130.31	95.68	3979.92	-0.64722	-0.775783	-0.415505	0.0784384	0.420619	0.782683	-0.918388	2.18329	1.48645	-1.044	-0.264115	-0.259471	-0.255435	0.289476	-0.311715	-0.316824	-0.35951	-0.119877	1.62547	-0.503043
0480504121	5.10178	0.97785	0.776928	1.16337	2.1552	1.35685	20.61	4.58	2.34	1.46	0	338.33	0.09	183.71	4501.91	360.15	23.18	219.74	1.14	502.64	9.13	28.62	21.14	15359	2704.65	629.81	1.23704	3.39967	2.72897	1.43179	-0.478183	-0.247003	0.100756	-0.250166	1.37545	-0.503694	1.3219	-0.394729	6.41383	0.953158	-0.252183	-0.51977	-0.428641	-0.317345	1.11127	-0.503043
[truncated: 116 more rows]

## Sheet: Biomarker dictionary
Variable	Definition	units
subjectid	Subject identification	Character
c_BMI	mean-centered value of BMI	kg/m^2	* the mean-centered variable is used in all models
std_BMI	standardized value of BMI	unitless (per SD)
c_age	mean-centered value of age	years	* the mean-centered variable is used in all models
std_age	standardized value of age	unitless (per SD)
[truncated: 42 more rows]
